# Supplementary material for: Transcriptional Regulation by the Velvet Protein VE-1 during Asexual Development in the Fungus Neurospora crassa
Source: mBio. 2022 Aug 1;13(4):e01505-22. doi: 10.1128/mbio.01505-22 (PMC9426599; doi:10.1128/mbio.01505-22)
Supplement: DATA SET S1 [file mbio.01505-22-s0006.xlsx]

## Sheet: Read me
Genes regulated by VE-1 in Neurospora crassa
Details of DESeq2 Analysis: Transcript features over gene. Quantitated with RNA-Seq pipeline. Quantitation on merged transcripts counting reads over exons. Log transformed. Assuming Opposing strand specific library
Sheet 1: Up- and Downregulated genes in the mutant strain (∆ve-1) grown under standard liquid VMM for 48h in dark
Sheet 2: Up- and Downregulated genes in the mutant strain (∆ve-1) grown under standard liquid VMM for 47.5h in dark and then exposed to 30 min light
Sheet 3: Up- and Downregulated genes in the mutant strain (∆ve-1) grown under standard liquid VMM for 24h in dark, transfered to an agar plate and allowed to developed asexually for 15h in dark
Sheet 4: Up- and Downregulated genes in the mutant strain (∆ve-1) grown under standard liquid VMM for 24h in dark, transfered to an agar plate and allowed to developed asexually for 14.5h in dark and then exposed to 30 min light
Sheet 5: Transcription factors (TF) genes regulated by VE-1
Sheet 6: Genes missregulated in ∆ve-1

## Sheet: 1. DEGs ∆ve-1 vs WT Veg-Dark
								Up- and Downregulated genes in the mutant strain (∆ve-1) grown under standard liquid VMM for 48h in dark
								DEGs downregulated in ∆ve-1 (88)							DEGs upregulated in ∆ve-1 (22)
								Gene ID	Feature	FC Log2	P-value	FDR	Description		Gene ID	Feature	FC Log2	P-value	FDR	Description
								NCU09969	sly-1	-10.2627	5.6057e-13	5.45886e-11	Transposase of Sly1-1		NCU10761		6.02044	2.967e-42	2.21514e-39	Methyltransferase
								NCU09968		-9.79921	1.80726e-39	1.07942e-36	hypothetical protein		NCU10101		5.38952	0	3.5e-43	hypothetical protein
								NCU05567		-8.60197	1.98009e-08	1.08832e-06	hypothetical protein		NCU01734		3.92706	1.72001e-06	6.62657e-05	hypothetical protein
								NCU07736	pep5	-6.11256	6.77567e-06	0.000213744	Pep5 homolog		NCU00646	lae-1	3.43868	0	0	methyltransferase LaeA
								NCU05126		-6.0069	3.17716e-16	4.06632e-14	hypothetical protein		NCU08226	gt2-4	3.18283	7.99978e-09	4.68432e-07	hypothetical protein
								NCU07454		-5.14391	0	1.56e-43	MAC1 interacting protein 1		NCU08783	eph-3	3.08341	6.47529e-25	1.5679e-22	epoxide hydrolase-3
								NCU04691	gh71-1	-5.14333	3.61859e-23	7.36795e-21	alpha-1,3-glucanase		NCU09562		2.99347	9.04639e-26	2.31562e-23	hypothetical protein
								NCU08232	gt32-1	-5.09354	0	0	alpha-1,6-mannosyltransferase Och1		NCU00848		2.9654	6.09491e-36	2.60021e-33	integral membrane protein TmpA
								NCU09428		-4.83724	5.57702e-36	2.49823e-33	hypothetical protein		NCU03509	pmg	2.83895	2.19397e-06	8.08879e-05	amino acid permease NAAP1
								NCU05855		-4.4238	0	0	O-methyltransferase		NCU09561	drc-3	2.7124	9.38074e-23	1.827e-20	DNA replication complex GINS protein psf-3
								NCU07485		-4.38756	1.75103e-06	6.70406e-05	hypothetical protein		NCU04865	pks-3	2.60908	5.97841e-11	4.46338e-09	polyketide synthase 3
								NCU04917		-4.31824	0	0	hypothetical protein		NCU00943	tre-1	2.54748	2.07348e-10	1.44002e-08	Trehalase
								NCU16917		-4.31323	1.4235e-08	7.92121e-07	hypothetical protein		NCU05071	mpr-3	2.47952	4.81588e-14	5.01691e-12	metallo-endopeptidase
								NCU05628		-4.29319	2.17033e-06	8.06805e-05	hypothetical protein		NCU01380		2.47682	2.69158e-24	6.18303e-22	hypothetical protein
								NCU09024		-4.25701	2.51713e-26	6.68817e-24	hypothetical protein		NCU09796	gpr-38	2.39194	6.21929e-18	9.94976e-16	Integral membrane protein
								NCU06861	gh43-3	-4.18924	8.61145e-16	1.02867e-13	glycosyl hydrolase family 43 protein		NCU00265		2.26141	1.32915e-27	3.96929e-25	hypothetical protein
								NCU07338	gt32-2	-4.133	9.846e-08	4.76813e-06	alpha-1,6-mannosyltransferase Och1		NCU02855	gh11-1	2.23414	4.03582e-14	4.25376e-12	endo-1,4-beta-xylanase A
								NCU05084		-4.09554	6.83159e-11	5.0582e-09	hypothetical protein		NCU10641		2.21511	4.17788e-11	3.22669e-09	hypothetical protein
								NCU08224		-3.99466	8.71326e-17	1.25907e-14	hypothetical protein		NCU04537	sut-22	2.13691	8.14633e-13	7.76414e-11	sugar transporter-22
								NCU07619		-3.92948	1.18e-43	9.6411e-41	FAD binding domain-containing protein		NCU01032		2.13391	3.90704e-36	1.84227e-33	hypothetical protein
								NCU07737		-3.89827	0	0	Salicylate hydroxylase		NCU07948		2.1026	8.50602e-13	7.93807e-11	hypothetical protein
								NCU16805		-3.83113	9.75791e-07	4.01014e-05	hypothetical protein		NCU06255		2.02177	2.12978e-06	7.95029e-05	hypothetical protein
								NCU09976	ce12-1	-3.74835	3.73518e-07	1.6188e-05	rhamnogalacturonan acetylesterase
								NCU00732	cyp450-1	-3.61351	2.19121e-36	1.15477e-33	trichothecene C-15 hydroxylase
								NCU04557		-3.50643	1.25505e-07	5.98086e-06	hypothetical protein
								NCU09904	gh16-12	-3.39691	2.18091e-28	6.97814e-26	glucan 1,3-beta-glucosidase
								NCU06965		-3.37931	8.02119e-10	5.3231e-08	hypothetical protein
								NCU04025		-3.35439	9.54611e-09	5.48228e-07	hypothetical protein
								NCU05149		-3.3351	5.69331e-18	9.27389e-16	hypothetical protein
								NCU02904		-3.28963	0	0	alpha/beta hydrolase fold protein
								NCU08541		-3.28784	0	4.39e-43	hypothetical protein
								NCU02903	gpr-16	-3.26752	8.3044e-31	2.8615e-28	Integral membrane protein
								NCU00987	cyp450-23	-3.20876	5.3588e-14	5.51833e-12	pisatin demethylase
								NCU04436		-3.15592	7.44777e-10	5.01689e-08	hypothetical protein
								NCU08643	pho-3	-3.11065	2.21709e-33	8.63605e-31	Acid phosphatase
								NCU02343	gh51-1	-3.10144	2.51109e-10	1.71732e-08	alpha-L-arabinofuranosidase 2
								NCU09823	gpr-39	-3.07444	1.00602e-16	1.43062e-14	hypothetical protein
								NCU07129	aap-8	-2.99895	2.62226e-05	0.000682932	amino-acid permease inda1
								NCU05848	cyp450-11	-2.99306	1.02447e-13	1.03126e-11	Cytochrome P450 monooxygenase
								NCU09702	gh5-6	-2.98637	1.41717e-29	4.70239e-27	endo-beta-1,6-galactanase
								NCU08747		-2.93671	1.40205e-16	1.93245e-14	monooxygenase
								NCU04887	gt71-1	-2.92186	6.70456e-24	1.43015e-21	hypothetical protein
								NCU16718		-2.90334	1.93169e-05	0.000529234	hypothetical protein
								NCU09714		-2.86582	8.76896e-09	5.10137e-07	hypothetical protein
								NCU03323		-2.85645	2.48398e-06	9.04632e-05	hypothetical protein
								NCU07474		-2.83711	2.12744e-06	7.95029e-05	ergot alkaloid biosynthetic protein A
								NCU07033		-2.75594	2.80926e-09	1.76001e-07	hypothetical protein
								NCU10572		-2.75443	1.60605e-05	0.000446852	short chain oxidoreductase
								NCU07921		-2.70251	1.09293e-12	1.00944e-10	hypothetical protein
								NCU09506		-2.64009	2.99254e-40	1.91501e-37	hypothetical protein
								NCU04487		-2.62856	5.4523e-17	8.00773e-15	hypothetical protein
								NCU16418		-2.55517	2.21659e-05	0.000594565	hypothetical protein
								NCU01107		-2.54864	1.78602e-16	2.38404e-14	Short-chain dehydrogenase
								NCU06912		-2.5164	3.45909e-36	1.72166e-33	hypothetical protein
								NCU05148		-2.50274	4.08816e-06	0.000139262	hypothetical protein
								NCU06009		-2.49463	3.05468e-19	5.36606e-17	oxidoreductase
								NCU09043		-2.48696	6.81048e-14	6.93354e-12	caleosin domain-containing protein
								NCU09906		-2.47183	8.31919e-23	1.65626e-20	hypothetical protein
								NCU07337		-2.43873	1.4559e-06	5.84907e-05	hypothetical protein
								NCU04931		-2.4331	1.87564e-37	1.05024e-34	hypothetical protein
								NCU08173	ecd-2	-2.42292	2.49065e-07	1.11014e-05	early conidial development-2 protein
								NCU05652		-2.42113	2.3206e-05	0.000618037	hypothetical protein
								NCU04472	dbh-4	-2.41283	1.64663e-27	4.75876e-25	DEAD/DEAH box helicase, variant 1
								NCU01297		-2.38379	3.28417e-19	5.65825e-17	hypothetical protein
								NCU06131		-2.37871	1.04617e-10	7.62007e-09	hypothetical protein
								NCU09057		-2.37278	1.25808e-06	5.10007e-05	hypothetical protein
								NCU07049		-2.35311	1.2951e-27	3.96929e-25	hypothetical protein
								NCU07022	sodh-2	-2.33015	6.1536e-06	0.000196893	sorbitol dehydrogenase-2
								NCU08791	cat-1	-2.32661	1.89996e-24	4.47939e-22	catalase-1
								NCU07332		-2.3109	2.41347e-07	1.08111e-05	hypothetical protein
								NCU06589		-2.30318	1.47547e-10	1.0491e-08	hypothetical protein
								NCU05143	znf-59	-2.26962	1.76161e-07	7.97086e-06	zinc finger transcription factor-59
								NCU08057		-2.26386	1.23457e-10	8.91977e-09	short chain dehydrogenase/reductase
								NCU05341		-2.23573	4.02435e-17	6.11088e-15	hypothetical protein
								NCU07743		-2.23421	3.67062e-33	1.37021e-30	hypothetical protein
								NCU05964	vos-1	-2.22524	1.03446e-09	6.76474e-08	developmental regulator VosA
								NCU05153		-2.18242	3.72495e-25	9.26995e-23	carbohydrate O-acetyltransferase
								NCU05035	vad-12	-2.14132	1.11893e-09	7.21189e-08	hypothetical protein
								NCU00102		-2.13601	8.15679e-34	3.32167e-31	hypothetical protein
								NCU08230		-2.13276	1.46712e-16	1.9915e-14	hypothetical protein
								NCU06731		-2.1233	6.03275e-16	7.50659e-14	hypothetical protein
								NCU02765		-2.09612	1.80952e-16	2.38404e-14	RNA binding protein
								NCU08816		-2.05995	4.88599e-24	1.09434e-21	hypothetical protein
								NCU04690		-2.0411	5.20157e-06	0.000171959	hypothetical protein
								NCU08495		-2.03612	1.63793e-17	2.53003e-15	hypothetical protein
								NCU09761		-2.01995	2.33571e-12	2.07184e-10	hypothetical protein
								NCU05490		-2.017	5.49742e-15	6.31428e-13	hypothetical protein
								NCU05841		-2.01594	1.31082e-40	9.03357e-38	UMTA

## Sheet: 2. DEGs ∆ve-1 vs WT Veg-Light
							Up- and Downregulated genes in the mutant strain (∆ve-1) grown under standard liquid VMM for 47.5h and exposed to light for 30 min
							DEGs downregulated in ∆ve-1 (74)							DEGs upregulated in the ∆ve-1 (20)
							Gene ID	Feature	FC Log2	P-value	FDR	Description		Gene ID	Feature	FC Log2	P-value	FDR	Description
							NCU09968		-13.1123	2.25702e-19	4.71402e-17	hypothetical protein		NCU10101		6.15027	0	0	hypothetical protein
							NCU09969	sly-1	-11.5862	2.37826e-15	3.33737e-13	Transposase of Sly1-1		NCU10761		5.6178	7.85458e-36	7.0542e-33	Methyltransferase
							NCU09277		-7.25377	2.90762e-05	0.000803631	hypothetical protein		NCU00646	lae-1	3.85336	0	0	methyltransferase LaeA
							NCU05628		-7.21206	2.10071e-05	0.000610567	hypothetical protein		NCU08783	eph-3	3.83514	0	2.8e-45	epoxide hydrolase-3
							NCU07736	pep5	-6.52214	1.16149e-07	5.86032e-06	Pep5 homolog		NCU08226	gt2-4	3.33483	1.50605e-18	2.9404e-16	hypothetical protein
							NCU05567		-5.84233	1.48105e-14	1.92773e-12	hypothetical protein		NCU00848		3.30823	1.82305e-26	7.11863e-24	integral membrane protein TmpA
							NCU05126		-5.75792	1.03964e-40	1.03744e-37	hypothetical protein		NCU01380		2.99989	3.47673e-18	6.24491e-16	hypothetical protein
							NCU09428		-5.03754	0	7.3e-44	hypothetical protein		NCU01926		2.83225	0	0	hypothetical protein, variant 1
							NCU04691	gh71-1	-4.63227	1.74368e-13	2.11622e-11	alpha-1,3-glucanase		NCU09796	gpr-38	2.71541	4.07453e-10	3.20995e-08	Integral membrane protein
							NCU05084		-4.51137	1.72382e-10	1.39474e-08	hypothetical protein		NCU09562		2.62017	3.90718e-29	1.94947e-26	hypothetical protein
							NCU06861	gh43-3	-4.30031	1.16052e-09	8.54316e-08	glycosyl hydrolase family 43 protein		NCU08087	gh26-1	2.60078	2.54731e-06	9.57214e-05	hypothetical protein
							NCU07454		-4.29033	5.25712e-32	3.37244e-29	MAC1 interacting protein 1		NCU00265		2.54241	7.51996e-29	3.55457e-26	hypothetical protein
							NCU08232	gt32-1	-4.20046	4.48741e-23	1.30005e-20	alpha-1,6-mannosyltransferase Och1		NCU02855	gh11-1	2.48465	3.15871e-13	3.63697e-11	endo-1,4-beta-xylanase A
							NCU05188	fdo-1	-4.13902	1.39536e-08	8.46741e-07	flavin dinucleotide oxygenase-1		NCU08901	tah-12	2.43352	2.15044e-05	0.000621	hypothetical protein
							NCU09976	ce12-1	-4.12451	1.45359e-06	5.77641e-05	rhamnogalacturonan acetylesterase		NCU04865	pks-3	2.41379	1.14645e-08	7.05226e-07	polyketide synthase 3
							NCU09024		-4.07261	5.74644e-20	1.25875e-17	hypothetical protein		NCU09561	drc-3	2.39891	4.72272e-27	2.12074e-24	DNA replication complex GINS protein psf-3
							NCU16805		-3.94569	1.95797e-05	0.000576542	hypothetical protein		NCU00943	tre-1	2.25645	3.83409e-06	0.000136102	Trehalase
							NCU09904	gh16-12	-3.92623	1.44063e-20	3.31752e-18	glucan 1,3-beta-glucosidase		NCU01032		2.13931	5.98135e-34	4.8835e-31	hypothetical protein
							NCU07338	gt32-2	-3.87472	2.33008e-22	6.34134e-20	alpha-1,6-mannosyltransferase Och1		NCU07846		2.09855	3.95328e-21	9.86233e-19	Telomere binding protein
							NCU16917		-3.86973	7.59957e-06	0.000248188	hypothetical protein		NCU05842		2.07236	3.34698e-09	2.27721e-07	hypothetical protein
							NCU04917		-3.86953	4.76517e-31	2.85307e-28	hypothetical protein
							NCU04557		-3.86722	3.13495e-06	0.000113528	hypothetical protein
							NCU07619		-3.41553	1.95685e-19	4.18439e-17	FAD binding domain-containing protein
							NCU07737		-3.3988	0	0	Salicylate hydroxylase
							NCU00732	cyp450-1	-3.38133	1.5707e-23	4.70214e-21	trichothecene C-15 hydroxylase
							NCU02903	gpr-16	-3.34029	3.15063e-30	1.76849e-27	Integral membrane protein
							NCU05855		-3.33592	5.22959e-27	2.23652e-24	O-methyltransferase
							NCU02904		-3.27461	0	0	alpha/beta hydrolase fold protein
							NCU08643	pho-3	-3.27065	8.91715e-23	2.50265e-20	Acid phosphatase
							NCU09702	gh5-6	-3.23505	8.66958e-27	3.53916e-24	endo-beta-1,6-galactanase
							NCU00987	cyp450-23	-3.19004	1.64635e-11	1.47859e-09	pisatin demethylase
							NCU05848	cyp450-11	-3.10257	2.39057e-08	1.37626e-06	Cytochrome P450 monooxygenase
							NCU04436		-2.97837	3.46045e-07	1.59376e-05	hypothetical protein
							NCU02343	gh51-1	-2.97767	8.36961e-08	4.3702e-06	alpha-L-arabinofuranosidase 2
							NCU05149		-2.97665	3.12173e-13	3.63697e-11	hypothetical protein
							NCU05078		-2.969	9.17714e-06	0.000290605	protein-beta-aspartate methyltransferase
							NCU03323		-2.91135	5.01303e-06	0.000172498	hypothetical protein
							NCU07033		-2.90563	1.08049e-07	5.51356e-06	hypothetical protein
							NCU17258		-2.86893	3.58213e-09	2.41888e-07	hypothetical protein
							NCU08541		-2.86634	2.69688e-33	2.01839e-30	hypothetical protein
							NCU06009		-2.73227	4.06861e-20	9.13506e-18	oxidoreductase
							NCU10572		-2.73158	4.61965e-15	6.28622e-13	short chain oxidoreductase
							NCU06131		-2.69564	1.35429e-12	1.38215e-10	hypothetical protein
							NCU09906		-2.68919	2.37194e-17	4.01931e-15	hypothetical protein
							NCU09823	gpr-39	-2.62879	6.67149e-09	4.31055e-07	hypothetical protein
							NCU04887	gt71-1	-2.62038	4.51913e-14	5.63698e-12	hypothetical protein
							NCU05770	cat-2	-2.61888	6.37256e-10	4.80941e-08	peroxidase/catalase 2
							NCU08747		-2.59883	2.99949e-14	3.79414e-12	monooxygenase
							NCU07022	sodh-2	-2.55715	3.68974e-12	3.56318e-10	sorbitol dehydrogenase-2
							NCU09043		-2.54556	4.22423e-13	4.74222e-11	caleosin domain-containing protein
							NCU05964	vos-1	-2.48646	1.5229e-13	1.87359e-11	developmental regulator VosA
							NCU05148		-2.47952	2.08359e-06	7.89568e-05	hypothetical protein
							NCU01297		-2.46453	4.22683e-25	1.40597e-22	hypothetical protein
							NCU08173	ecd-2	-2.42606	2.57827e-26	9.64809e-24	early conidial development-2 protein
							NCU05157	trm-27	-2.39062	3.94413e-08	2.15989e-06	cation diffusion facilitator 10
							NCU04487		-2.36732	2.47134e-16	3.89388e-14	hypothetical protein
							NCU09714		-2.32749	1.26513e-12	1.30599e-10	hypothetical protein
							NCU06589		-2.27668	2.55125e-09	1.79006e-07	hypothetical protein
							NCU11291		-2.26095	4.4668e-12	4.17879e-10	hypothetical protein
							NCU08750	iao-1	-2.20479	1.80398e-05	0.000536475	isoamyl alcohol oxidase-1
							NCU06912		-2.18763	1.35086e-23	4.18347e-21	hypothetical protein
							NCU09506		-2.16008	3.30155e-09	2.26345e-07	hypothetical protein
							NCU09031		-2.15799	4.17188e-12	3.94396e-10	hypothetical protein
							NCU05151	phk-1	-2.15553	1.49237e-05	0.000451784	phosphoketolase-1
							NCU07049		-2.13366	5.33231e-21	1.29431e-18	hypothetical protein
							NCU04931		-2.08019	8.14932e-25	2.61389e-22	hypothetical protein
							NCU02579		-2.06696	2.47862e-18	4.6376e-16	FAS1 domain-containing protein
							NCU07129	aap-8	-2.06432	1.24411e-07	6.2421e-06	amino-acid permease inda1
							NCU02597		-2.05892	7.30185e-06	0.000240212	hypothetical protein
							NCU05153		-2.05701	2.25954e-17	3.90248e-15	carbohydrate O-acetyltransferase
							NCU08230		-2.04812	6.87039e-18	1.20986e-15	hypothetical protein
							NCU08495		-2.03305	1.32985e-18	2.65408e-16	hypothetical protein
							NCU09170	gh43-4	-2.03034	2.96533e-07	1.37988e-05	alpha-N-arabinofuranosidase II
							NCU08231		-2.01517	1.50184e-09	1.09659e-07	acyltransferase

## Sheet: 3. DEGs ∆ve-1 vs WT aerial-D
							Up- and Downregulated genes in the mutant strain (∆ve-1) grown under standard liquid VMM for 24h in dark, transfered to an agar plate and allowed to developed asexually for 15h in dark
							DEGs downregulated in ∆ve-1 (208)							DEGs upregulated in the ∆ve-1 (29)
							Gene ID	Feature	FC Log2	P-value	FDR	Description		Gene ID	Feature	FC Log2	P-value	FDR	Description
							NCU16494	vad-18	-11.4999	9.16676e-14	2.79902e-11	hypothetical protein		NCU10761		5.48144	4.46813e-18	2.32737e-15	Methyltransferase
							NCU09969	sly-1	-10.938	1.39022e-12	3.00254e-10	Transposase of Sly1-1		NCU05098	chol-12	4.68126	1.01004e-06	6.12597e-05	Phosphatidylserine decarboxylase
							NCU11405	gh71-3	-10.4383	1.50235e-11	2.9563e-09	alpha-1,3-glucanase/mutanase		NCU09167		4.20097	2.50452e-07	1.76012e-05	hypothetical protein
							NCU05567		-9.56218	0	0	hypothetical protein		NCU06137	cyp450-13	3.46622	4.81141e-07	3.15593e-05	cytochrome P450-like-13
							NCU05122		-9.39676	5.41248e-09	5.7744e-07	hypothetical protein		NCU09168		3.45501	1.36903e-05	0.000566483	hypothetical protein
							NCU05126		-9.02364	0	1.4e-45	hypothetical protein		NCU05093	met-19	3.44531	2.1674e-06	0.000116317	methionine-19
							NCU05788		-8.73478	2.83092e-26	5.01355e-23	hypothetical protein		NCU04398		3.42182	3.20095e-07	2.14731e-05	hypothetical protein
							NCU09968		-8.45642	1.327e-42	3.9151e-39	hypothetical protein		NCU09420	hsp20	3.22719	1.36753e-08	1.36062e-06	hsp20-like protein
							NCU08746		-8.09034	7.94941e-16	3.19964e-13	starch binding domain-containing protein		NCU08724		2.99655	9.83389e-08	7.77492e-06	hypothetical protein
							NCU01092	cem-5	-8.02119	3.51704e-11	6.35579e-09	condensing enzyme (mitochondrial)-5		NCU06823		2.94909	9.55499e-07	5.91674e-05	hypothetical protein
							NCU09506		-8.01779	5.69401e-16	2.40098e-13	hypothetical protein		NCU04568	mfs-17	2.93634	1.01944e-07	7.9886e-06	pantothenate transporter liz1
							NCU04533	app	-7.91853	2.67199e-07	1.84848e-05	DUF1881 domain-containing protein		NCU05749		2.87814	1.77647e-05	0.000705412	hypothetical protein
							NCU07511	het-14	-7.91195	1.4581e-06	8.43887e-05	hypothetical protein		NCU08404		2.76942	3.56677e-06	0.000179453	hypothetical protein
							NCU10865		-7.87507	2.70504e-07	1.85683e-05	hypothetical protein		NCU00646	lae-1	2.70568	2.46972e-08	2.23157e-06	methyltransferase LaeA
							NCU01853	bet-1	-7.74671	4.07658e-06	0.000198341	choline dehydrogenase		NCU01032		2.53103	9.85217e-07	6.01662e-05	hypothetical protein
							NCU05855		-7.50994	6.54664e-06	0.00030193	O-methyltransferase		NCU04725	ce9-1	2.51827	7.71404e-06	0.00034674	N-acetylglucosamine-6-phosphate deacetylase
							NCU05081		-7.36769	1.15429e-05	0.000489053	hypothetical protein		NCU04727	gapd-1	2.51754	1.5615e-05	0.000631374	glucosamine-P deaminase-1
							NCU11383		-7.19954	3.69873e-06	0.000184002	hypothetical protein		NCU05049		2.49042	6.03956e-06	0.000280002	hypothetical protein
							NCU00176		-6.79207	1.78963e-08	1.704e-06	hypothetical protein		NCU08372	tagl-3	2.4574	1.77317e-06	0.000100009	triacylglycerol lipase-3
							NCU09055		-6.40842	2.46518e-14	8.39585e-12	hypothetical protein		NCU09630		2.44378	3.95099e-07	2.63053e-05	hypothetical protein
							NCU04487		-6.26147	1.22239e-19	8.32637e-17	hypothetical protein		NCU08052	aqp	2.4433	5.10875e-06	0.000241765	aquaporin
							NCU06912		-6.13966	2.18683e-21	1.93643e-18	hypothetical protein		NCU06850	gel-5	2.40815	1.39661e-05	0.000575209	1,3-beta-glucanosyltransferase gel3
							NCU04482		-6.08972	1.41895e-25	1.79497e-22	hypothetical protein		NCU05858	fam-2	2.35658	7.79633e-07	4.96665e-05	fatty acid oxygenase
							NCU00607		-6.04474	1.45418e-13	4.02398e-11	hypothetical protein		NCU00250		2.32515	1.8756e-06	0.00010433	hypothetical protein
							NCU08495		-6.0297	1.24945e-06	7.3759e-05	hypothetical protein		NCU04538		2.18942	8.60578e-06	0.000381021	hypothetical protein
							NCU07449	mkr-5	-6.02003	1.20143e-14	4.43279e-12	hypothetical protein		NCU04874	aod-3	2.13838	2.00555e-05	0.000779249	alternative oxidase
							NCU07049		-5.88511	2.87901e-08	2.52412e-06	hypothetical protein		NCU08557		2.10637	1.97295e-05	0.000773029	hypothetical protein
							NCU08747		-5.86189	1.5613e-09	1.84338e-07	monooxygenase		NCU04605		2.05317	1.32996e-05	0.000555508	hypothetical protein
							NCU09491	fea-1	-5.56311	5.70244e-14	1.8034e-11	feruloyl esterase B
							NCU17137		-5.51095	1.94584e-05	0.000765797	hypothetical protein
							NCU00175	tpd-1	-5.47996	8.51991e-26	1.2574e-22	terpenoid-1
							NCU17138		-5.45856	1.98564e-09	2.27896e-07	hypothetical protein
							NCU08541		-5.39528	1.81503e-23	2.00901e-20	hypothetical protein
							NCU06413		-5.21363	1.44097e-20	1.15998e-17	hypothetical protein
							NCU09620		-5.17409	4.34907e-19	2.75078e-16	hypothetical protein
							NCU08655		-5.11243	7.78769e-19	4.31e-16	hypothetical protein
							NCU02904		-5.09889	7.96899e-11	1.38363e-08	alpha/beta hydrolase fold protein
							NCU10040		-5.07894	2.70299e-20	1.99459e-17	hypothetical protein
							NCU10572		-5.06005	2.2064e-23	2.17085e-20	short chain oxidoreductase
							NCU06965		-5.05187	1.8279e-16	8.09304e-14	hypothetical protein
							NCU04034		-4.94249	7.32436e-09	7.63026e-07	hypothetical protein
							NCU09761		-4.92738	3.49133e-13	8.83306e-11	hypothetical protein
							NCU12068		-4.88481	1.58694e-07	1.21141e-05	hypothetical protein
							NCU04928		-4.85901	2.35533e-14	8.34256e-12	hypothetical protein
							NCU09856		-4.81596	5.9633e-09	6.28632e-07	hypothetical protein
							NCU07129	aap-8	-4.67482	5.73274e-19	3.38423e-16	amino-acid permease inda1
							NCU09406	cuo-1	-4.65741	5.46648e-17	2.54767e-14	Copper amine oxidase
							NCU06911		-4.62195	3.60657e-17	1.77423e-14	hypothetical protein
							NCU09904	gh16-12	-4.59435	8.4872e-15	3.26757e-12	glucan 1,3-beta-glucosidase
							NCU08643	pho-3	-4.54764	9.16327e-11	1.5604e-08	Acid phosphatase
							NCU05189	gpr-21	-4.51478	4.35909e-06	0.000208647	hypothetical protein
							NCU09170	gh43-4	-4.50179	1.01951e-13	3.00926e-11	alpha-N-arabinofuranosidase II
							NCU11291		-4.41573	1.24964e-10	2.04918e-08	hypothetical protein
							NCU06326	ply-1	-4.34822	8.27532e-12	1.66541e-09	pectate lyase 1
							NCU10039		-4.30503	5.6604e-11	1.00246e-08	hypothetical protein
							NCU04285		-4.29524	1.70403e-06	9.73495e-05	hypothetical protein
							NCU12050		-4.26422	2.74533e-10	4.05166e-08	hypothetical protein
							NCU07036		-4.261	8.52128e-07	5.35148e-05	hypothetical protein
							NCU02913	dnr-17	-4.25747	5.47151e-10	7.02177e-08	DNA repair-17
							NCU09356		-4.24596	1.25454e-12	2.84845e-10	hypothetical protein
							NCU09357		-4.23093	1.72871e-09	2.01417e-07	stage V sporulation protein K
							NCU05712	rcd-1	-4.15294	1.79488e-10	2.78836e-08	regulator of cell death
							NCU04948		-4.14141	5.70149e-06	0.000265719	hypothetical protein
							NCU07798		-4.13329	4.95069e-09	5.34614e-07	hypothetical protein
							NCU05964	vos-1	-4.1277	3.46381e-10	4.91392e-08	developmental regulator VosA
							NCU05841		-4.11204	1.37442e-13	3.92596e-11	UMTA
							NCU09767		-4.0868	1.36454e-12	3.00254e-10	membrane transporter
							NCU09024		-4.06541	5.4253e-10	7.02177e-08	hypothetical protein
							NCU00355	cat-3	-4.04991	1.74011e-13	4.6693e-11	catalase-3
							NCU16472		-4.02863	4.37338e-10	5.95789e-08	NACHT domain-containing protein
							NCU09964		-4.01426	1.61073e-07	1.21906e-05	hypothetical protein
							NCU07802		-3.96203	4.86357e-14	1.59507e-11	hypothetical protein
							NCU01972		-3.95703	1.40338e-10	2.25943e-08	hypothetical protein
							NCU04342		-3.94103	4.05681e-12	8.55311e-10	hypothetical protein
							NCU02369	gh28-1	-3.92482	7.26295e-10	8.93242e-08	Polygalacturonase
							NCU09278		-3.91644	8.73277e-06	0.00038472	oxidoreductase
							NCU05170		-3.90383	6.28217e-10	7.83501e-08	hypothetical protein
							NCU09046		-3.90235	1.20973e-05	0.000510101	hypothetical protein
							NCU05035	vad-12	-3.8584	3.38029e-10	4.90696e-08	hypothetical protein
							NCU07353		-3.83394	4.31133e-10	5.95789e-08	UPF0499 protein
							NCU09773	opt-1	-3.8276	2.255e-13	5.87295e-11	oligopeptide transporter-1
							NCU08184	sgr-28	-3.79116	5.61009e-13	1.37993e-10	hypothetical protein
							NCU04931		-3.74804	2.48062e-10	3.72303e-08	hypothetical protein
							NCU16806		-3.7451	5.24829e-10	6.93636e-08	hypothetical protein
							NCU12040		-3.72107	4.19225e-06	0.000201901	hypothetical protein
							NCU11292		-3.67219	7.90413e-13	1.89165e-10	hypothetical protein, variant 1
							NCU03213		-3.64368	1.43552e-07	1.11505e-05	mannosylphosphorylation protein
							NCU09505		-3.64365	8.83795e-13	2.05948e-10	hypothetical protein
							NCU06081		-3.61927	2.16535e-11	3.99463e-09	hypothetical protein
							NCU09428		-3.59176	1.4785e-06	8.50136e-05	hypothetical protein
							NCU05693		-3.5816	4.24774e-12	8.74737e-10	interferon-induced GTP-binding protein Mx2
							NCU08816		-3.57159	1.93254e-11	3.64099e-09	hypothetical protein
							NCU07736	pep5	-3.55853	1.73403e-11	3.338e-09	Pep5 homolog
							NCU08232	gt32-1	-3.50848	1.08704e-10	1.81618e-08	alpha-1,6-mannosyltransferase Och1
							NCU02344	gh61-12	-3.48719	1.76065e-10	2.78403e-08	fungal cellulose binding domain-containing protein
							NCU02882		-3.47618	2.02618e-08	1.86894e-06	hypothetical protein
							NCU03533	het-6	-3.46015	8.48146e-07	5.35148e-05	heterokaryon incompatibility protein 6
							NCU04403	ubi-2	-3.42878	3.65676e-08	3.08386e-06	ubiquitin-2
							NCU02092		-3.42507	2.39839e-10	3.66168e-08	hypothetical protein
							NCU08739	apr-10	-3.42001	3.49607e-10	4.91392e-08	endothiapepsin
							NCU08432		-3.40549	2.42383e-07	1.73712e-05	hypothetical protein
							NCU02877		-3.39992	1.2557e-08	1.26562e-06	hypothetical protein
							NCU07232	hsp30-2	-3.39094	8.73183e-10	1.05918e-07	heat shock protein 30-2
							NCU06412		-3.36649	2.82997e-08	2.50594e-06	hypothetical protein
							NCU05501		-3.36152	1.37801e-09	1.64895e-07	hypothetical protein
							NCU07159	spr-7	-3.35345	1.73879e-08	1.67359e-06	proteinase T
							NCU07532		-3.34871	6.10967e-07	3.94899e-05	hypothetical protein
							NCU09245	plp-2	-3.3333	3.13312e-08	2.69357e-06	patatin-like phospholipase domain-containing protein
							NCU06589		-3.33175	9.62334e-06	0.000414849	hypothetical protein
							NCU04284		-3.31689	5.77557e-10	7.30609e-08	hypothetical protein, variant 1
							NCU03776	abc-9	-3.31395	1.25776e-08	1.26562e-06	ABC transporter-9
							NCU07335		-3.31053	1.10325e-05	0.000469677	hypothetical protein
							NCU04025		-3.28411	7.70983e-06	0.00034674	hypothetical protein
							NCU06607		-3.26132	3.17344e-09	3.46924e-07	hypothetical protein
							NCU09990		-3.25893	2.36454e-05	0.000898627	hypothetical protein
							NCU05832		-3.22975	1.32219e-06	7.75366e-05	hypothetical protein
							NCU09906		-3.22099	2.14613e-09	2.40557e-07	hypothetical protein
							NCU05969	gh61-9	-3.18785	4.48689e-10	6.01991e-08	endo-1,4-beta-glucanase
							NCU00017		-3.18288	2.23581e-05	0.000857061	hypothetical protein
							NCU00790	hak-1	-3.18066	2.00744e-09	2.27896e-07	potassium transporter hak-1
							NCU07008	cao-1	-3.17175	3.44189e-06	0.00017416	carotenoid oxygenase 1
							NCU07454		-3.17133	3.33338e-08	2.83818e-06	MAC1 interacting protein 1
							NCU07200	mpr-8	-3.14452	5.65174e-08	4.67721e-06	metalloprotease-8
							NCU08274		-3.12117	4.14162e-07	2.73687e-05	hypothetical protein
							NCU05277		-3.11271	1.75707e-06	9.97361e-05	hypothetical protein
							NCU08230		-3.11121	6.90274e-08	5.65961e-06	hypothetical protein
							NCU06416	uc-3	-3.10076	2.8526e-09	3.15748e-07	thymine dioxygenase
							NCU11172		-3.07092	3.01165e-08	2.61452e-06	hypothetical protein
							NCU00972	gh53-1	-3.06959	4.19534e-06	0.000201901	arabinogalactan endo-1,4-beta-galactosidase
							NCU05909		-3.06905	1.81234e-06	0.000101571	hypothetical protein
							NCU05625		-3.06128	1.67901e-07	1.25997e-05	hypothetical protein
							NCU01382		-3.04441	2.18259e-07	1.59726e-05	hypothetical protein
							NCU02880		-3.04329	7.32153e-07	4.69798e-05	hypothetical protein
							NCU04963	sut-9	-3.00188	2.23203e-08	2.03759e-06	sugar transporter-9
							NCU00451		-2.9963	1.95102e-08	1.81856e-06	hypothetical protein
							NCU02051		-2.98348	4.06718e-08	3.39763e-06	hypothetical protein
							NCU09937	gh76-5	-2.9736	2.63404e-08	2.356e-06	Putative cell wall glycosyl hydrolase
							NCU06009		-2.95472	7.9227e-09	8.15761e-07	oxidoreductase
							NCU01066	lao	-2.93561	1.75074e-05	0.000704675	L-amino acid oxidase
							NCU08225	trm-34	-2.9218	2.01456e-05	0.000779249	high affinity nickel transporter nic1
							NCU01565		-2.91994	1.92735e-08	1.81561e-06	hypothetical protein
							NCU08231		-2.91489	1.81492e-07	1.35052e-05	acyltransferase
							NCU05624	ane-2	-2.91234	8.44694e-06	0.000375868	asparaginase-2
							NCU04148		-2.9081	7.02929e-08	5.71049e-06	hypothetical protein
							NCU09788	nuc-14	-2.90773	8.24887e-08	6.60524e-06	nuclease-14
							NCU07804		-2.90309	1.42337e-06	8.29207e-05	hypothetical protein
							NCU06206		-2.86025	9.50341e-07	5.91674e-05	hypothetical protein
							NCU01353	gh16-1	-2.85414	1.50318e-08	1.47896e-06	mixed-linked glucanase
							NCU04997	gh10-3	-2.85407	2.59189e-07	1.80718e-05	xylanase
							NCU16807		-2.85274	2.41401e-07	1.73712e-05	hypothetical protein
							NCU00832		-2.85171	1.69439e-08	1.64878e-06	hypothetical protein
							NCU08793		-2.80083	2.4736e-07	1.7523e-05	hypothetical protein
							NCU06305	mfs-30	-2.79563	1.4601e-07	1.12428e-05	tartrate transporter
							NCU16917		-2.79473	2.4104e-05	0.00090441	hypothetical protein
							NCU05156		-2.79146	7.35544e-06	0.000334012	hypothetical protein
							NCU09868		-2.79043	2.22405e-06	0.000118638	hypothetical protein
							NCU09854		-2.78891	1.44873e-05	0.000591176	hypothetical protein
							NCU00304		-2.77671	1.76161e-05	0.000705412	hypothetical protein
							NCU05835		-2.75091	2.01522e-07	1.48707e-05	hypothetical protein
							NCU00911	cps-1	-2.74797	2.43256e-07	1.73712e-05	polysaccharide synthase Cps1p
							NCU08750	iao-1	-2.74114	1.16042e-06	6.8963e-05	isoamyl alcohol oxidase-1
							NCU09575	cea-2	-2.74025	5.13291e-06	0.000241765	sterol esterase
							NCU01424		-2.7181	3.0608e-07	2.08488e-05	DUF636 domain-containing protein
							NCU05908	mpr-4	-2.71706	2.7984e-06	0.000143236	hypothetical protein
							NCU04122	tca-18	-2.71204	5.2744e-07	3.43418e-05	tricarboxylic acid-18
							NCU07536	mpr-14	-2.70138	1.92961e-06	0.000105473	metalloprotease-14
							NCU01297		-2.70035	8.27986e-08	6.60524e-06	hypothetical protein
							NCU00509		-2.69537	1.97659e-06	0.000107379	hypothetical protein
							NCU09992	spr-9	-2.626	3.17643e-07	2.14712e-05	serine protease-9
							NCU00855		-2.6175	1.90102e-06	0.000104556	hypothetical protein
							NCU05160	mpr-15	-2.60662	1.03621e-06	6.24191e-05	metalloprotease-15
							NCU06153		-2.60025	2.65087e-06	0.000136473	monooxygenase
							NCU01906	gcy-2	-2.59688	2.29196e-06	0.000121509	Putative d-galacturonic acid reductase
							NCU08721		-2.59446	2.51956e-05	0.00094138	hypothetical protein
							NCU08333		-2.57834	2.30531e-06	0.000121509	bleomycin hydrolase
							NCU10687		-2.57531	2.37421e-06	0.0001244	hypothetical protein
							NCU08183		-2.56543	1.15328e-06	6.8963e-05	hypothetical protein
							NCU09027		-2.55413	3.72704e-06	0.000184374	MFS transporter
							NCU05162		-2.5516	1.07003e-05	0.000457735	hypothetical protein
							NCU00873		-2.54725	2.01522e-05	0.000779249	hypothetical protein
							NCU03863		-2.54687	1.88512e-06	0.00010433	hypothetical protein
							NCU08164	adh-14	-2.53905	8.07509e-06	0.000361136	retinol dehydrogenase 13
							NCU05780	gst-1	-2.52277	4.4906e-06	0.000213786	glutathione transferase
							NCU08171	acw-12	-2.4614	1.2516e-05	0.000525256	anchored cell wall protein 12
							NCU04472	dbh-4	-2.45834	2.57531e-06	0.000133359	DEAD/DEAH box helicase, variant 1
							NCU01720		-2.42171	5.47829e-06	0.000256668	hypothetical protein
							NCU04046		-2.41275	3.67855e-06	0.000184002	hypothetical protein
							NCU12021		-2.40759	7.26338e-06	0.000331532	hypothetical protein
							NCU05518	cuo-3	-2.40069	1.7705e-05	0.000705412	peroxisomal copper amine oxidase
							NCU09874		-2.39772	1.52619e-05	0.000619926	hypothetical protein
							NCU06327	cyp450-29	-2.3974	2.52212e-06	0.000131373	benzoate 4-monooxygenase cytochrome P450
							NCU03960	ham-12	-2.38483	2.38803e-05	0.000903676	Hyphal anastamosis-12 protein
							NCU09525		-2.3781	2.40232e-05	0.00090441	Bacterial-type extracellular deoxyribonuclease
							NCU03725	vib-1	-2.3737	2.14893e-06	0.000116029	VIB-1
							NCU03318		-2.36934	1.35716e-05	0.00056421	hypothetical protein
							NCU00774		-2.3584	3.94008e-06	0.000192759	hypothetical protein
							NCU07192	doc-2	-2.35587	9.68296e-07	5.95435e-05	determinant of communication 2
							NCU01697		-2.3458	9.65093e-06	0.000414849	hypothetical protein
							NCU07003		-2.34396	3.82761e-06	0.000188297	hypothetical protein
							NCU08820		-2.30898	6.97814e-06	0.000320163	hypothetical protein
							NCU02916	gh61-3	-2.3067	8.81832e-06	0.000386565	endoglucanase II
							NCU04488		-2.28898	2.35349e-05	0.000898284	hypothetical protein
							NCU03600	gtp-5	-2.28352	3.35056e-06	0.000170513	guanine triphosphate binding-5
							NCU10038	gdp-1	-2.26864	2.06998e-05	0.000796943	glycerophosphoryl diester phosphodiesterase-1
							NCU08821		-2.26698	9.35135e-06	0.000407912	hypothetical protein
							NCU00995		-2.20957	1.40576e-05	0.000576296	hypothetical protein
							NCU09497	fam-3	-2.18049	9.53079e-06	0.000413702	fatty acid metabolism-3
							NCU05897	sut-28	-2.14843	1.79232e-05	0.000708525	sugar transporter-28

## Sheet: 4. DEGs ∆ve-1 vs WT aerial-L
						Up- and Downregulated genes in the mutant strain (∆ve-1) grown under standard liquid VMM for 24h in dark, transfered to an agar plate and allowed to developed asexually for 14.5h in dark and then exposed to 30 min light
						DEGs downregulated in ∆ve-1 (241)							DEGs upregulated in the ∆ve-1 (102)
						Gene ID	Feature	FC Log2	P-value	FDR	Description		Gene ID	Feature	FC Log2	P-value	FDR	Description
						NCU09968		-14.2741	1.82473e-21	9.52295e-19	hypothetical protein		NCU06060		8.58022	1.61328e-07	5.40114e-06	hypothetical protein
						NCU05567		-11.4807	7.02063e-15	1.15346e-12	hypothetical protein		NCU10101		7.62798	1.46612e-05	0.000270424	hypothetical protein
						NCU09969	sly-1	-11.0873	2.24205e-13	2.88283e-11	Transposase of Sly1-1		NCU10761		5.10807	1.47108e-23	1.00396e-20	Methyltransferase
						NCU09638	pks-5	-10.7072	2.41139e-11	1.96274e-09	polyketide synthase 5		NCU04616		4.99182	1.29564e-06	3.40086e-05	hypothetical protein
						NCU00607		-10.4883	7.97897e-12	7.3739e-10	hypothetical protein		NCU04398		4.43749	1.89239e-20	8.39465e-18	hypothetical protein
						NCU09636		-9.62258	3.74806e-09	1.80369e-07	hypothetical protein		NCU16617		4.22428	6.42244e-05	0.000954436	hypothetical protein
						NCU10285	cyp450-33	-9.28195	6.31655e-08	2.33502e-06	cytochrome-P450-like-33		NCU06137	cyp450-13	3.82712	1.07065e-15	2.02103e-13	cytochrome P450-like-13
						NCU05122		-8.86205	4.87705e-07	1.4618e-05	hypothetical protein		NCU10016		3.81087	6.48239e-32	1.15023e-28	thermophilic desulfurizing enzyme family protein
						NCU09650		-8.76785	1.82555e-07	6.0434e-06	hypothetical protein		NCU08337		3.75323	1.79939e-06	4.50845e-05	hypothetical protein
						NCU04034		-8.68609	1.80421e-07	5.9951e-06	hypothetical protein		NCU01095	mdr-7	3.73353	1.25377e-31	1.85391e-28	multi-drug resistance-7
						NCU05788		-8.40053	1.46434e-06	3.80987e-05	hypothetical protein		NCU02849		3.66946	2.20515e-11	1.82842e-09	hypothetical protein
						NCU05126		-8.3206	1.12631e-05	0.000213062	hypothetical protein		NCU09420	hsp20	3.66763	8.52884e-17	2.04508e-14	hsp20-like protein
						NCU07049		-8.19855	2.08035e-06	5.02913e-05	hypothetical protein		NCU04471		3.57941	2.53128e-14	3.77999e-12	hypothetical protein
						NCU01853	bet-1	-7.99562	3.92743e-06	8.6248e-05	choline dehydrogenase		NCU06823		3.53531	8.94522e-08	3.20008e-06	hypothetical protein
						NCU01092	cem-5	-7.39814	1.24275e-11	1.07045e-09	condensing enzyme (mitochondrial)-5		NCU05883	mox-9	3.52384	1.98989e-07	6.56293e-06	xenobiotic compound monooxygenase
						NCU06912		-6.75434	3.23298e-18	8.96344e-16	hypothetical protein		NCU06945		3.50462	3.54612e-12	3.65828e-10	hypothetical protein
						NCU09904	gh16-12	-6.59637	2.49198e-09	1.2854e-07	glucan 1,3-beta-glucosidase		NCU09685		3.46812	2.09897e-12	2.29902e-10	hypothetical protein
						NCU04482		-6.58036	3.89542e-05	0.00061825	hypothetical protein		NCU02196	tdo-3	3.38556	7.52043e-07	2.1385e-05	taurine dioxygenase-3
						NCU07449	mkr-5	-6.51877	2.81e-42	1.24624e-38	hypothetical protein		NCU09597		3.36182	4.70889e-14	6.63131e-12	hypothetical protein
						NCU09055		-6.14385	1.03834e-12	1.18105e-10	hypothetical protein		NCU00697		3.32073	3.73372e-05	0.000595783	hypothetical protein
						NCU08541		-6.01877	9.10888e-28	1.01017e-24	hypothetical protein		NCU17244		3.27312	5.64773e-26	4.55515e-23	hypothetical protein
						NCU08746		-5.9158	1.53471e-06	3.96967e-05	starch binding domain-containing protein		NCU10015	mox-7	3.27189	7.04767e-25	5.21058e-22	monooxygenase-7
						NCU00776	T	-5.81777	1.44969e-09	7.79493e-08	Tyrosinase		NCU02329		3.23137	4.62693e-31	5.8643e-28	hypothetical protein
						NCU04285		-5.74069	5.40079e-07	1.60253e-05	hypothetical protein		NCU07928		3.18196	3.75855e-34	8.33646e-31	hypothetical protein
						NCU06965		-5.69595	6.02155e-14	8.34738e-12	hypothetical protein		NCU03843		3.16085	4.99696e-07	1.4927e-05	hypothetical protein
						NCU05189	gpr-21	-5.62897	2.22132e-14	3.45747e-12	hypothetical protein		NCU17202		3.10007	1.73631e-10	1.22259e-08	hypothetical protein
						NCU08495		-5.58756	3.10366e-05	0.000513725	hypothetical protein		NCU02476	adh-2	3.08422	5.40125e-11	4.09572e-09	alcohol dehydrogenase III
						NCU04487		-5.47385	3.6416e-11	2.88467e-09	hypothetical protein		NCU05749		3.07491	1.84997e-05	0.000328916	hypothetical protein
						NCU10572		-5.43026	3.0653e-15	5.55006e-13	short chain oxidoreductase		NCU05887		2.94714	2.91535e-26	2.87389e-23	oxidoreductase
						NCU09620		-5.37898	1.84416e-08	7.60996e-07	hypothetical protein		NCU05888		2.92395	4.18981e-22	2.32325e-19	dibenzothiophene desulfurization enzyme A
						NCU08747		-5.30964	2.26371e-07	7.35665e-06	monooxygenase		NCU05886		2.91512	5.17445e-26	4.55515e-23	DUF895 domain membrane protein
						NCU05870		-5.25144	2.06836e-06	5.01379e-05	hypothetical protein		NCU05084		2.90976	1.88891e-18	5.77877e-16	hypothetical protein
						NCU00175	tpd-1	-5.24003	2.02369e-18	5.98472e-16	terpenoid-1		NCU07610	tdo-4	2.88689	6.4198e-12	5.99542e-10	taurine dioxygenase-4
						NCU09639		-5.22913	7.87069e-07	2.22385e-05	hypothetical protein		NCU09520		2.83597	6.47477e-16	1.30555e-13	Putative histidine kinase, two-component system
						NCU05928		-5.15343	5.25133e-10	3.19108e-08	hypothetical protein		NCU05885	mox-5	2.83561	1.19026e-16	2.7077e-14	monooxygenase-5
						NCU10040		-5.14246	3.61821e-21	1.78337e-18	hypothetical protein		NCU09678		2.82942	6.07037e-19	2.0714e-16	MFS transporter
						NCU09356		-5.08962	1.85168e-09	9.77863e-08	hypothetical protein		NCU07821	dam-2	2.82574	1.19094e-08	5.10434e-07	dimethylaniline monooxygenase-2
						NCU08224		-5.02912	5.3298e-41	1.57619e-37	hypothetical protein		NCU08905		2.79608	2.98213e-17	7.55928e-15	hypothetical protein
						NCU09278		-5.02076	1.54148e-06	3.97558e-05	oxidoreductase		NCU06041	ars-1	2.78704	1.48855e-05	0.00027286	Arylsulfatase
						NCU00399		-4.93897	1.17218e-17	3.15138e-15	cell wall protein PhiA		NCU08154		2.77211	6.80822e-10	3.94788e-08	hypothetical protein
						NCU06582		-4.90153	3.48767e-05	0.000563618	hypothetical protein		NCU00754	mdr-2	2.76536	1.60304e-06	4.0986e-05	multidrug resistant protein
						NCU05755		-4.85708	3.55242e-06	7.91887e-05	hypothetical protein		NCU06078		2.76467	4.58679e-05	0.000711434	hypothetical protein
						NCU05712	rcd-1	-4.85486	1.88895e-10	1.31959e-08	regulator of cell death		NCU05510		2.74905	2.64793e-16	5.59344e-14	hypothetical protein
						NCU04948		-4.82133	6.45905e-05	0.000958273	hypothetical protein		NCU04030		2.74113	1.2281e-10	8.78683e-09	hypothetical protein
						NCU09906		-4.81913	7.59711e-10	4.34849e-08	hypothetical protein		NCU09831		2.74058	2.84659e-19	1.0102e-16	hypothetical protein
						NCU09357		-4.76498	4.83039e-07	1.45766e-05	stage V sporulation protein K		NCU06163		2.73759	8.77574e-12	8.02282e-10	hypothetical protein
						NCU05230		-4.62847	1.37534e-05	0.000254208	hypothetical protein		NCU11264		2.72144	3.87594e-22	2.29249e-19	hypothetical protein
						NCU03121		-4.58412	3.34881e-10	2.15294e-08	hypothetical protein		NCU09421		2.7037	1.01686e-13	1.36691e-11	hypothetical protein
						NCU06911		-4.58397	8.62505e-21	4.02744e-18	hypothetical protein		NCU06080		2.69509	5.19514e-15	8.8637e-13	hypothetical protein
						NCU09761		-4.57313	1.86213e-05	0.000330416	hypothetical protein		NCU09049		2.60773	4.31097e-14	6.17808e-12	hypothetical protein
						NCU08643	pho-3	-4.56121	5.48126e-05	0.000833255	Acid phosphatase		NCU05884	mfs-15	2.58953	1.4998e-07	5.04022e-06	MFS transporter Seo1
						NCU09182		-4.51491	4.31741e-14	6.17808e-12	stress responsive A/B barrel domain-containing protein		NCU08364	chol-16	2.58154	4.35539e-20	1.84005e-17	choline-16
						NCU01066	lao	-4.46959	4.43743e-15	7.71939e-13	L-amino acid oxidase		NCU07927	mic-28	2.56759	1.28292e-16	2.84552e-14	mitochondrial carrier protein
						NCU10039		-4.42497	4.8325e-09	2.29273e-07	hypothetical protein		NCU06890		2.56751	1.75579e-22	1.11267e-19	hypothetical protein
						NCU05649		-4.36125	3.10354e-06	7.06015e-05	RTA1 domain-containing protein		NCU05013		2.56665	4.91887e-13	6.06114e-11	hypothetical protein
						NCU09691		-4.35098	2.91461e-07	9.23516e-06	hypothetical protein		NCU04639		2.53049	1.60677e-17	4.19272e-15	non-classical export protein Nce102
						NCU05964	vos-1	-4.33506	2.55295e-08	9.97786e-07	developmental regulator VosA		NCU07918		2.52902	6.0659e-12	5.78623e-10	hypothetical protein
						NCU02363		-4.28629	6.11152e-12	5.78623e-10	RTA1 domain-containing protein		NCU00852	gh43-1	2.52631	1.35551e-10	9.62088e-09	endo-arabinase
						NCU08186		-4.2557	2.18568e-07	7.15547e-06	hypothetical protein		NCU05920		2.51397	1.24905e-18	4.10427e-16	hypothetical protein
						NCU17135		-4.2344	1.79092e-11	1.49896e-09	hypothetical protein		NCU08783	eph-3	2.50696	2.46269e-12	2.63241e-10	epoxide hydrolase-3
						NCU02913	dnr-17	-4.14442	2.29022e-10	1.5751e-08	DNA repair-17		NCU04169		2.50467	2.21399e-05	0.000385482	hypothetical protein
						NCU04542		-4.14395	2.99887e-18	8.58256e-16	hypothetical protein		NCU09039		2.48741	6.70479e-14	9.15153e-12	hypothetical protein
						NCU05170		-4.13	2.82805e-09	1.44198e-07	hypothetical protein		NCU08564	gh12-1	2.48333	3.20576e-13	4.06307e-11	hypothetical protein
						NCU07036		-4.03479	2.62977e-06	6.1723e-05	hypothetical protein		NCU05143	znf-59	2.44514	1.09678e-13	1.45233e-11	zinc finger transcription factor-59
						NCU07129	aap-8	-4.02621	3.40674e-11	2.72294e-09	amino-acid permease inda1		NCU04874	aod-3	2.43596	2.26464e-08	8.96959e-07	alternative oxidase
						NCU06583	stk-44	-3.99742	1.10733e-07	3.8376e-06	serine/threonine protein kinase-44		NCU05142		2.41125	2.15231e-12	2.3287e-10	hypothetical protein
						NCU09024		-3.99009	5.11291e-08	1.914e-06	hypothetical protein		NCU04168	gh16-2	2.39997	3.08412e-07	9.69444e-06	hypothetical protein
						NCU12050		-3.9502	4.65608e-06	0.000100264	hypothetical protein		NCU09230	cys-16	2.39987	8.86199e-12	8.02282e-10	Cystathionine gamma-lyase
						NCU05134		-3.94512	1.07069e-14	1.72712e-12	hypothetical protein		NCU01866	ppm-9	2.32469	6.26811e-05	0.000936206	pentose phosphate metabolism-9
						NCU07008	cao-1	-3.90223	4.74463e-06	0.000101432	carotenoid oxygenase 1		NCU09075		2.30765	3.32225e-07	1.03421e-05	hypothetical protein
						NCU07802		-3.85542	4.9938e-13	6.06918e-11	hypothetical protein		NCU01652	met-21	2.3045	5.54828e-13	6.65194e-11	methionine-21
						NCU08225	trm-34	-3.8517	2.78353e-07	8.88326e-06	high affinity nickel transporter nic1		NCU08404		2.30315	2.21318e-06	5.29254e-05	hypothetical protein
						NCU04148		-3.84846	3.46879e-10	2.21404e-08	hypothetical protein		NCU02317		2.27331	1.80758e-05	0.000323324	hypothetical protein
						NCU03776	abc-9	-3.80683	1.43241e-07	4.8505e-06	ABC transporter-9		NCU02321		2.2682	3.21335e-15	5.70176e-13	hypothetical protein
						NCU11292		-3.69089	5.25745e-09	2.48107e-07	hypothetical protein, variant 1		NCU07197	arm-1	2.26671	1.0002e-06	2.76218e-05	arsenic-1
						NCU05693		-3.68264	2.34165e-09	1.22207e-07	interferon-induced GTP-binding protein Mx2		NCU04466		2.25405	5.83494e-10	3.49781e-08	cyanamide hydratase
						NCU02975		-3.67291	2.18983e-05	0.000382445	hypothetical protein		NCU00659		2.24747	2.65783e-12	2.80717e-10	hypothetical protein, variant 1
						NCU10883		-3.66921	2.03783e-19	7.53317e-17	hypothetical protein, variant 1		NCU05340	aso-1	2.23719	1.61186e-06	4.1093e-05	alkanesulfonate oxygenase-1
						NCU08147	ph7	-3.66214	2.234e-11	1.83519e-09	Na or K P-type ATPase		NCU02939		2.23361	1.26794e-08	5.33136e-07	hypothetical protein
						NCU05835		-3.65835	1.0088e-16	2.35529e-14	hypothetical protein		NCU07919	met-24	2.21593	4.07686e-08	1.55236e-06	methionine-24
						NCU04284		-3.63323	2.86733e-11	2.31263e-09	hypothetical protein, variant 1		NCU07452	mig-2	2.21181	7.26777e-06	0.000147889	NADPH dehydrogenase
						NCU12068		-3.60541	1.86631e-05	0.000330496	hypothetical protein		NCU05049		2.20252	1.91967e-09	1.00777e-07	hypothetical protein
						NCU04276		-3.59637	9.35615e-12	8.29639e-10	hypothetical protein		NCU01089		2.19506	2.53126e-16	5.47739e-14	flavin-containing amine oxidasedehydrogenase, variant 1
						NCU09406	cuo-1	-3.56489	1.27657e-05	0.000238939	Copper amine oxidase		NCU04887	gt71-1	2.16377	6.64688e-10	3.87968e-08	hypothetical protein
						NCU03293		-3.56409	7.25151e-09	3.31626e-07	hypothetical protein		NCU09040	mig-4	2.1613	3.88451e-08	1.48549e-06	oxidoreductase
						NCU16472		-3.5577	2.52785e-09	1.29636e-07	NACHT domain-containing protein		NCU07075	cax	2.15769	2.55635e-14	3.77999e-12	calcium/proton exchanger, variant 1
						NCU09964		-3.53763	6.32894e-07	1.83498e-05	hypothetical protein		NCU02603		2.15409	1.14281e-06	3.07173e-05	oxidoreductase
						NCU05256		-3.53637	1.91855e-06	4.72882e-05	hypothetical protein		NCU08724		2.13593	1.7786e-05	0.000320075	hypothetical protein
						NCU07798		-3.52281	3.23456e-09	1.6213e-07	hypothetical protein		NCU05169	cat-4	2.12884	1.11415e-09	6.21682e-08	catalase 2
						NCU09354		-3.51144	4.04206e-05	0.000638098	hypothetical protein, variant 1		NCU09679		2.11754	1.07606e-10	7.88995e-09	hypothetical protein
						NCU00017		-3.51035	2.81088e-05	0.00047411	hypothetical protein		NCU02142		2.11719	5.70037e-12	5.55755e-10	C6 transcription factor, putative
						NCU07532		-3.48478	9.29872e-10	5.22141e-08	hypothetical protein		NCU01109		2.08821	4.33233e-06	9.39765e-05	hypothetical protein
						NCU07966	trm-1	-3.45161	3.13668e-10	2.04622e-08	calcium-transporting ATPase 3		NCU01057	tdo-2	2.08135	5.3216e-10	3.21178e-08	taurine dioxygenase-2
						NCU16807		-3.43381	2.87806e-12	3.00402e-10	hypothetical protein		NCU09403	nmr-3	2.05709	4.75032e-11	3.6957e-09	nitrogen metabolite regulation-3
						NCU09428		-3.421	5.77235e-07	1.68461e-05	hypothetical protein		NCU00276	mip-1	2.0554	6.0804e-10	3.59809e-08	DNA polymerase gamma
						NCU00859		-3.40375	8.50042e-16	1.67591e-13	hypothetical protein		NCU01233	gcy-4	2.05108	1.70335e-08	7.09491e-07	glycerol dehydrogenase-4
						NCU02092		-3.39961	3.23921e-06	7.34994e-05	hypothetical protein		NCU07345		2.04803	1.23121e-08	5.20159e-07	hypothetical protein
						NCU07063	apr-8	-3.39361	5.50284e-08	2.04273e-06	hypothetical protein		NCU03134	gh47-2	2.04626	3.98082e-12	4.05952e-10	class I alpha-mannosidase 1A
						NCU06327	cyp450-29	-3.38952	2.45184e-08	9.62511e-07	benzoate 4-monooxygenase cytochrome P450		NCU07995		2.02087	1.20567e-08	5.13912e-07	hypothetical protein
						NCU05185	cyp450-9	-3.37315	4.71265e-09	2.24788e-07	bifunctional P-450:NADPH-P450 reductase		NCU04538		2.01307	3.58403e-10	2.27125e-08	hypothetical protein
						NCU09188		-3.35543	4.44305e-05	0.000692772	hypothetical protein		NCU02005	cys-5	2.0123	3.73897e-11	2.93559e-09	phosphoadenosine phosphosulfate reductase
						NCU16806		-3.34973	9.44472e-12	8.29639e-10	hypothetical protein		NCU03530	acw-6	2.00866	2.31693e-08	9.13591e-07	anchored cell wall protein 6
						NCU05354		-3.31593	2.21592e-05	0.000385482	hypothetical protein
						NCU03960	ham-12	-3.29162	1.22295e-09	6.73915e-08	Hyphal anastamosis-12 protein
						NCU05899		-3.25174	4.51837e-12	4.55534e-10	flotillin domain-containing protein
						NCU06328		-3.21979	2.99353e-07	9.45146e-06	hypothetical protein
						NCU02877		-3.21377	2.22807e-07	7.26744e-06	hypothetical protein
						NCU06824		-3.21013	3.09234e-07	9.69444e-06	hypothetical protein
						NCU03725	vib-1	-3.20236	1.39629e-13	1.82175e-11	VIB-1
						NCU05035	vad-12	-3.18074	2.89157e-05	0.000484038	hypothetical protein
						NCU06625	cys-22	-3.17163	7.68123e-06	0.00015453	cysteine-22
						NCU06081		-3.17096	1.13054e-06	3.04869e-05	hypothetical protein
						NCU01720		-3.13698	1.32548e-07	4.54041e-06	hypothetical protein
						NCU02663	lys-10	-3.13442	1.10533e-06	2.99894e-05	lysine-10
						NCU03639	tgl-1	-3.10483	4.79041e-11	3.6957e-09	lipase
						NCU10276	aap-11	-3.10133	2.22551e-06	5.30772e-05	hypothetical protein
						NCU05149		-3.08792	1.05873e-11	9.20889e-10	hypothetical protein
						NCU07308	cel-1	-3.03674	5.48491e-05	0.000833255	fatty acid synthase alpha subunit reductase, variant 1
						NCU08816		-3.03418	7.30903e-06	0.000148388	hypothetical protein
						NCU08184	sgr-28	-3.02069	1.42803e-07	4.8505e-06	hypothetical protein
						NCU07511	het-14	-3.01099	1.99807e-05	0.000351724	hypothetical protein
						NCU06412		-3.01003	8.83053e-08	3.17184e-06	hypothetical protein
						NCU09031		-2.99389	2.94468e-10	1.94964e-08	hypothetical protein
						NCU00832		-2.95847	7.29506e-17	1.79783e-14	hypothetical protein
						NCU04446		-2.95139	9.06341e-09	4.02053e-07	hypothetical protein
						NCU08655		-2.94768	1.02162e-06	2.80615e-05	hypothetical protein
						NCU10038	gdp-1	-2.94557	4.18147e-08	1.58538e-06	glycerophosphoryl diester phosphodiesterase-1
						NCU00265		-2.93805	1.04829e-07	3.67321e-06	hypothetical protein
						NCU08793		-2.91387	3.65467e-09	1.77859e-07	hypothetical protein
						NCU02703		-2.90034	2.64821e-06	6.19919e-05	hypothetical protein
						NCU05138	gt25-1	-2.89785	3.15764e-05	0.000521687	hypothetical protein
						NCU02767	ham-6	-2.87498	5.28953e-11	4.04558e-09	Hyphal anastamosis-6 protein, variant
						NCU04046		-2.86799	1.68353e-05	0.000306072	hypothetical protein
						NCU09497	fam-3	-2.86179	6.15462e-15	1.03026e-12	fatty acid metabolism-3
						NCU00865	odc-1	-2.82393	8.239e-06	0.000164632	oxalate decarboxylase-1
						NCU07352		-2.81999	6.93453e-07	1.99751e-05	hypothetical protein, variant 1
						NCU05841		-2.79395	8.41223e-06	0.000166221	UMTA
						NCU04528	lacc	-2.79309	1.52994e-11	1.29272e-09	laccase
						NCU11050		-2.79116	5.8241e-05	0.000878765	DUF455 domain-containing protein
						NCU06949	spr-6	-2.78551	3.29488e-16	6.79819e-14	subtilisin-like proteinase Mp1
						NCU06884		-2.75133	4.11591e-06	8.99418e-05	hypothetical protein
						NCU00774		-2.73383	1.73198e-05	0.000312319	hypothetical protein
						NCU01297		-2.72848	1.28978e-05	0.000240399	hypothetical protein
						NCU10045	ce8-1	-2.72053	3.50488e-05	0.000565368	pectinesterase
						NCU05909		-2.71657	3.37712e-06	7.64332e-05	hypothetical protein
						NCU09209	gao-1	-2.71442	3.74975e-10	2.35942e-08	galactose oxidase-1
						NCU09210		-2.71048	7.69745e-20	3.10417e-17	dyp-type peroxidase
						NCU07353		-2.70297	1.32137e-05	0.000245769	UPF0499 protein
						NCU05694		-2.68261	2.23633e-10	1.55006e-08	hypothetical protein
						NCU00355	cat-3	-2.67857	2.23019e-08	8.87277e-07	catalase-3
						NCU01428	pur-2	-2.67479	4.33276e-13	5.41412e-11	purine-2
						NCU03388		-2.66209	1.34832e-12	1.49528e-10	Stomatin family protein
						NCU05948		-2.6594	2.9126e-09	1.47661e-07	hypothetical protein
						NCU05681		-2.65581	5.57e-06	0.000116225	hypothetical protein
						NCU04049		-2.63981	3.3784e-07	1.04801e-05	hypothetical protein
						NCU08820		-2.63097	2.14195e-08	8.56079e-07	hypothetical protein
						NCU05131		-2.62109	1.07755e-07	3.74904e-06	hypothetical protein
						NCU00984		-2.61675	1.55288e-18	4.9204e-16	von Willebrand domain-containing protein, variant 1
						NCU07351	gh67-1	-2.61407	5.91508e-09	2.74757e-07	Alpha-glucuronidase
						NCU08901	tah-12	-2.61086	7.33283e-06	0.000148532	hypothetical protein
						NCU04488		-2.59577	1.55644e-06	3.99096e-05	hypothetical protein
						NCU00855		-2.59327	3.56364e-05	0.000573804	hypothetical protein
						NCU01898		-2.57885	3.95696e-10	2.45498e-08	hypothetical protein
						NCU05162		-2.54614	1.17933e-08	5.07912e-07	hypothetical protein
						NCU04122	tca-18	-2.54546	1.29424e-12	1.45348e-10	tricarboxylic acid-18
						NCU04265	inv	-2.54506	7.46387e-13	8.71309e-11	invertase
						NCU06413		-2.54094	3.44595e-06	7.77806e-05	hypothetical protein
						NCU03641	gh3-1	-2.5404	1.08895e-10	7.91898e-09	beta-glucosidase 2, variant 1
						NCU02084	aga-2	-2.53534	1.09524e-08	4.76324e-07	arginase-2
						NCU06366	trm-18	-2.52651	1.53653e-19	5.92699e-17	Ca2+/H+ antiporter
						NCU00761	cea-4	-2.52397	6.81922e-09	3.13472e-07	triacylglycerol lipase, variant 1
						NCU04058	tah-7	-2.52155	3.92489e-10	2.45223e-08	bZip transcription factor, putative
						NCU07037		-2.51176	1.79199e-09	9.52007e-08	hypothetical protein
						NCU00699		-2.51107	3.58608e-07	1.10471e-05	hypothetical protein
						NCU04963	sut-9	-2.5068	3.62946e-06	8.07032e-05	sugar transporter-9
						NCU06153		-2.48887	1.38646e-09	7.54644e-08	monooxygenase
						NCU11172		-2.48765	7.5478e-09	3.43406e-07	hypothetical protein
						NCU17154		-2.47483	8.13045e-07	2.28995e-05	hypothetical protein
						NCU04732	ham-11	-2.46101	2.85468e-06	6.57837e-05	Hyphal anastamosis-11 protein
						NCU02220	mig-7	-2.45962	4.8558e-05	0.000747929	menadione-induced gene-7 protein
						NCU08641		-2.45507	1.55073e-15	2.86626e-13	hypothetical protein
						NCU05873	gh13-6	-2.45173	4.60954e-12	4.59504e-10	Amy1
						NCU02875		-2.44962	5.79245e-13	6.85208e-11	hypothetical protein
						NCU01097		-2.44641	9.08062e-12	8.1377e-10	hypothetical protein
						NCU05836	gh47-4	-2.44599	3.39679e-09	1.67495e-07	glycosyl hydrolase family 47 protein
						NCU07017		-2.43625	1.10873e-05	0.000210635	hypothetical protein
						NCU09615	vad-14	-2.4243	2.42472e-10	1.64215e-08	hypothetical protein
						NCU05160	mpr-15	-2.42329	3.28265e-08	1.26625e-06	metalloprotease-15
						NCU01072	tqaM	-2.42255	2.91462e-06	6.6991e-05	class II aldolase/adducin domain-containing protein
						NCU10809		-2.38989	6.08334e-10	3.59809e-08	hypothetical protein
						NCU09271		-2.38078	3.66864e-09	1.77859e-07	hypothetical protein
						NCU09193		-2.37788	9.96778e-09	4.35636e-07	hypothetical protein
						NCU05915		-2.37629	2.31538e-10	1.58016e-08	hypothetical protein
						NCU02328		-2.36147	1.21799e-06	3.22568e-05	O-methyltransferase
						NCU05897	sut-28	-2.36132	1.46744e-14	2.32485e-12	sugar transporter-28
						NCU08055	zip-1	-2.35738	2.80395e-05	0.000473969	B-zip transcription factor, putative
						NCU05068		-2.33825	1.79772e-08	7.45296e-07	hypothetical protein
						NCU10070		-2.33507	1.1896e-07	4.10665e-06	hypothetical protein
						NCU04496		-2.32671	6.47871e-05	0.000959585	hypothetical protein
						NCU01886		-2.32038	8.72256e-11	6.44888e-09	hypothetical protein
						NCU01347		-2.31568	3.37535e-05	0.000548463	hypothetical protein
						NCU00548		-2.31096	1.18604e-06	3.15992e-05	MutT/nudix family protein
						NCU01382		-2.30252	2.05706e-06	5.00007e-05	hypothetical protein
						NCU03132		-2.30228	6.83711e-08	2.51696e-06	hypothetical protein
						NCU00350	eph-2	-2.29901	2.81351e-06	6.51735e-05	epoxide hydrolase-2
						NCU07392	adv-1	-2.2975	2.56785e-08	9.9921e-07	transcriptional regulatory protein pro-1
						NCU02175	inl-15	-2.27995	1.30489e-11	1.11317e-09	phosphatidyl inositol-specific phospholipase C
						NCU09937	gh76-5	-2.27962	4.95603e-05	0.000760725	Putative cell wall glycosyl hydrolase
						NCU07933		-2.27116	9.79494e-08	3.45744e-06	hypothetical protein
						NCU07192	doc-2	-2.26272	2.40658e-14	3.68124e-12	determinant of communication 2
						NCU09874		-2.2278	8.47171e-09	3.79601e-07	hypothetical protein
						NCU02244		-2.21615	1.05374e-05	0.000201048	C2 domain-containing protein
						NCU02811	ham-8	-2.20804	2.5463e-10	1.71142e-08	hyphal anastamosis-8 protein
						NCU07948		-2.20759	1.68095e-06	4.24884e-05	hypothetical protein
						NCU09712		-2.19906	8.63636e-13	9.95088e-11	hypothetical protein, variant 1
						NCU10687		-2.1938	7.00304e-06	0.000143159	hypothetical protein
						NCU02278		-2.18952	1.03867e-05	0.000199461	hypothetical protein
						NCU07932	prp-2	-2.18047	1.33554e-06	3.49525e-05	propionate-2
						NCU03731		-2.17754	9.63305e-16	1.85792e-13	HAD superfamily hydrolase
						NCU08986		-2.17611	5.99261e-11	4.50563e-09	hypothetical protein, variant 1
						NCU07255		-2.16105	1.15864e-06	3.09623e-05	hypothetical protein, variant 1
						NCU16343		-2.15336	6.28611e-05	0.000937318	hypothetical protein
						NCU08169		-2.12088	3.39822e-09	1.67495e-07	hypothetical protein
						NCU07191	doc-1	-2.11684	3.01894e-10	1.984e-08	determinant of communication 1
						NCU07546	abc-8	-2.11206	4.28435e-05	0.000670384	multidrug resistance protein MDR
						NCU12022		-2.10996	4.70013e-05	0.00072774	hypothetical protein
						NCU05001	ci-1	-2.10687	1.82813e-06	4.55596e-05	ent-kaurene oxidase
						NCU07389	ham-9	-2.10421	3.09877e-09	1.56206e-07	Hyphal anastamosis protein 9
						NCU07232	hsp30-2	-2.09723	4.79912e-05	0.000740483	heat shock protein 30-2
						NCU09575	cea-2	-2.09643	5.58067e-06	0.000116225	sterol esterase
						NCU04907		-2.09359	9.65632e-07	2.67721e-05	hypothetical protein
						NCU03600	gtp-5	-2.09213	2.78454e-10	1.85748e-08	guanine triphosphate binding-5
						NCU08750	iao-1	-2.08533	4.28311e-05	0.000670384	isoamyl alcohol oxidase-1
						NCU07804		-2.08241	1.09594e-06	2.98257e-05	hypothetical protein
						NCU09635		-2.07663	1.1777e-05	0.000222309	hypothetical protein
						NCU07003		-2.06455	4.86038e-12	4.79126e-10	hypothetical protein
						NCU07121		-2.05253	1.48282e-09	7.92506e-08	modin
						NCU03509	pmg	-2.04547	8.4315e-08	3.05323e-06	amino acid permease NAAP1
						NCU12021		-2.0425	1.96989e-06	4.82786e-05	hypothetical protein
						NCU09562		-2.0159	4.8007e-06	0.000102139	hypothetical protein
						NCU05137	ncw-1	-2.01535	6.13058e-12	5.78623e-10	non-anchored cell wall protein 1

## Sheet: 5. TFs regulated by VE-1
DEGs in aerial stage Wt vs ∆ve-1
Gene ID	Feature	TF type	FC Log2 Dark	FC Log2 Light
NCU06965		BZIP	-5.05187	-5.69595
NCU05964	vos-1	Velvet	-4.1277	-4.33506
NCU03725	vib-1	NDT80	-2.3737	-3.20236
NCU05035	vad-12	C2H2	-3.8584	-3.18074
NCU08184	sgr-28	BHLH	-3.79116	-3.02069
NCU05909		C2H2	-3.06905	-2.71657
NCU16494	vad-18	BZIP	-11.4999	N/D

## Sheet: 6.Genes missregulated in ∆ve-1 
Up and downregulated genes in a comparison between WT and ∆ve-1 in vegetative and aerial tissue, dark and light
	VEG		CON
Gene ID	FC Log2 Dark	FC Log2 Light	FC Log2 A15 Dark	FC Log2 A15 Light	Name	Biological Process	Molecular funtion	PFAM ddescription
NCU09969	-10.2627	-11.5862	-10.938	-11.0873	sly-1	N/A	N/A	N/A
NCU09968	-9.79921	-13.1123	-8.45642	-14.2741		N/A	N/A	N/A
NCU05567	-8.60197	-5.84233	-9.56218	-11.4807		N/A	N/A	N/A
NCU05126	-6.0069	-5.75792	-9.02364	-8.3206		N/A	transferase activity, transferring alkyl or aryl (other than methyl) groups	UbiA prenyltransferase family
NCU09428	-4.83724	-5.03754	-3.59176	-3.421		cellular response to oxidative stress	N/A	N/A
NCU09024	-4.25701	-4.07261	-4.06541	-3.99009		carbohydrate metabolic process;glycine biosynthetic process;oxidation-reduction process	flavin adenine dinucleotide binding;oxidoreductase activity, acting on CH-OH group of donors	GMC oxidoreductase;GMC oxidoreductase
NCU09904	-3.39691	-3.92623	-4.59435	-6.59637	gh16-12	carbohydrate metabolic process;cell wall organization;polysaccharide catabolic process	hydrolase activity, hydrolyzing O-glycosyl compounds;polysaccharide binding	Glycosyl hydrolases family 16
NCU08541	-3.28784	-2.86634	-5.39528	-6.01877		N/A	N/A	N/A
NCU08643	-3.11065	-3.27065	-4.54764	-4.56121	pho-3	cellular response to oxidative stress	acid phosphatase activity;hydrolase activity;metal ion binding;protein binding	Calcineurin-like phosphoesterase;Iron/zinc purple acid phosphatase-like protein C;Purple acid Phosphatase, N-terminal domain
NCU07129	-2.99895	-2.06432	-4.67482	-4.02621	aap-8	amino acid transport;transmembrane transport	transmembrane transporter activity	Amino acid permease
NCU08747	-2.93671	-2.59883	-5.86189	-5.30964		N/A	N/A	NAD(P)-binding Rossmann-like domain
NCU10572	-2.75443	-2.73158	-5.06005	-5.43026		cellular response to oxidative stress	N/A	short chain dehydrogenase
NCU04487	-2.62856	-2.36732	-6.26147	-5.47385		cellular response to oxidative stress;response to dsRNA	N/A	N/A
NCU06912	-2.5164	-2.18763	-6.13966	-6.75434		cellular response to oxidative stress	N/A	N/A
NCU09906	-2.47183	-2.68919	-3.22099	-4.81913		N/A	N/A	Glycosyl transferase family group 2
NCU01297	-2.38379	-2.46453	-2.70035	-2.72848		regulation of transcription, DNA-templated	N/A	N/A
NCU07049	-2.35311	-2.13366	-5.88511	-8.19855		cellular response to oxidative stress	N/A	N/A
NCU05964	-2.22524	-2.48646	-4.1277	-4.33506	vos-1	response to pheromone	N/A	Velvet factor (vos-1)
NCU08495	-2.03612	-2.03305	-6.0297	-5.58756		cellular response to oxidative stress	N/A	N/A
NCU10761	6.02044	5.6178	5.48144	5.10807		methylation	methyltransferase activity	SAM-dependent_MTases
