# Supplementary material for: Transcriptional Regulation by the Velvet Protein VE-1 during Asexual Development in the Fungus Neurospora crassa
Source: mBio. 2022 Aug 1;13(4):e01505-22. doi: 10.1128/mbio.01505-22 (PMC9426599; doi:10.1128/mbio.01505-22)
Supplement: DATA SET S2 [file mbio.01505-22-s0007.xlsx]

## Sheet: Read me
Characterization of the regulation of transcription by light in vegetative mycelia of Neurospora crassa wild-type and ∆ve-1 strains
Details of the DESeq2 Analysis: Transcript features over gene. Quantitated with RNA-Seq pipeline. Quantitation on merged transcripts counting reads over exons. Log transformed. Assuming Opposing strand specific library
Sheet 1: TPM (Transcripts per Kilobase Million) values for vegetative probes by DESeq2
Sheet 2: TPM (Transcripts per Kilobase Million) values for aerial probes by DESeq2
Sheet 3: Up- and Downregulated DEGs in the wid-type strain by light (vegetative mycelium)
Sheet 4: Up- and Downregulated DEGs in the ∆ve-1 strain by light (vegetative mycelium)
Sheet 5: Up- and Downregulated DEGs in the wid-type strain by light (aerial tissue A15)
Sheet 6: Up- and Downregulated DEGs in the ∆ve-1 strain by light (Aerial tissue A15)
Sheet 7: Transcription factors (TF) genes regulated by light
sample	description
∆ve-1_VEG_Dark_R1	RNA isolated from vegetative mycelium grown for 48h on vogel´s liquid plates under dark conditions
∆ve-1_VEG_Dark_R2	RNA isolated from vegetative mycelium grown for 48h on vogel´s liquid plates under dark conditions
∆ve-1_VEG_Light_R1	RNA isolated from vegetative mycelium grown for 47.5h on vogel´s liquid plates under dark conditions and exposed to 30 min light before being collected
∆ve-1_VEG_Light_R2	RNA isolated from vegetative mycelium grown for 47.5h on vogel´s liquid plates under dark conditions and exposed to 30 min light before being collected
WT_VEG_Dark_R1	RNA isolated from vegetative mycelium grown for 48h on vogel´s liquid plates under dark conditions
WT_VEG_Dark_R2	RNA isolated from vegetative mycelium grown for 48h on vogel´s liquid plates under dark conditions
WT_VEG_Light_R1	RNA isolated from vegetative mycelium grown for 47.5h on vogel´s liquid plates under dark conditions and exposed to 30 min light before being collected
WT_VEG_Light_R2	RNA isolated from vegetative mycelium grown for 47.5h on vogel´s liquid plates under dark conditions and exposed to 30 min light before being collected
∆ve-1_15A_Dark_R1	RNA isolated from aerial tissue developed for 15h on vogel´s solid plate under dark conditions
∆ve-1_15A_Dark_R2	RNA isolated from aerial tissue developed for 15h on vogel´s solid plate under dark conditions
∆ve-1_15A_Light_R1	RNA isolated from aerial tissue developed for 14.5h on vogel´s solid plate under dark conditions and exposed to 30 min light before being collected
∆ve-1_15A_Light_R2	RNA isolated from aerial tissue developed for 14.5h on vogel´s solid plate under dark conditions and exposed to 30 min light before being collected
WT_15A_Dark_R1	RNA isolated from aerial tissue developed for 15h on vogel´s solid plate under dark conditions
WT_15A_Dark_R2	RNA isolated from aerial tissue developed for 15h on vogel´s solid plate under dark conditions
WT_15A_Light_R1	RNA isolated from aerial tissue developed for 14.5h on vogel´s solid plate under dark conditions and exposed to 30 min light before being collected
WT_15A_Light_R2	RNA isolated from aerial tissue developed for 14.5h on vogel´s solid plate under dark conditions and exposed to 30 min light before being collected

## Sheet: 1. DESeq all probes VEG ( TPM)
DESeq2 all probes VEG Light
Gene ID	Feature	∆ve-1_VEG_Dark_R1	∆ve-1_VEG_Dark_R2	∆ve-1_VEG_Light_R1	∆ve-1_VEG_Light_R2	WT_VEG_Dark_R1	WT_VEG_Dark_R2	WT_VEG_Light_R1	WT_VEG_Light_R2
NCU10129		7.55728	8.61033	8.72603	8.30651	16.2837	18.71	16.1014	23.3492	hypothetical protein
NCU09901	mrs-6	15.7082	14.1528	9.63043	11.3212	12.9975	10.28	8.9775	10.8286	mRNA surveillance-6
NCU09903	eef3-2	21.9287	20.301	7.59278	8.31255	17.939	11.0353	6.33143	4.70203	elongation factor 3-2
NCU11134		0.487178	0.138149	0.328138	0.159929	0	0.173189	0	0	hypothetical protein
NCU09904	gh16-12	1.87629	3.6484	1.46236	2.1118	25.93	29.9582	17.4388	33.8948	glucan 1,3-beta-glucosidase
NCU09906		2.29642	3.02341	2.0163	2.53082	13.6215	14.7237	11.4383	16.4384	hypothetical protein
NCU09907		0	0	0	0	0	0	0	0	hypothetical protein
NCU09908		0	0	0	0	0	0	0	0	hypothetical protein
NCU09909	urt	46.2179	36.6125	37.8901	20.7856	29.9454	19.5136	22.2311	11.0722	urea active transporter
NCU09910		4.83601	7.07935	5.10801	6.33988	6.27169	6.46363	5.71252	6.70773	hypothetical protein
NCU09911	fol-8	281.827	252.955	237.28	229.904	262.425	233.299	235.861	239.308	Formyltetrahydrofolate deformylase
NCU09912		11.7207	12.7226	11.4572	12.6672	13.2211	11.8911	12.5827	13.2901	MFS transporter
NCU09913		3.1403	2.52306	3.40772	2.97811	3.569	2.17069	2.36468	2.7328	major royal jelly protein
NCU09914		33.1971	28.8198	35.3267	34.7033	13.7277	13.4942	12.6661	11.4793	hypothetical protein
NCU10501	sgr-33	0.183619	0	0.092757	0.180833	0.0955003	0	0.0982426	0.392217	hypothetical protein
NCU08049		1.6593	1.50207	2.17076	1.90649	2.10219	1.31587	1.98045	1.95393	hypothetical protein, variant 1
NCU08050		0.921081	0.691387	1.25903	1.4407	2.53617	1.90685	2.66698	2.2568	hypothetical protein
NCU08051		10.705	12.0057	12.342	10.9225	11.2691	9.4625	11.2487	9.75082	hypothetical protein
NCU16303		0.374913	0	0.378783	0.369226	0.389985	0.399838	0.802367	0.266943	hypothetical protein
NCU08052	aqp	4.2843	2.30677	4.49289	3.63181	3.10265	2.37132	3.07568	9.61479	aquaporin
NCU08053		214.415	186.898	147.351	138.431	152.624	111.935	109.591	103.844	hypothetical protein
NCU08054	gh3-2	4.52872	6.44895	4.60861	5.39726	7.13443	5.42476	5.26744	6.8696	beta-glucosidase 1
NCU08055	zip-1	349.723	512.305	344.199	429.663	449.304	500.283	392.433	446.875	B-zip transcription factor, putative
NCU08056	abc-1	1.10386	0.736521	0.721635	0.596848	0.765491	0.577082	0.509541	0.462331	ABC drug exporter AtrF
NCU08057		3.27786	3.26653	6.71799	6.91742	14.6127	15.5811	18.8405	30.8072	short chain dehydrogenase/reductase
NCU08058	hacd-1	1.08351	0.768128	1.45959	1.06708	1.2523	0.385182	0.772957	0.707185	hydroxoacyl-CoA dehydrogenase-1
NCU08059		0	0	0	0	0	0	0	0	hypothetical protein
NCU08060	cyb-5	1.63503	0.999734	0.77433	0.352237	2.92318	1.52576	1.0935	1.03683	Cytochrome b5
NCU08062	cyp450-17	2.83195	1.49534	0.986612	1.49066	3.91079	3.48887	2.03767	1.77302	Cytochrome P450 monooxygenase
NCU08063	kpr-18	5.39941	6.87757	6.25129	7.58821	7.65054	5.914	7.12068	7.07586	kinetochore protein-18
NCU08064	mup-2	1.61107	1.7183	2.67234	2.88908	3.70184	2.79524	4.39995	4.5456	meiotically up-regulated-2
NCU08065		10.2039	10.6056	10.4818	11.2264	9.68151	9.88058	10.5077	11.354	hypothetical protein
NCU08066	aap-17	36.448	35.8905	40.4212	38.6563	35.182	32.1315	41.002	41.9216	amino acid transporter
NCU10696	ro-10	11.5492	10.178	10.2011	9.67126	7.6253	7.0804	9.84232	9.15871	RO10
NCU08067	os-12	85.6693	98.3214	92.1758	80.6042	98.9972	80.9887	89.1606	75.3238	osmotic-12
NCU08068	dash-8	7.03264	8.0223	7.58967	8.97226	11.6381	10.1423	8.55162	7.08424	mitotic spindle biogenesis protein Spc19
NCU08069		2.41975	3.15956	3.24068	2.77098	3.10238	2.1005	3.25168	2.28383	hypothetical protein
NCU08070	mup-1	7.87028	10.1462	19.6511	23.0819	14.1013	14.5315	30.2367	32.9189	meiotically up-regulated-1
NCU08071	cyt-21	153.89	149.025	127.827	130.67	150.587	139.371	143.179	127.948	ribosomal protein S16
NCU08072	gh16-10	113.269	115.423	115.669	107.872	86.9099	68.2797	87.2768	81.3427	Cell wall glucanase
NCU08073		0.0715764	0.121781	0.0723152	0.0704906	0	0.458009	0.306367	0	hypothetical protein
NCU08074		0	0	0	0	0	0	0	0	hypothetical protein
NCU08075		0	0	0	0	0	0	0	0	hypothetical protein
NCU08076		3.92423	5.62494	3.63886	3.8647	6.31869	6.07702	4.88948	6.65992	TPR domain-containing protein
NCU08077		0.109482	0.186274	0.221223	0.215642	0	0	0	0	hypothetical protein
NCU08078		0	0	0	0	0	0	0	0	hypothetical protein
NCU08079		0	0	0	0	0	0	0	0	hypothetical protein
NCU08080		0	0	0	0	0	0	0	0	hypothetical protein
NCU16305		0	0	0	0	0	0	0	0	hypothetical protein
NCU08081		0	0	0	0	0	0	0	0	hypothetical protein
NCU08083		0	0	0	0	0	0	0	0	hypothetical protein
NCU08084		0	0	0	0	0	0	0	0	hypothetical protein
NCU08085		0.104572	0.266882	0.211303	0.308958	0.870209	0.446097	0	0.111685	hypothetical protein
NCU08086		0	0	0	0	0	0	0	0	hypothetical protein
NCU08087	gh26-1	3.82771	3.9451	5.72646	4.71206	1.30167	0.549525	0.945213	0.707551	hypothetical protein
NCU08089		0	0	0	0	0	0	0	0	hypothetical protein
NCU16306		71.4394	64.028	47.7439	44.352	114.996	80.1364	71.4281	56.1368	hypothetical protein
NCU08090		104.578	99.0205	80.7608	80.3015	158.484	135.994	119.194	115.007	hypothetical protein
NCU10622	trn-6	4.94869	3.98832	3.59632	3.76209	4.69608	4.074	3.34449	3.24536	tRNA-processing-6
NCU08091		29.9282	31.1052	31.9473	33.6752	25.4263	21.1582	30.6486	34.6396	hypothetical protein
NCU08092		71.8769	81.9721	83.8379	84.7052	112.517	94.7964	111.319	105.553	nipsnap family protein
NCU08093		3320.55	3014.64	2862.46	2712.42	3161.54	3124.31	3044.34	2633.24	hypothetical protein
NCU08094	fol-1	121.039	97.092	130.123	101.5	121.652	88.5633	124.919	91.2509	folate-1
NCU08095		0	0.0904202	0.536925	2.51222	0.884488	3.62733	2.61592	8.9679	hypothetical protein
NCU08096		0.0398626	0	0.080548	0.157031	0.0414651	0	0.0853115	0.042574	hypothetical protein
NCU16307		0	0	0	0	0	0	0	0	hypothetical protein
NCU08097	gh55-5	1.06445	1.46279	1.40634	1.53213	1.27758	1.04789	1.22665	1.35548	exo-beta-1,3-glucanase
NCU08098		4.38508	5.3565	3.74874	4.98295	3.50874	3.95712	4.33139	5.52395	hypothetical protein
NCU08099		8.25903	7.02603	11.2893	5.26301	4.37975	2.93603	3.98565	0.864784	hypothetical protein
NCU08100		7.05319	6.75024	6.45792	5.86085	4.81473	1.64546	1.88685	1.41243	hypothetical protein
NCU08101		0	0	0	0	0	0	0	0	hypothetical protein
NCU08102		0	0	0	0	0	0	0	0	hypothetical protein
NCU08103		0	0	0	0.25461	0.0896418	0.183813	0	0	hypothetical protein
NCU08105		0	0	0	0	0	0	0	0	hypothetical protein
NCU08106		0	0	0	0	0	0	0	0	hypothetical protein
NCU08107		0	0	0	0	0	0	0	0	hypothetical protein
NCU08109		0	0	0	0	0	0	0	0	hypothetical protein
NCU08110	vtc-3	18.1439	17.9872	18.3312	17.5839	18.159	12.7973	17.6748	17.8726	vacuolar transporter chaperone 4
NCU08111	ant-1	54.3142	41.3419	49.2736	41.2907	53.2538	48.0399	44.5865	41.0779	arginine N-methyltransferase 2
NCU08112	cyp450-18	9.53432	8.31758	7.97614	6.69837	8.46471	6.02318	7.27814	6.81018	Cytochrome P450 monooxygenase
NCU08113		0.435067	0.666208	0.263735	0.428467	0.63358	0.463991	0.651774	0.743456	hypothetical protein
NCU08114	cdt-2	1.00379	1.79775	1.06753	1.24871	1.26396	1.35224	0.79146	1.12849	hexose transporter
NCU08115	msh3	3.20342	4.8942	5.01985	6.21308	3.2642	3.79986	3.63776	3.80534	DNA mismatch repair protein MSH3
NCU08116		0	0	0	0.080244	0	0	0	0	hypothetical protein
NCU08117		4.01276	3.41369	1.93495	2.15557	2.98826	2.09113	1.90299	1.70454	hypothetical protein
NCU08118	pex1	8.1277	7.07837	5.90121	5.75231	7.82394	4.52501	5.69004	4.91407	peroxisome biosynthesis protein
NCU08119	cdc47	22.0003	26.0922	17.6582	23.6758	18.7817	16.065	15.2458	18.3035	DNA replication licensing factor mcm7
NCU08120	mrp-80	65.2538	48.7723	48.6359	49.0764	52.0244	36.3116	47.7587	39.2059	mitochondrial ribosomal protein-80
NCU08121	rbg-48	26.1054	20.7171	10.2517	9.26628	23.8924	18.8885	8.78509	7.88158	ribosome biogenesis-48
NCU10647	rho-6	23.534	25.4499	29.9982	25.2885	24.2726	21.2434	24.7029	21.6734	rho GTPase activator, variant 2
NCU16310		12.3161	14.9131	17.6203	14.9623	12.8112	11.9843	13.4676	14.1139	hypothetical protein
NCU07509	cdc43	39.8579	36.7053	39.7155	36.1685	38.7722	34.6575	47.5945	37.8019	geranylgeranyltransferase beta subunit
NCU07508		0	0.21082	0.0625938	0.122029	0.0644449	0.132146	0.132591	0.132337	Type-2 protein geranylgeranyltransferase subunit, putative
NCU16311		0.483809	0.535055	0.586563	0.619411	0.654236	0.567571	1.03542	0.671733	hypothetical protein
NCU07507		69.2367	61.7911	65.6598	45.8062	60.7531	69.7626	69.9974	51.4901	hypothetical protein, variant 1
NCU07506	fah-2	73.7554	64.7445	72.6691	77.6962	69.6553	63.2428	70.4441	78.5862	fumarylacetoacetate hydrolase-2
NCU07505		5.45919	5.86799	5.18013	4.50453	7.21343	4.95667	5.88119	4.64866	mito ribosomal protein L18
NCU07504	apg-11	23.7588	24.9565	22.5398	21.4088	21.6989	17.5635	17.4346	15.2437	major facilitator superfamily transporter MFS1
NCU07503		57.9472	43.5287	82.1961	56.1233	66.7302	51.2268	79.3917	57.5169	hypothetical protein
NCU07502		5.25621	5.0986	7.51235	6.88092	5.70088	5.46892	9.12268	7.49638	hypothetical protein
NCU07501		0	0	0	0	0	0	0	0	hypothetical protein
NCU07500		0	0	0	0	0	0	0	0	hypothetical protein
NCU07499		0	0	0	0	0	0	0	0	TOS1
NCU07498	mus-40	1.83225	1.46425	4.31939	4.59317	2.28132	1.2731	4.93131	4.26956	DNA excision repair protein Rad2
NCU07497		23.1018	21.5719	23.8118	18.8446	19.985	16.4251	22.39	15.2027	hypothetical protein
NCU07496	set-7	0.986066	0.838856	1.11859	1.12444	1.3856	0.608833	1.51795	0.794472	SET domain-containing protein 7
NCU07495		92.7597	78.6299	126.443	108.743	80.8186	65.9706	92.1737	101.191	sphingolipid long chain base-responsive protein LSP1
NCU07494		38.4059	42.0664	42.4118	50.7775	34.6288	31.5204	32.1478	42.9261	hypothetical protein
NCU07493	mrp-64	70.8648	51.4167	58.6186	59.7063	46.539	39.1777	48.4066	49.7055	hypothetical protein
NCU07492		2.38189	2.05071	1.91358	1.58268	2.26869	1.49966	1.93463	1.34858	hypothetical protein
NCU07491		54.1015	74.3115	86.0921	64.4124	58.3311	52.022	46.0908	48.7567	hypothetical protein
NCU07489	pzl-1	44.9166	48.3921	44.1155	45.8873	37.008	28.5708	35.8738	34.5483	serine/threonine-protein phosphatase PP-Z
NCU16314		13.901	11.343	12.0381	12.9916	12.099	8.16895	13.2054	7.12027	hypothetical protein
NCU07487	gh3-6	0.946279	0.805008	0.789777	1.01296	0.770338	0.702044	0.96856	1.05459	periplasmic beta-glucosidase
NCU07486		0	0	0.140073	0.136539	0.288431	0.295718	0.741784	0.444217	LysM domain-containing protein
NCU07485		0.121204	0.412437	0.122455	0.716191	3.53014	7.23864	3.24241	5.56626	hypothetical protein
NCU07484	gh18-8	0.0224746	0.0573579	0.0908261	0.0885345	0.420805	0.575249	0.408839	0.504068	Chitinase
NCU07483	fr	13.9323	14.6347	8.23966	8.99391	14.3156	10.8721	9.18148	8.48339	manganese ion homeostasis protein
NCU07482	dnr-7	6.60091	6.30588	5.1931	3.99638	6.41602	3.40447	5.03704	3.23602	uracil-DNA glycosylase
NCU07481		19.0436	18.9576	13.9098	13.6825	19.8876	13.2093	13.5764	12.7454	morphogenesis protein
NCU07480		0	0	0	0	0	0	0	0	hypothetical protein
NCU07479		0	0	0	0	0	0	0.03178	0	hypothetical protein
NCU07478	mic-25	21.0864	25.0729	17.14	21.5688	13.9082	12.573	12.205	14.5361	mitochondrial carrier protein
NCU07477		2.93138	2.85921	2.17016	2.48871	3.44352	3.26101	3.16382	3.75152	hypothetical protein
NCU07476	eli-1	3.3496	2.75907	7.35923	8.7444	2.21223	1.47428	4.5515	3.00959	hypothetical protein
NCU07475		0	0	0.325718	1.27	0	0	1.14994	1.37728	hypothetical protein
NCU07474		0.830685	1.7988	2.1363	2.45425	4.16329	13.2886	5.09093	16.4533	ergot alkaloid biosynthetic protein A
NCU07473		2.78779	3.41177	4.52132	4.09416	3.33229	2.63408	3.8205	3.39529	glycosyltransferase family 28 domain-containing protein
NCU07472	alg-12	10.1813	11.011	8.20725	10.6669	11.999	8.83673	9.33008	8.03972	alpha-1,6-mannosyltransferase subunit
NCU07471	fac-2	36.0054	31.673	34.8124	30.8838	31.5463	25.3241	26.5141	31.5629	f-actin-capping protein subunit beta
NCU07468	ned-1	42.5629	41.9408	31.5857	26.9144	41.8796	29.2351	24.8999	21.7233	NAD-epimerase/dehydratase-1
NCU07467		55.3276	55.1017	68.6516	68.7342	76.5281	67.1124	79.3665	80.8872	hypothetical protein
NCU07466	met-18	62.5396	53.8304	67.8793	71.6866	72.8786	60.4051	71.1833	81.6803	methionine-18
NCU07465	mic-24	159.953	206.006	331.74	331.133	310.998	325.561	424.312	443.193	mitochondrial phosphate carrier protein 2, variant 1
NCU07464		0.149293	0.317513	0.301668	0.588114	0.232942	0.477655	0.55914	1.19586	hypothetical protein
NCU07463		0.126645	0.0718255	0.127952	0.124724	0.0878243	0.135065	0	0.180346	hypothetical protein
NCU07462		0	0	0	0	0	0	0	0.129179	hypothetical protein
NCU07461	polb-1	1.18769	1.70719	1.40683	0.806668	1.66144	1.13561	0.745015	0.874808	DNA polymerase POL4
NCU07460	mob-2b	29.08	36.0838	21.5205	22.5737	27.9852	29.2355	19.3247	19.8317	protein kinase activator
NCU07459	prm-1	163.706	143.777	41.4134	46.6447	147.483	140.118	51.282	39.2046	protein arginine N-methyltransferase 1
NCU16316		3.70545	4.20301	4.24285	4.0547	4.11137	4.39087	5.02244	4.30926	hypothetical protein
NCU07458	chi-3	225.501	233.96	222.42	242.234	158.814	126.431	149.471	173.006	N-acetylglucosamine-phosphate mutase
NCU07457	mus81	11.5424	12.6485	13.391	11.2228	14.4993	10.4842	12.4035	8.30541	crossover junction endonuclease mus-81
NCU07456	rib-5	16.8753	18.2142	18.4348	15.8922	18.0474	17.7723	16.1392	16.9531	riboflavin synthase subunit alpha
NCU07455	gt17-1	1.88568	1.87153	1.77813	2.22849	2.02687	1.94401	2.01781	2.01394	hypothetical protein
NCU07454		1.21254	1.07278	1.71508	1.48074	28.4042	47.7432	22.5247	36.5713	MAC1 interacting protein 1
NCU07453		14.9062	12.7811	20.7745	17.6393	20.776	15.96	22.6966	20.4507	hypothetical protein
NCU07452	mig-2	152.489	96.0001	200.975	172.913	56.0348	33.5875	75.0131	67.0647	NADPH dehydrogenase
NCU07451		146.558	164.995	168.338	155.679	151.083	117.483	143.001	140.528	methionyl-tRNA synthetase
NCU07450		0.210466	0.35809	0.212638	0.207273	0	0.336686	0.225213	0.449563	hypothetical protein
NCU07449	mkr-5	0	0.260116	0.205947	0	0.424075	0.869577	0.327189	0.326562	hypothetical protein
NCU07448		0.853345	0.725949	1.01891	0.382	0.0806955	0	0	0.165707	hypothetical protein
NCU07447	rpn-16	14.0566	15.0678	17.0572	14.9567	15.0529	10.3692	15.6061	12.0343	regulatory particle, non-ATPase-like-16
NCU07446	vma-4	108.119	108.293	114.639	116.729	107.431	97.6478	110.516	106.417	vacuolar membrane ATPase 4
NCU07445		8.52475	9.98647	9.8364	10.7351	8.23752	7.79979	10.0193	9.95037	hypothetical protein
NCU07443	trm-48	10.527	11.9194	12.518	12.0004	13.0239	7.72962	14.9331	10.6063	phospholipid-translocating P-type ATPase domain-containing protein
NCU07442	bet-3	48.1895	39.4063	54.7727	49.2519	39.8294	30.5769	40.0737	36.6056	betaine-3
NCU07441		1.24161	0.480111	1.25442	1.22277	4.69643	3.00943	2.77799	2.04936	hypothetical protein
NCU07440	mus-38	6.05347	6.34939	8.72217	8.43436	6.90504	4.65852	9.2748	7.49378	MUS38
NCU07439		1115.18	1041.92	1445.68	1235.75	1005.21	1215.56	1151.6	1360.89	hypothetical protein
NCU07438		42.2289	49.3196	50.4187	58.0179	36.543	33.4314	39.366	50.0271	WASP-like protein las17p
NCU07437	eif1A	217.317	191.65	183.997	173.636	259.088	234.45	254.98	181.278	eukaryotic translation initiation factor 1A
NCU07436		8.74485	7.56984	8.75761	7.93228	7.66013	8.01727	10.5889	7.2915	hypothetical protein
NCU07435	chs-8	58.1349	63.1807	67.3546	70.4487	51.0286	45.1438	62.5596	66.9372	chitin synthase-8
NCU07434		0.701131	1.13327	77.637	103.367	1.45863	1.12161	150.577	178.07	short-chain dehydrogenase/reductase SDR
NCU07433		0.0557219	0	0.225188	0.192068	0.0579619	0.0891395	0.119253	0.029756	hypothetical protein
NCU07432	pls-1	37.846	47.9058	59.1719	56.2515	68.2928	64.2358	90.9911	76.2539	tetraspanin
NCU07430	mad-1	55.145	74.0473	75.0338	92.2463	75.1895	74.6774	102.48	102.072	MADS box protein
NCU07429		0	0.103109	0	0	0	0	0	0	hypothetical protein
NCU07428	tcu-3	19.6185	27.7569	34.511	28.5018	18.2362	16.1002	21.7376	15.9748	copper transporter
NCU07427		0.502578	0.427547	1.52329	0.247477	0.261391	0.267995	0.268897	0	hypothetical protein
NCU10006	sgr-30	3.84697	5.83126	5.86534	5.57958	6.40259	3.28217	7.70913	5.37857	hypothetical protein
NCU10007	acu-9	286.899	411.754	305.919	392.633	194.432	212.058	175.363	265.305	malate synthase, variant 1
NCU10008	tca-14	281.574	293.938	381.292	445.386	258.204	208.89	400.95	540.5	Fumarate hydratase
NCU09064	stk-53	0.294514	0.325709	0.357064	0.464074	0.245083	0.439731	0.693331	0.629093	serine/threonine protein kinase-53
NCU09065		2.51471	3.21952	3.54687	3.28574	3.31508	2.25704	3.54349	2.97827	hypothetical protein
NCU09066		2.30431	3.62655	5.47102	3.8579	5.51297	3.68625	7.27403	3.81462	hypothetical protein
NCU09068	nit-2	41.7802	45.9551	54.4378	50.5946	56.3829	37.6386	61.6947	54.5981	nitrogen catabolic enzyme regulatory protein
NCU09069		27.661	40.2427	21.0783	20.5003	30.5286	27.2499	9.73261	10.5652	hypothetical protein, variant 1
NCU09070		9.83667	9.11295	7.5447	8.21658	10.0178	8.78795	8.21133	6.32545	hypothetical protein
NCU09071	dbf-2	23.4072	24.4916	24.0914	24.2849	24.4133	19.0896	22.6364	19.5182	AGC/NDR protein kinase
NCU09072		0	0	0	0.0758951	0	0	0	0.082306	hypothetical protein
NCU10839		0	0	0	0	0	0	0	0	hypothetical protein
NCU09073		5.36809	5.30541	7.89597	5.13116	7.47256	5.47239	8.70082	6.66065	hypothetical protein
NCU09074		1.47967	1.67836	2.29224	1.36008	1.9496	1.47284	2.53336	2.63386	hypothetical protein
NCU09075		1.78401	2.38492	2.96113	4.76886	4.63933	6.52326	5.31798	11.7044	hypothetical protein
NCU09076	hel-4	183.807	214.446	209.116	227.636	168.579	174.559	169.025	183.896	helicase-4
NCU09077	trn-8	7.66165	9.7393	9.96508	9.54019	10.901	7.51357	9.04663	8.08874	tRNA-processing-8
NCU09078	dash-9	0.90963	1.19592	1.16966	1.95454	1.11823	1.94021	1.94674	1.85469	hypothetical protein
NCU09079	mup-4	49.2134	50.8328	123.76	108.472	51.3991	37.0796	109.652	97.2909	meiotically up-regulated-4
NCU09080		0	0	0	0	0	0	0	0	hypothetical protein
NCU09081		0.165387	0	0.668377	0.325757	0	0	0.176976	0	hypothetical protein
NCU09082		0	0	0	0	0	0	0	0	hypothetical protein
NCU09084		0.458446	0	0	0.451491	0.158959	0.162975	0	0.16321	hypothetical protein
NCU09085	div-38	193.731	189.361	249.018	210.997	147.614	104.485	146.771	135.706	nuclear division-38
NCU16318		175.428	164.071	207.033	167.54	153.696	109.635	141.155	103.477	hypothetical protein
NCU09087		0.0969496	0.13746	0.1306	0	0.268925	0.448044	0.34581	0.310632	hypothetical protein
NCU09088		32.8338	37.8419	36.5666	37.9918	47.2855	40.0438	48.6433	56.8829	hypothetical protein
NCU09089	crp-34	2313.45	2100.17	2044.61	1973.53	2991.18	3697.69	2914.38	2341.84	hypothetical protein
NCU09090		47.8474	53.7889	59.2752	51.5746	47.5735	39.21	47.8291	41.7999	phosphopantothenate-cysteine ligase
NCU09091	msp-34	14.6119	11.2506	10.6091	9.41463	13.8597	11.7799	11.4486	6.98293	mitochondrial inner membrane magnesium transporter mrs2
NCU09092		8.99047	8.43675	7.39771	6.5721	8.00213	7.46295	7.14094	6.38483	hypothetical protein
NCU09093	drh-19	0.256485	0.0436388	0.0518264	0.202075	0.160077	0.164122	0.38424	0.328717	DEAD box RNA helicase-PL10B
NCU09094	rrm-9	11.6216	8.91093	4.55756	4.89436	11.0549	6.76788	5.72706	3.26633	rRNA maturation-9
NCU09095	dyn-3	10.6607	10.4166	9.04745	8.09924	9.69522	9.09558	9.71288	7.48215	hypothetical protein
NCU09096		0.701794	0.341156	0.709037	0.493677	0.208573	0.106921	0.321844	0.535378	hypothetical protein
NCU09097		42.0652	56.1301	52.9002	50.1617	64.3824	54.253	56.0626	64.8186	hypothetical protein
NCU09098	mdr-17	43.9269	51.3421	46.8913	45.7082	40.6907	38.4343	29.0817	36.3546	tetracycline transporter
NCU09099		0.894157	0.9128	0.451693	0.616415	0.837092	0.953601	0.861129	2.00545	hypothetical protein
NCU09100		7.41916	7.37455	5.60208	4.69162	6.90506	6.08005	6.18408	6.33905	hypothetical protein
NCU09101		36.2205	38.2929	39.1492	37.6634	36.3816	36.9273	34.8451	34.6537	hypothetical protein
NCU09102	gta-2	8.5216	5.55643	7.73314	4.87459	6.52871	4.68011	6.17015	3.5969	glutamyl-tRNA(Gln) amidotransferase subunit A
NCU09103	cyp450-22	0.162167	0.275914	0.218454	0.159707	0.168686	0.403545	0.17353	0.288662	hypothetical protein
NCU09104		6.24679	6.5113	5.44762	4.89572	6.01912	3.38013	4.3203	3.48333	hypothetical protein
NCU16320		0.90503	0.769917	0.457185	0.5942	1.56902	2.89559	0.807038	1.28879	hypothetical protein
NCU02187		413.461	432.751	387.725	376.732	392.413	338.928	317.207	296.234	hypothetical protein
NCU02184	chit-1	237.786	249.484	175.807	179.639	119.129	103.396	84.7225	95.5897	chitinase-1, variant 1
NCU02183		0	0	0	0	0	0	0	0	hypothetical protein
NCU02182	tay1	22.5048	25.0333	26.3735	23.2151	21.7228	17.8426	20.4843	17.6148	Telomere binding protein
NCU02181	crp-11	3556.7	3164.85	2927.93	3134.63	3444.53	3770.28	3271.27	3226.38	40S ribosomal protein S4
NCU02179	ldh-3	1.4505	1.20231	1.95396	1.86804	1.93438	1.11062	2.10932	1.35055	D-lactate dehydrogenase
NCU02178	sad-1	0	0.0996894	0.0947147	0.0230813	0.024379	0.0249949	0.025079	0	Suppressor of ascus dominance-1
NCU16321		0	0	0	0	0	0	0.0857513	0	hypothetical protein
NCU02177		23.6148	20.6841	21.2686	19.5845	26.0186	23.2793	22.1108	23.2299	hypothetical protein
NCU02176		11.0279	12.2276	9.13869	9.94536	11.4068	11.6289	10.1432	9.72675	hypothetical protein
NCU16323		11.467	9.8414	6.56161	6.496	18.8948	14.0691	8.36131	4.55197	hypothetical protein
NCU02175	inl-15	14.1726	17.5551	12.4156	10.9606	15.9784	16.1348	8.93194	7.95524	phosphatidyl inositol-specific phospholipase C
NCU16325		11.7222	12.306	13.481	9.70215	10.2476	11.1715	10.0081	9.18983	hypothetical protein
NCU02174		98.3428	85.5146	209.187	131.706	56.4161	51.2471	87.1486	60.6921	hypothetical protein
NCU02173	znf-52	4.61031	5.65503	3.9538	4.09162	4.54472	2.80144	4.15894	3.26352	zinc finger transcription factor-52
NCU02172		26.6644	25.0807	20.666	19.0397	19.3774	12.8829	16.7791	15.7159	hypothetical protein
NCU02171		0.0739835	0.188815	0.0747471	0	0.153915	0.315608	0	0.395079	hypothetical protein
NCU02170		1.36522	1.23399	1.93965	1.42854	2.08577	1.18298	1.96305	1.32138	hypothetical protein
NCU02169		6.75823	4.8016	4.50197	2.99872	8.26594	5.14823	5.08609	3.09339	hypothetical protein
NCU02168		2.18516	2.43092	2.32093	1.71057	3.38037	2.33043	2.39823	1.6157	PQ loop repeat protein
NCU02167	krev-1	59.7863	67.5767	104.299	91.3105	66.5915	59.5609	98.6757	57.141	krev-1
NCU16327		0	0.152367	0.361909	0.352778	0.372612	0	0.574968	0.382577	hypothetical protein
NCU02165		1.05331	1.03183	1.03193	1.1945	1.75968	1.53182	1.84437	1.56812	hypothetical protein
NCU02164		12.5597	13.9596	14.8771	14.1226	18.3204	15.7554	21.5242	22.8192	hypothetical protein
NCU02163		2.49206	2.37699	2.97555	2.82611	3.14211	3.94633	3.15153	3.06483	hypothetical protein
NCU02162		25.3571	24.3793	24.3362	25.0036	25.122	21.1198	25.8094	20.1673	SURF-family protein
NCU02161	cen-T	17.5809	17.9193	18.2232	17.5184	18.1583	15.9638	19.9664	12.2669	CEN-T
NCU02160	rac-1	400.178	410.742	347.779	348.466	331.036	319.199	280.378	267.481	small GTPase RAC
NCU02159		9.54846	7.06345	3.29556	3.50445	10.0557	6.578	3.9347	2.59699	hypothetical protein
NCU02158		4.44637	5.06593	4.17138	4.37891	4.70771	4.06454	4.75793	4.87601	hypothetical protein, variant 1
NCU02157	coq-8	79.038	65.5718	90.6959	73.8967	65.914	55.4986	71.908	69.4961	coenzyme Q-8
NCU02156		25.6946	27.6934	32.0618	28.6317	33.3295	33.2982	35.9297	28.4263	dsDNA-binding protein PDCD5
NCU02155		21.406	12.4161	7.09976	7.61269	18.1619	12.3946	8.73434	5.71551	hypothetical protein
NCU16328		22.0241	15.2828	9.42411	9.52657	16.5307	15.2904	10.536	7.28725	hypothetical protein
NCU16329		199.07	182.074	165.05	168.561	141.554	121.429	131.869	130.491	hypothetical protein
NCU02153		11.7994	10.9574	16.9263	13.2615	12.6485	9.22175	15.5659	12.3134	hypothetical protein
NCU02152		48.6997	51.3623	78.7105	76.3703	53.7874	51.3792	101.389	84.498	RRM domain-containing protein
NCU02151		9.89983	11.733	18.1233	16.2078	12.6302	10.6933	19.0593	16.4472	WD repeat containing protein 23
NCU02150	stp-1	7.31036	7.58795	8.22195	7.06363	6.98252	6.61955	7.33062	6.72731	serine-threonine protein phosphatase-1
NCU02149	cyt-1	60.1345	52.0492	57.0463	50.184	57.5514	54.1582	63.4129	41.2607	Cytochrome c oxidase assembly protein
NCU02148	tagl-1	32.5285	34.4948	33.8422	34.1117	29.3775	21.8248	29.1113	24.0714	triacylglycerol lipase-1
NCU16330		4.7958	5.94976	4.1387	5.01824	4.9886	4.04909	4.81111	2.98784	hypothetical protein
NCU02147	znf-4	20.5703	24.2787	27.7269	29.5289	21.7599	17.104	28.4606	23.2993	zinc finger transcription factor-4
NCU02146		1.31344	1.3713	1.20636	1.5875	0.745225	0.764053	0.574968	0.573866	hypothetical protein
NCU02145		0	0	0	0.361098	2.2884	1.56415	0.392353	2.3496	hypothetical protein
NCU10687		169.407	194.148	137.646	153.18	286.319	322.766	207.703	364.092	hypothetical protein
NCU02144		0.557885	0.790997	0.375762	0.732563	0.580313	0.594974	0	0.993054	hypothetical protein
NCU02143		0	0	0	0	0	0	0	0	hypothetical protein
NCU02142		30.2255	30.6089	51.7916	40.8641	31.0382	29.5014	42.5381	32.2815	C6 transcription factor, putative
NCU02139	anx4	9.57691	10.5015	9.78613	11.6551	7.46197	5.00971	7.36451	6.61147	annexin ANXC4
NCU02138		19.9252	45.9608	28.2867	32.8859	34.6939	36.6203	20.3101	19.8927	hypothetical protein
NCU02137	inl-22	20.6339	29.4299	20.9296	27.9816	20.0155	17.0282	16.6474	19.8949	phosphatidylinositol:UDP-GlcNAc transferase PIG-C
NCU02136	ppm-10	1975.59	2500.37	1764.81	2171.04	1627.93	1842.34	1365.36	1899.53	transaldolase
NCU02134	tcf-6	72.0048	85.6345	79.241	74.7875	80.6977	66.7557	68.1032	65.9065	transcription factor-6
NCU02133	sod-1	1599.04	1818.84	1335.56	1671.81	1516.38	2191.44	1435.86	2005.83	superoxide dismutase
NCU02132		27.8608	27.2514	31.7444	25.7459	22.342	22.1211	24.2969	18.7449	hypothetical protein
NCU02131	rgf3	12.385	12.9549	14.383	15.1101	13.8754	8.42565	14.2738	11.2912	rho guanyl nucleotide exchange factor, variant 1
NCU02130		13.1417	17.3115	13.4657	13.5849	14.5749	11.7623	12.2341	12.6088	hypothetical protein
NCU02129		9.01381	13.1925	9.59646	10.8816	10.3844	9.40633	7.46742	11.1797	hypothetical protein
NCU02128	adh-10	3.24973	6.19646	1.86807	2.04165	5.76994	6.51326	3.41748	3.47077	alcohol dehydrogenase-10
NCU02127	mcc-2	7.84316	15.6469	9.76563	14.3061	10.5715	9.54269	10.4023	15.5735	methylcrotonyl carboxylase-2
NCU02126		3.40639	10.1425	4.23024	7.61801	5.75792	7.49276	7.29016	6.66984	Isovaleryl-CoA dehydrogenase
NCU02125		2.14985	3.38885	4.72739	6.8499	3.81483	3.84378	7.84875	7.09086	hypothetical protein
NCU02124	dlh-1	115.769	180.214	179.53	251.032	270.25	359.781	345.682	531.259	dienelactone hydrolase-1
NCU02123	mga-1	9.92572	9.33796	20.1743	19.2053	11.2358	9.96291	21.6798	21.0146	mitochondrial GTPase-1
NCU02122		21.2265	34.2843	94.3946	101.904	30.5957	25.698	79.0695	103.03	HCO3
NCU02121	trg-1	10.5577	11.7376	11.6895	13.1608	11.0123	9.47043	12.257	12.3262	transcriptional regulator-1
NCU10232		22.1684	21.0973	28.0464	29.5738	19.433	18.3806	26.3966	23.8871	hypothetical protein
NCU02120		6.21883	6.18651	7.81795	7.10202	6.44776	3.37014	6.32944	5.38702	hypothetical protein
NCU02119		3.51536	3.96976	2.82874	3.37012	4.23916	3.15187	2.59656	2.55836	capsule protein
NCU02118	ptr-4	8.36464	7.9245	8.13086	6.49035	6.32793	5.94715	5.22127	4.06073	palmitoyltransferase pfa4
NCU02117	sym1	21.6802	17.7918	16.486	16.5982	21.7549	18.7913	21.1499	18.0821	sym-1
NCU02116	mbl-1	18.1466	21.5845	18.9146	17.3861	20.926	20.4914	20.3846	18.4162	metallo-beta-lactamase-1
NCU02115		10.9311	11.6428	11.403	11.057	11.8943	9.19353	11.4117	11.0418	hypothetical protein
NCU02114	div-8	303.5	318.417	341.794	310.536	284.408	213.502	263.283	233.567	G1/S-specific cyclin Cln1
NCU16332		65.8322	61.6866	68.6863	63.9564	62.3025	43.1385	53.4493	33.8471	hypothetical protein
NCU02113	uce-7	114.047	116.87	130.751	136.153	99.6042	113.335	118.177	123.532	ubiquitin-conjugating enzyme-7
NCU02112		3.37211	3.45882	4.5166	3.5297	3.78829	2.60988	4.90742	3.5809	hypothetical protein
NCU02111	myo-5	32.5774	42.2296	46.6896	46.6119	33.1739	27.8649	38.0119	39.3492	myosin-5
NCU02110	nox-1	43.4477	45.0894	29.0947	26.5778	37.4178	31.141	24.3222	25.9584	NADPH oxidase 1
NCU02109	chi-2	179.7	251.903	203.964	205.125	174.972	147.904	159.387	184.027	UDP-N-acetylglucosamine pyrophosphorylase
NCU02108		36.1641	34.4024	37.7073	37.3699	37.8959	32.2986	36.3152	33.9624	BolA domain-containing protein
NCU02107		10.8934	11.4814	8.71701	9.16165	6.81885	5.65459	5.41573	4.94203	AMP-binding enzyme
NCU02106		14.6989	12.082	7.82667	6.55329	18.2858	10.592	9.13974	5.19754	hypothetical protein
NCU02105	rgt-1	14.8133	14.9212	9.54899	10.2926	16.3541	17.6396	10.4054	10.7737	tRNA(His) guanylyltransferase, variant 1
NCU02104		7.40606	9.15443	7.41855	8.29114	7.37457	7.83092	9.34745	8.58587	WD domain-containing protein
NCU02103	rpo-9	33.3436	37.1484	35.2735	33.7824	32.7068	22.188	30.007	25.7588	DNA-directed RNA polymerase II largest subunit
NCU11212	nat-2	37.2263	34.8356	38.1478	35.8759	33.3293	34.0295	37.843	29.6768	N-acetyltransferase-2
NCU11211		0	0	0.32363	0	0.333202	0.34162	0.457026	0.114037	hypothetical protein
NCU16333		0.883318	0.626206	0.743696	1.0149	0.459414	0.157007	0.945213	0.4717	hypothetical protein
NCU02101		4.13143	5.25694	4.06704	4.1383	3.37924	2.14656	3.28735	3.24333	hypothetical protein
NCU02100		2.88319	4.78079	5.92463	6.25641	4.82905	7.92168	6.74563	11.8997	LMBR1 domain-containing protein 1
NCU11041		29.3175	33.7738	38.1358	28.572	33.8633	24.4921	31.045	21.4615	hypothetical protein
NCU02099		155.119	147.368	171.068	133.741	121.345	93.998	95.7909	69.326	hypothetical protein
NCU02098	dnr-19	4.93877	11.3257	6.653	12.8998	3.27597	4.58009	3.37004	4.73959	G/U mismatch-specific DNA glycosylase
NCU02097		1.95566	3.49951	1.49892	2.25806	4.27901	6.11319	4.32972	11.0916	Short chain dehydrogenase
NCU02096	fhb-1	57.6562	43.538	43.8133	30.8257	60.8484	39.8151	27.3559	18.4311	Flavohemoglobin
NCU02095		19.1055	16.2533	22.8621	20.7507	21.7764	15.9682	32.6238	29.5946	hypothetical protein
NCU02094	vad-2	36.0065	35.6949	118.686	94.9439	56.1203	40.3296	121.146	95.4223	VAD-2
NCU02092		1.99592	2.43887	1.79654	1.9299	6.68145	4.91515	5.16469	4.06957	hypothetical protein
NCU02091	gh47-7	2.05812	1.14292	2.22376	1.77353	1.90298	0.823103	1.92704	1.58752	ER glycosyl hydrolase
NCU02090	ad- 10	154.2	142.012	89.4097	81.375	158.281	132.055	91.8782	75.1607	adenine-10
NCU16334		3.13315	3.9981	2.48717	2.20402	2.56073	3.10277	4.07113	2.15117	hypothetical protein
NCU02089		13.1378	13.5807	13.6207	12.2239	15.5728	11.8118	13.1593	9.70779	hypothetical protein
NCU02088		1.60714	1.02541	1.38017	1.02879	1.08664	0.771293	1.3758	1.54481	hypothetical protein
NCU02087		2.24227	2.47572	1.73521	2.63111	2.23316	1.47551	1.99098	2.49669	hypothetical protein
NCU02086		61.823	78.1732	39.4735	40.5146	102.559	103.025	51.0713	70.7737	hypothetical protein
NCU10903		0	0	0	0	0.118443	0	0	0	hypothetical protein
NCU02085		0.308811	0.225178	0.267427	0.260679	0.367114	0.376389	0.566484	0.659631	hypothetical protein
NCU02084	aga-2	3.56219	4.32912	5.8483	4.76106	5.42575	5.22363	7.55551	8.15247	arginase-2
NCU02083	inl-6	6.46919	6.07645	6.90835	6.1082	5.7906	3.17177	5.84808	4.07223	inositol-6
NCU02082	paa-3	5.85853	5.41485	4.87316	4.88035	6.00241	4.01658	4.78427	4.32817	cft-1
NCU02081		0.947951	0	0	0	0	0	0	0	hypothetical protein
NCU11210		0	0	0	0	0	0	0	0	hypothetical protein
NCU02080		45.4709	40.8261	26.8467	30.7941	35.7422	22.8422	26.8411	18.4714	hypothetical protein
NCU02079	div-6	211.212	215.363	227.291	219.962	166.32	153.477	184.013	168.607	cyclin-dependent kinase regulatory subunit
NCU02078	pbd-2	17.1731	20.6597	16.9122	17.4821	18.465	15.3548	15.4375	15.5314	hypothetical protein
NCU02077		0.112728	0.0319662	0.0379637	0.0370059	0.0390865	0.040074	0	0	hypothetical protein
NCU02076	eif3E	104.405	89.2803	75.8577	70.2004	113.943	81.1799	81.2419	56.0433	eukaryotic translation initiation factor 4E
NCU02075	hsp70-2	926.815	901.746	584.945	638.847	825.629	729.388	578.244	576.162	heat shock protein 70
NCU02074	eor-1	99.1745	103.452	316.716	313.481	108.893	82.3019	242.262	253.643	endoplasmic oxidoreductin-1
NCU02073	fem-5	3.91673	5.2543	3.34836	4.00567	4.46593	4.49843	3.54638	3.78092	hypothetical protein
NCU02071		2.67427	2.82103	3.35032	5.16205	4.78465	6.50268	4.00631	5.59809	hypothetical protein
NCU02070	pex2	12.1881	12.5979	12.1038	11.7164	10.2117	9.18315	8.94698	11.4622	peroxisomal biogenesis factor 2
NCU16336	hacd-2	3.6669	3.39587	2.90752	2.28561	3.86259	2.67312	2.43377	1.78465	hydroxoacyl-CoA dehydrogenase-2
NCU16337	nup-9	8.70795	9.41686	9.84164	9.04098	10.931	7.33505	10.4868	7.69242	nucleoporin-9
NCU02068		4.59761	4.68184	4.21336	4.22488	4.65798	3.04403	4.20649	3.12144	hypothetical protein
NCU02067	mdm12	16.8336	22.3271	19.8328	17.6905	21.4823	23.4016	23.5954	20.908	mitochondrial inheritance component mdm12
NCU11209	vps28	82.2741	101.167	97.151	93.9881	99.0578	120.386	108.861	101.762	vacuolar protein sorting-associated protein Vps28
NCU02066	rbg-47	15.9219	14.8654	5.86991	6.50801	14.3014	10.7842	5.12551	6.58407	ribosome biogenesis-47
NCU02065		3.10971	3.70909	3.56287	2.62052	3.93502	2.53007	3.05316	2.431	DUF726 domain-containing protein
NCU02064		274.416	266.921	240.481	263.227	204.191	204.124	197.717	266.375	hypothetical protein
NCU02063	mipr-4	24.1798	23.4602	24.8676	23.1723	21.7306	16.3821	19.3379	20.1501	mitochondrial intermediate peptidase
NCU02062	ham-12	0.536083	0.684076	0.270808	1.58385	1.25468	0.571722	1.00388	0.42941	hypothetical protein
NCU02061		2.49107	3.14458	3.24746	2.76983	5.18242	3.85646	5.33123	2.66051	hypothetical protein
NCU02060	mpr-10	5.66762	4.90392	7.83059	7.39449	5.59313	5.1145	7.82716	4.8632	zinc metallopeptidase
NCU02059	apr-3	209.614	217.997	316.274	348.581	199.154	186.501	309.743	302.187	endothiapepsin
NCU02058		5.70134	6.13405	6.15549	5.06438	5.75611	4.53047	5.74196	4.7758	hypothetical protein
NCU02057		7.62341	9.11356	11.1478	10.9455	9.20283	6.88929	13.4171	11.6344	autoinducer 2 sensor kinase/phosphatase luxQ, variant 1
NCU02056		7.31051	5.35316	6.87175	5.33136	4.28349	4.63844	6.18889	4.39805	salicylaldehyde dehydrogenase
NCU02055	nus-1	20.5822	22.9343	23.3089	23.0782	18.0121	14.818	16.9205	18.7153	uridine nucleosidase Urh1
NCU02054		5.96439	5.02422	6.73489	5.81632	5.90004	4.36533	6.1946	4.62143	hypothetical protein
NCU02053	mus-42	1.38991	1.2481	1.95035	1.92649	1.60643	1.01566	1.81781	1.6219	REV1
NCU02052	tif-4	2.49653	2.43122	2.92056	2.52336	2.75066	1.52393	3.12843	2.10501	transcription initiation factor-4
NCU10806		15.1672	18.3559	18.3338	17.2933	18.5004	16.8014	16.6647	14.849	hypothetical protein
NCU02051		3.71824	5.97888	3.93033	4.80483	6.63995	5.2032	5.15171	5.71571	hypothetical protein
NCU02049		5.47635	6.35451	4.07016	5.04199	6.39493	4.25165	5.5682	4.99729	hypothetical protein
NCU02048		5.05206	5.77462	7.01547	5.61105	5.41721	2.89571	5.76329	3.7556	VPS9 domain-containing protein
NCU02046		49.7628	41.259	31.1327	28.8769	24.2889	13.4719	24.2491	23.6302	hypothetical protein
NCU02044	gtp-4	466.574	482.97	419.371	453.259	469.074	440.156	447.049	459.137	guanine triphosphate binding-4
NCU02043		8.8278	9.32435	12.6301	12.0197	8.25825	6.50813	14.3914	12.5288	UPF0326 protein hag1
NCU02042		9.99266	11.2333	9.94127	9.64023	12.0384	11.4182	11.8385	9.85559	hypothetical protein
NCU02041	acw-11	765.677	679.189	625.334	602.699	553.531	502.572	473.239	471.479	anchored cell wall protein 11
NCU02040		0	0	0.257489	0.439237	0.0662761	0	0.95451	1.22487	hypothetical protein
NCU02039		6.58844	6.93231	10.0722	7.38493	7.34926	7.07267	11.7811	9.6753	hypothetical protein
NCU02038		15.8493	17.9147	19.0364	18.6652	17.87	15.9574	24.3132	25.9238	hypothetical protein
NCU02037		0	0	0	0	0	0	0	0	hypothetical protein
NCU02036	trn-12	2.43883	2.32582	2.40123	2.24885	2.63383	1.62354	2.67621	1.97428	tRNA-splicing endonuclease
NCU02035		0.95208	1.13392	0.769525	0.937637	1.05638	1.21845	1.35839	0.745682	helix-hairpin-helix domain-containing protein
NCU02034	rid-1	0.405879	0.470843	0.559184	0.690429	0.729247	0.550916	0.789671	0.906381	RIP defective
NCU02033		36.6809	43.3332	42.9948	40.8164	41.1364	38.6611	40.9761	37.5308	hypothetical protein
NCU02032	gh76-1	0	0.0637884	0.189391	0	0	0	0.0802367	0.200207	glycosyl hydrolase family 76 protein
NCU02031	cyp450-5	19.3795	27.72	18.3535	19.9993	25.9128	27.7474	19.8208	19.4779	hypothetical protein
NCU02030		1.29143	1.41253	1.42903	0.908459	4.5418	3.93511	4.409	3.28399	hypothetical protein
NCU02029		0.177201	0.452238	0.626603	0.349025	0.552973	0.283472	0.0948086	0.567761	hypothetical protein
NCU02028		54.7627	71.4565	64.6513	68.2607	63.9008	61.205	68.763	66.1133	aromatic ring-opening dioxygenase LigB subunit
NCU02027		99.7321	108.953	93.2141	107.245	132.501	152.768	131.938	161.131	acyl-protein thioesterase 1
NCU02026		23.5342	26.8031	32.4128	35.4076	20.6927	15.0021	24.8142	26.4041	hypothetical protein
NCU02025		24.9933	25.1062	21.5312	22.4164	22.4581	18.2062	19.9987	20.3179	hypothetical protein
NCU02024		62.4201	78.9151	68.4214	70.0556	64.3288	71.1049	59.3786	68.5722	hypothetical protein
NCU02023	mdr-5	0.0454573	0.0773419	0.091853	0.223839	0.0945695	0.145438	0.437783	0.0485493	multi-drug resistance-5
NCU02022		2.41856	2.92031	3.0347	2.65079	6.85755	6.78119	6.92924	6.08271	hypothetical protein
NCU02021		0	0.17494	0	0	0	0.219311	0	0	hypothetical protein
NCU02020		13.4324	14.4534	12.2077	11.8393	16.8115	13.9983	11.2232	13.691	metalloreductase transmembrane component
NCU02019	fxr-2	5.9988	5.99506	5.11924	4.01501	6.4217	5.71437	4.17556	6.15802	FAD-dependent oxidoreductase-2
NCU02018		115.406	142.158	110.763	105.802	168.293	220.74	149.094	166.43	Short chain dehydrogenase
NCU02017	ada-2	15.6715	14.2232	14.8189	13.5422	19.8888	15.3633	16.9098	11.8421	CBF/NF-Y family transcription factor
NCU02016		1005.04	829.274	772.915	806.248	734.728	599.838	693.94	746.263	hypothetical protein
NCU02015	ptr-2	86.2776	82.9912	91.7133	77.1092	74.2969	59.1843	73.3309	62.2645	palmitoyltransferase erf2
NCU02014		3.11832	4.38286	3.49295	2.93749	3.52574	2.60267	2.39381	2.96842	hypothetical protein
NCU02013		93.0982	76.6637	84.9543	77.4858	83.3566	74.2253	86.7887	70.4084	hypothetical protein
NCU02012		13.0695	15.488	15.9144	17.0867	14.0698	11.9298	14.199	15.1775	hypothetical protein
NCU02011	nup-8	142.409	165.523	137.119	143.137	120.83	110.106	115.901	122.385	importin subunit beta-1
NCU02010	leu-4	235.24	220.073	232.827	179.998	196.74	137.499	156.319	125.495	2-isopropylmalate synthase
NCU02009	fer-4	66.7911	66.7769	73.887	65.0626	79.065	51.7478	61.3378	46.7506	ferric reductase-4
NCU02008		2.51764	3.61425	4.92827	4.0291	4.4193	5.20221	4.54621	4.20138	hypothetical protein
NCU02007	fes-6	89.0424	75.933	102.517	70.3449	105.549	85.9729	123.843	73.1708	iron-sulfur subunit-6
NCU02006		8.86192	10.3629	10.4207	10.3913	10.1123	8.59763	10.0538	8.42011	hypothetical protein
NCU02005	cys-5	149.93	130.297	107.938	91.9246	115.981	93.8425	91.9624	85.9416	phosphoadenosine phosphosulfate reductase
NCU02004	ser-3	153.469	162.404	169.486	178.945	125.808	99.4194	133.529	161.737	Phosphoserine phosphatase
NCU02003	tef-1	30751	31524	26020.2	28608.6	27034.5	29830.4	23983.6	28923.5	elongation factor 1 alpha
NCU02002		5.17079	5.86511	3.12804	2.86051	4.68142	4.25505	2.28838	1.70447	hypothetical protein
NCU02001		25.8565	28.5181	26.9683	28.2783	27.6934	29.8796	22.5224	20.5439	hypothetical protein
NCU02000	mrpp-10	90.6484	98.1469	82.5496	76.4953	106.147	108.268	90.621	74.9046	splicing factor 3B subunit 10
NCU01999		10.4826	12.6333	10.4647	10.0778	13.2838	11.0908	12.9086	11.0623	hypothetical protein
NCU01998		17.124	20.6627	10.813	12.2383	25.6672	25.4596	15.9062	17.2728	septin
NCU01997	abc-10	19.906	20.0966	93.8131	87.1553	23.7415	15.6023	109.798	89.7787	ABC transporter-10
NCU01996	prr-5	15.0699	18.1113	15.3505	18.0411	19.6348	16.7317	22.7152	22.6717	pH-response regulator protein palI/rim-9
NCU01995		0	0	0	0	0	0	0	0	hypothetical protein
NCU01994	tcf-1	35.2332	41.319	34.9432	37.8353	36.0802	36.5672	31.0988	32.2085	transcription factor-1
NCU01993	eap-1	36.6269	40.3482	25.0368	29.456	29.1765	26.961	21.9522	20.262	ethanolaminephosphotransferase
NCU01992	cvc-3	86.6486	112.257	93.3618	99.9241	82.044	71.8661	72.5874	80.1373	coatomer subunit gamma
NCU01991	tbf2	15.0622	15.6745	16.2659	14.1643	18.1612	13.469	15.3519	12.877	Telomere binding protein
NCU01990		47.0601	46.1672	33.4766	31.75	39.0312	33.3318	27.886	25.7761	UPF0016 domain-containing protein
NCU01989		3.63669	8.51976	10.5139	17.5219	17.9251	28.4023	26.8215	42.4259	hypothetical protein
NCU01988		0	0	0	0	0	0	0	0	hypothetical protein
NCU01987		0	0	0	0	0	0	0	0.0719405	hypothetical protein
NCU16341		0.351463	0.560612	0.399477	0.519198	0.685486	0.749658	0.893215	0.187685	hypothetical protein
NCU01985	cys-11	439.013	489.987	949.843	1095.81	413.128	377.225	909.634	1113.6	sulfate adenylyltransferase
NCU01984		10.7213	10.403	10.9756	9.15833	12.6018	7.88558	9.43369	8.35255	Septal pore-associated protein, putative
NCU01983		62.3562	56.8702	58.0178	48.8086	56.4873	52.3227	45.8863	35.5321	hypothetical protein, variant 1
NCU01982		25.8301	30.7065	27.6749	24.9438	25.2436	25.2864	27.7594	23.1183	hypothetical protein
NCU01981	eif1	1020.37	1059.45	1023.92	941.267	1016.59	925.209	957.387	779.014	translation factor SUI1
NCU01980	trm44	10.2054	9.24423	9.26716	9.88785	8.89655	10.2229	10.8321	9.26686	hypothetical protein
NCU01979	cdo-2	11.7074	10.2025	10.0011	9.93624	11.188	13.1963	11.3055	11.2838	catechol dioxygenase-2
NCU01978		5.93365	5.35749	6.39945	5.23418	5.83139	3.53288	6.07675	5.13201	hypothetical protein
NCU01977	urt-2	195.681	210.131	178.299	160.91	214.09	164.798	152.817	119.466	urea transporter, variant 1
NCU01976		14.8143	14.0789	15.726	10.9422	16.7569	13.5619	14.3281	8.76847	hypothetical protein
NCU01975	cia30	24.917	26.8884	24.2776	24.0684	29.8243	24.3166	28.4162	23.4768	complex I intermediate-associated protein CIA30
NCU01974		10.3874	9.99642	12.3967	10.1658	11.8854	8.65462	13.894	8.80578	Septal pore-associated protein, putative
NCU01973	set-8	7.05951	8.61328	8.02392	7.43268	10.7976	8.79189	10.5858	7.44049	SET-8
NCU01972		0.112492	0.239245	0.17048	0.387749	0.292536	0.479883	0.240749	0.480575	hypothetical protein
NCU01971		2.47008	2.83035	2.90302	2.43261	2.41207	2.36549	3.02076	2.42274	hypothetical protein
NCU01970		21.3523	26.0563	16.3209	17.4055	23.2921	30.533	18.0563	17.5092	DUF718 domain-containing protein
NCU01969		38.8999	36.2503	28.2559	27.2926	33.2702	35.5207	25.7372	23.1896	hypothetical protein
NCU01968		16.5879	16.7949	10.4604	8.80772	9.38012	9.41922	5.20198	3.80483	MFS transporter
NCU01967		22.8569	25.3495	25.3595	22.9935	26.9118	22.4323	25.7339	20.1433	hypothetical protein
NCU01966	crp-77	1562.53	1553.54	1542.28	1471.39	1886.45	2277.3	1976.37	1671.74	60S ribosomal protein L37
NCU01965	cyt-20	177.967	191.63	175.87	159.103	164.622	118.153	141.722	129.327	valyl-tRNA synthetase
NCU01964		24.1805	23.446	33.6242	27.6831	25.9339	17.038	29.3063	23.0792	RING-9 protein
NCU01963	eat-6	5.53539	5.70514	5.37742	5.41647	7.12358	4.42754	7.21422	5.53293	anaphase-promoting complex subunit Apc5
NCU01962	eat-5	1029.37	856.273	802.864	907.36	725.43	647.773	675.185	794.979	encodes anonymous transcript-5 protein
NCU01961	apn-2	1.72616	2.97188	3.61252	3.6428	2.05206	2.36689	3.1225	3.64325	DNA lyase Apn2
NCU01960	matA-3	0	0.0777359	0	0	0	0	0	0.195186	mating-type protein A-3
NCU01959	matA-2	0	0	0	0	0	0	0	0	mating-type protein A-2
NCU01958	matA-1	0.465461	0.527963	0.391888	0.5348	0.887651	1.48922	0.498076	0.331414	mating-type protein A-1
NCU01957	eat-2A	0.505692	0.860393	0.437924	0.853749	0.375729	0.53931	0.309215	0.771555	AR2
NCU01956	eat-2	82.6973	90.6587	97.7809	94.2489	73.7048	60.0268	81.2598	77.6104	cytoskeleton assembly control protein Sla2
NCU01955	apg-3	81.0115	93.5954	98.6601	101.209	73.742	81.7206	82.7175	100.212	autophagocytosis protein Aut1
NCU01954	msp-14	12.1072	11.6432	15.0243	14.4509	15.6056	10.456	15.2792	14.0552	pre-mRNA-splicing factor cwc-24
NCU01953	eat-3	32.9153	39.0694	39.2481	40.1122	38.1263	30.1211	38.403	33.6573	AMI1 protein
NCU01951	upr-1	0.936453	0.764133	0.888193	0.809319	1.05362	0.6726	0.899819	0.551103	REV3
NCU01950	msp-13	17.6902	18.3935	20.4147	18.8156	19.4645	15.7638	20.6124	18.4736	pre-mRNA-splicing factor slu-7
NCU01949	un-16	5348.36	4130.88	4401.6	3520.81	5984.53	4469.83	5604.4	4081.76	40S ribosomal protein S9
NCU01948	crp-53	3384.7	2948.22	2837.35	2712.17	3693.03	3901.99	3479.53	2735.19	ribosomal protein Srp1
NCU01947		20.8982	22.3297	23.3471	21.1996	22.679	17.3854	22.1744	17.008	hypothetical protein
NCU01946		0.298205	1.26843	2.71154	3.81785	1.55096	0.954089	1.9146	2.22942	hypothetical protein
NCU01945	isn-1	83.964	90.8092	76.2844	71.4724	82.99	57.6642	63.4126	47.8918	IMP-specific nucleotidase-1
NCU01944		12.3944	14.7424	12.2179	10.3884	15.4007	14.022	9.55413	9.01276	hypothetical protein
NCU01943		0	0	0	0	0	0	0	0	hypothetical protein
NCU01942		0.593878	1.23498	1.06668	0.909796	1.09823	0.914852	0.988542	0.634273	hypothetical protein
NCU01940	ptk-2	102.281	112.304	107.5	86.6029	112.739	81.9103	86.281	76.8552	serine/threonine protein kinase
NCU01939		46.3012	50.4786	36.4867	37.587	50.6988	42.0162	38.567	35.7344	nonsense-mediated mRNA decay protein
NCU01938		92.653	97.9448	92.4424	98.6827	91.7479	76.4003	88.3234	98.7145	hypothetical protein, variant 1
NCU01936	polh	6.62381	6.01239	7.78085	7.67817	8.43954	5.88117	8.17318	6.73587	sister chromatid cohesion protein Eso1
NCU16343		1.54948	3.46015	2.83741	2.76582	4.63383	2.78857	2.5907	2.27545	hypothetical protein
NCU01935	ptr-6	13.9252	18.9712	18.8605	15.9996	21.0452	23.2449	20.4618	24.1945	palmitoyltransferase-6
NCU01932	set-3	9.60268	9.72425	12.2281	11.0711	8.91772	7.64159	9.62349	7.92192	H3K36 methyltransferase
NCU16344		0.167526	0.285032	0	0.824923	0.348521	0	0	0.715684	hypothetical protein
NCU01931		3.04733	3.10237	4.39106	4.32946	3.48163	3.40976	4.59728	3.68145	hypothetical protein
NCU01930	snr-7	70.6788	72.9401	78.8312	69.3172	84.0667	76.8664	88.682	59.2434	U6 snRNP-associated protein Lsm7
NCU01929	par-2	42.3158	47.5223	60.0199	53.7054	47.1446	39.9309	60.1149	48.98	poly(A)-ribonuclease-2
NCU01928	dsc-5	22.1809	21.2281	32.114	29.9872	21.27	16.6327	26.0132	19.4593	DSC E3 ubiquitin ligase complex subunit 5, putative
NCU01927		17.6577	26.4024	37.2493	34.8109	19.4228	18.4935	23.9156	20.6194	hypothetical protein
NCU01926		9.69535	13.0844	122.212	116.329	4.17133	3.57295	16.1324	15.9388	hypothetical protein, variant 1
NCU01924		80.9637	87.7236	263.743	271.746	71.5239	56.9142	209.13	214.815	hypothetical protein
NCU01923		0	0.185404	0.330284	0.321951	0.340052	0.116215	0.466423	0.581911	hypothetical protein
NCU01922		31.649	36.3681	66.2502	75.0362	37.3682	36.5474	80.6455	78.7971	hypothetical protein
NCU11201	emp-10	5.32909	5.07971	9.66543	12.267	13.4242	14.722	25.2147	31.2694	Phosphoglycerate mutase
NCU16346		0.352083	0.44928	0.415003	0.577902	0.488316	0.500652	0.879091	1.06542	hypothetical protein
NCU11200		4.18433	5.06565	6.34128	6.33978	6.11031	6.69376	9.64391	7.64877	hypothetical protein
NCU01920		30.7408	32.0586	38.0735	31.058	36.19	29.1589	42.1828	25.5701	hypothetical protein
NCU01919	uth-4	41.6817	52.0549	66.1903	63.2823	51.0978	44.9353	66.3923	60.6803	ubiquitin terminal hydrolase-4
NCU01918	arp-13	323.732	355.616	342.795	331.628	299.62	331.038	319.111	293.279	actin-related protein-13
NCU01917		0.966875	1.09671	1.37483	1.09328	0.968495	0.649245	0.996305	0.803166	hypothetical protein
NCU01916	mic-8	19.2708	15.3175	9.53818	9.4413	20.1974	14.376	12.0811	8.05592	mitochondrial carrier protein RIM2
NCU01914	vsp-4	104.101	110.384	118.246	120.847	101.758	97.2839	112.81	111.241	sorting nexin-3
NCU01913	mrpp-2	25.8268	32.7639	30.722	30.5914	28.4884	30.2283	25.0506	27.7986	pre-mRNA splicing factor
NCU01912	gt39-1	45.9227	54.3848	55.8922	52.3513	55.7545	42.5002	49.8624	50.1147	mannosyltransferase 1
NCU01911		20.3498	26.1866	65.4027	68.7694	23.3382	21.3848	45.3491	54.2915	GDP/GTP exchange factor Sec2p
NCU01910		7.73088	11.5889	8.13955	8.84781	11.5461	10.4666	9.3698	10.5165	hypothetical protein
NCU01908		19.9109	22.4097	25.0169	23.2245	25.8961	18.3481	26.3243	21.6373	hypothetical protein
NCU01907	syn-5	59.6937	63.7422	64.212	58.4078	62.2274	62.2892	62.2692	65.7249	syntaxin-5
NCU01906	gcy-2	4.89349	17.8338	8.17896	11.0664	22.8117	48.9667	19.2647	52.0699	Putative d-galacturonic acid reductase
NCU01905	sodh-1	4.94622	11.2379	3.10806	5.82166	10.9803	11.4507	7.03555	13.3999	sorbitol dehydrogenase-1
NCU01904	pgi-1	14.0341	26.0039	13.2077	14.6731	36.8955	53.9224	25.3033	44.7606	pentose glucuronate interconversion-1
NCU01903	pig-2	20.0314	16.9203	39.0444	30.2427	18.6744	15.4681	46.055	35.8752	pigment biosynthesis protein Ayg1
NCU16347		79.2244	69.2184	150.939	115.213	68.7419	51.0684	178.925	149.476	hypothetical protein
NCU01902	chi-1	420.653	375.839	378.783	377.267	405.337	405.643	395.808	327.755	glucosamine 6-phosphate N-acetyltransferase
NCU01901	tgl-2	3.53623	4.6888	4.36119	4.92365	5.73321	4.34352	5.19323	4.89677	hypothetical protein
NCU01900	gh43-2	2.05871	2.22901	1.79633	1.75101	3.30955	3.09377	3.10418	1.89892	xylosidase/arabinosidase
NCU01899		2.43627	3.76564	2.70409	2.29794	3.53362	3.25695	3.4515	3.40824	hypothetical protein
NCU16348		3.06032	3.12412	3.71028	2.8632	3.50168	7.0171	6.05829	2.61478	hypothetical protein
NCU01898		33.1538	44.2735	48.301	50.4865	52.2616	44.1843	42.093	46.7958	hypothetical protein
NCU01897		15.2505	12.1992	15.1204	13.3939	16.2779	10.8631	14.0052	10.5749	hypothetical protein
NCU01896		4.39046	4.29525	3.45357	3.67528	6.29588	5.05024	5.5706	4.35416	hypothetical protein
NCU01895	rrg-1	30.924	31.0579	36.9603	38.252	32.6319	24.7482	38.668	39.7072	response regulator, variant 1
NCU01894		59.9923	59.6278	44.2366	52.769	67.8141	64.5612	58.4365	51.3488	hypothetical protein
NCU01893		11.7272	11.4872	11.8791	8.9258	18.0272	17.2744	10.7141	9.71247	hypothetical protein
NCU01891		4.0423	3.43882	8.80334	8.31583	10.3719	11.1129	9.42009	7.57919	hypothetical protein
NCU01889		11.7203	12.4236	11.5123	11.7715	11.9495	11.805	11.4466	10.9776	hypothetical protein
NCU01888	tad-1	2.51671	2.72489	1.18466	1.57725	2.2014	2.31802	1.37713	0.946872	tRNA-specific adenosine deaminase
NCU01886		54.6121	76.6231	78.4567	77.6118	78.7696	61.9905	64.0176	63.3719	hypothetical protein
NCU10570		1.36372	1.39215	1.51557	2.01455	2.12781	2.98148	2.26188	4.29661	hypothetical protein
NCU01884		3.88867	5.10775	4.24311	4.47307	4.56276	3.48365	4.76036	4.31931	Septal pore-associated protein, putative
NCU01883		21.2655	25.8342	26.4901	23.5211	30.1223	24.3545	26.3327	22.9271	SH3 domain signaling protein
NCU01882	pup-3	145.936	129.243	111.257	87.4571	145.73	117.522	89.9491	71.8374	purine transporter, variant 1
NCU16349		0.62603	1.06514	0.948736	2.15786	0.651197	1.16839	1.84221	2.67445	hypothetical protein
NCU01881		8.85228	13.9404	28.5676	33.2074	15.2277	14.9097	37.0626	41.887	Septal pore-associated protein, putative
NCU01880		1.45445	1.51227	4.49001	3.66053	1.76507	1.98201	4.32322	3.10675	hypothetical protein
NCU01879		37.3669	47.0923	58.7315	55.8361	43.6468	40.3103	45.2073	50.7416	hypothetical protein
NCU01878	ves-4	7.64532	10.1225	13.0048	12.1017	9.80347	7.5606	12.0484	10.511	vesicle-mediated transporter
NCU01877		0.252377	0	0	0	0	0	0	0	hypothetical protein
NCU01876		0	0	0	0.190746	0	0.206561	0	0	hypothetical protein
NCU01875		0	0	0	0	0	0	0	0	hypothetical protein
NCU01874		4.08941	2.88494	6.85244	5.00966	5.60257	6.06324	5.87018	6.17851	hypothetical protein
NCU16350		1.66094	1.22458	1.45434	1.3086	1.26699	0.944726	1.30337	1.41913	hypothetical protein
NCU01873		16.7179	17.8823	41.4794	40.4652	33.4474	26.7614	66.6016	58.2304	hypothetical protein
NCU01872		4.19063	4.61353	4.73198	4.85536	5.12835	4.07488	3.42914	3.42257	hypothetical protein
NCU01871	sre-2	392.549	425.728	734.857	650.976	517.244	406.924	535.444	527.495	Sterol regulatory element binding protein sre-2, putative
NCU01870	eno-1	0.178375	0.202327	0.480577	0.351339	0.618487	0.697524	0.699872	1.39706	enolase-1
NCU01869		1.3739	1.40254	1.85077	2.5257	1.71495	2.53974	1.56818	1.95646	hypothetical protein
NCU01868	sut-25	10.2687	9.25209	11.7546	10.5613	12.7336	9.00927	12.8828	9.61655	sugar transporter-25
NCU01867	gh61-10	4.2902	3.00087	3.46758	3.00453	2.6776	1.93184	2.55045	2.54556	endoglucanase II
NCU01866	ppm-9	0.330775	0.422089	0.724075	0.380049	0.458763	0.529147	0.353952	0.52991	pentose phosphate metabolism-9
NCU01865		2.24327	2.26342	2.7935	2.51751	3.52731	2.33677	3.29365	3.34306	hypothetical protein
NCU16352		2.91495	2.05223	5.1792	3.95963	2.4048	2.57275	3.97967	3.86469	hypothetical protein
NCU01863		0	0.372432	1.32692	1.29345	0.303593	0	0.936932	1.24685	hypothetical protein
NCU01862		34.1995	34.7573	119.877	100.855	25.4046	21.4214	92.7721	89.1001	SWIRM domain-containing protein FUN19
NCU01861		0.328677	1.32814	7.88664	32.5309	1.70945	5.25791	27.0814	87.4072	short chain dehydrogenase/reductase family protein
NCU01860		0	0.0607788	0	0	0	0.152389	0.152902	0	hypothetical protein
NCU01859	nuo20.9	283.934	250.734	271.94	238.514	314.722	281.452	318.886	262.964	NADH:ubiquinone oxidoreductase 20.9kD subunit
NCU01858	div-25	10.8705	12.4872	10.1432	8.72811	12.3158	11.667	14.0772	8.06036	chromosome segregation in meiosis protein 3
NCU01857	drh-20	10.1675	11.6723	17.7006	17.6847	12.1115	8.71555	19.4493	16.7848	DEAD/DEAH box RNA helicase
NCU01856	hac-1	140.254	160.431	245.773	218.473	192.989	175.56	179.629	182.715	transcriptional activator hac1
NCU16353		3.50144	7.34748	4.48094	5.05754	5.09908	5.47686	6.36954	4.73684	hypothetical protein
NCU01855		94.3109	76.5356	67.9966	58.0966	83.8257	65.3305	47.4954	28.9133	hypothetical protein
NCU01854	ens-11	52.5015	53.1134	68.6083	61.4871	62.6247	58.6726	63.6421	53.6912	hypothetical protein, variant 1
NCU01853	bet-1	0.175072	0.0744677	0.132659	0.0862081	0.0910551	0	0.0936697	0.0934902	choline dehydrogenase
NCU01852	trm-54	2.04708	2.10427	2.84378	2.18402	1.77447	2.0922	1.9167	2.18632	arsenical-resistance protein
NCU01851		2.83058	1.66708	3.18977	1.60825	1.81192	2.43823	2.91242	2.2092	hypothetical protein
NCU01850	pex16	25.3085	27.4237	28.1662	29.2163	21.0956	21.9861	22.2395	23.6289	peroxisomal membrane protein pex16
NCU01849		1.40268	0.894956	1.77145	1.81309	2.09742	0.934959	1.87621	1.96625	extracellular dioxygenase
NCU01848		0	0	0	0	0	0	0	0	hypothetical protein
NCU09970		4.86286	3.7608	3.9081	2.72107	3.21895	2.4752	2.95659	1.65252	hypothetical protein
NCU09971		53.3784	41.0414	29.2342	19.384	32.9918	23.2728	16.6548	8.39713	hypothetical protein
NCU09972		23.5988	24.826	24.6483	21.8005	23.856	21.0558	18.7792	12.2825	hypothetical protein
NCU09973		2.60208	3.37313	3.38006	3.53884	4.51115	2.90722	3.71255	2.5144	hypothetical protein
NCU09974	czt-1	8.26734	10.7787	12.129	13.1955	15.8155	16.0462	22.8792	21.313	fungal specific transcription factor domain-containing protein
NCU09975	abc-3	2.62374	4.59877	5.73582	6.81624	6.77598	7.38137	16.4825	16.5716	Staurosporine transporter
NCU09976	ce12-1	0.518213	0.661273	0.654452	0.765528	4.71665	10.2243	3.74304	19.2328	rhamnogalacturonan acetylesterase
NCU09977		0.548144	0.79939	0.870259	0.771184	0.895997	0.751609	1.08931	0.669061	hypothetical protein
NCU09978		0.043345	0.258118	0.218962	0.597624	0.631225	0.878305	0.695733	0.555519	hypothetical protein
NCU09980		11.6084	12.5317	15.3654	13.5668	9.70589	8.26646	13.1293	12.9472	DUF255 domain-containing protein
NCU09981		0.222728	0	0.450053	0	0	0.118767	0.357502	0	hypothetical protein
NCU09982	ro-13	44.1841	46.3782	39.1279	37.693	45.5734	42.8016	37.1518	31.3419	cytoplasmic dynein 1 light intermediate chain
NCU02463		42.1155	55.1784	51.4335	47.6886	58.2567	68.2903	50.7936	58.4537	Bax Inhibitor family protein
NCU02464	cdc11	205.418	197.747	178.985	161.547	211.713	176.252	202.578	185.739	neuronal-specific septin-3
NCU02465		2.49141	2.54336	3.52397	4.41651	3.62819	3.71986	5.33197	4.78957	hypothetical protein
NCU02466	apg-14	19.6157	22.0165	40.0715	35.2045	29.9752	26.9327	57.0213	55.5739	SVP1-like protein 2, variant 1
NCU02467	snr-19	6.26578	7.99553	6.39926	5.36585	8.99722	5.08439	6.99634	4.65529	small nuclear ribonucleoprotein-19
NCU02468	gsl-20	84.1144	81.0115	49.3269	42.7441	67.0517	58.2655	37.8894	34.6099	longevity-assurance protein
NCU02470		145.681	151.219	153.039	133.066	98.793	88.123	90.1621	71.7892	hypothetical protein
NCU16357		0	0	0	0	0	0	0	0	hypothetical protein
NCU02472	nuo20.8	443.191	433.961	456.3	421.587	507.356	520.619	507.921	461.011	NADH:ubiquinone oxidoreductase 20.8kD subunit
NCU02473	nup-12	26.811	27.111	21.9229	19.4953	26.7575	20.2996	20.6007	16.3212	nucleoporin-12
NCU02474	tom5	303.309	234.104	222.759	198.169	274.495	231.581	224.115	199.548	outer mitochondrial membrane translocase 5
NCU02475	gyd-1	162.493	146.569	163.72	139.028	147.935	91.6627	123.395	105.168	glycine dehydrogenase
NCU02476	adh-2	1.57946	2.01549	2.33665	2.2777	2.34708	2.46654	2.17303	2.95206	alcohol dehydrogenase III
NCU02477	crp-42	25.1814	21.9804	11.8766	14.2802	17.69	14.8278	8.68396	8.60359	ribosome biogenesis protein Sqt1
NCU02478	gh13-8	14.1912	13.2492	15.1091	14.6002	8.82702	5.03974	8.32507	6.13951	alpha-1,3-glucan synthase Ags2
NCU02479	gln-4	98.0731	85.374	97.5125	80.13	125.873	98.6717	99.1148	73.5979	glutamine-4
NCU02480		526.025	503.561	454.45	376.018	504.493	467.253	372.761	302.504	short-chain dehydrogenase/reductase, variant 1
NCU02481	acu-21	53.1277	43.2715	46.043	40.3454	31.6451	20.7249	32.0783	29.1258	mitochondrial 2-methylisocitrate lyase
NCU02482	tca-2	76.3774	67.689	50.3438	50.5697	57.0081	45.6894	40.2753	41.2122	2-methylcitrate synthase
NCU02483		1.36213	0.811141	2.2019	2.28049	1.55857	1.01688	1.89484	1.45478	hypothetical protein
NCU02485		1.16684	0.698528	0.742263	1.44707	0.764215	0.553074	1.24861	0.69234	hypothetical protein
NCU02486		0	0	0	0	0	0	0	0.0657492	hypothetical protein
NCU02487		0	0.0438316	0	0.050742	0.267975	0.164847	0.165402	0.275141	hypothetical protein
NCU02488		0.124704	0.212173	0.377973	0.491248	0.908019	0.265988	0.800651	0.399558	hypothetical protein
NCU10933		4.60342	9.23097	6.71063	8.67858	8.20882	7.85513	8.65565	12.2211	hypothetical protein
NCU10932		0	0	0	0.0870578	0	0.282827	0	0	hypothetical protein
NCU02490		49.4608	47.7275	32.2789	28.2748	49.6219	44.4942	29.7235	23.5104	DnaJ domain-containing protein
NCU02491		47.37	42.9624	51.6164	47.2297	54.7718	51.0759	63.0473	52.6826	DnaJ domain-containing protein
NCU02492		211.004	189.346	217.918	157.781	216.277	178.013	192.2	140.055	hypothetical protein
NCU02493	pca-7	136.953	140.605	165.654	147.267	130.056	118.94	143.589	131.072	proteasome component C1
NCU02494		2.659	1.76608	1.04872	1.05027	2.4405	1.48613	1.15639	0.698577	hypothetical protein
NCU02495		8.81234	10.7034	8.59451	7.57502	11.0211	9.88712	9.97491	9.30295	CwfJ domain-containing protein
NCU02496	div-12	11.1581	13.191	13.3928	12.6656	14.1052	12.3539	12.9486	11.0079	M-phase inducer phosphatase 3
NCU02497	polp-1	3.87649	3.87129	1.70282	1.56027	4.87386	2.94786	1.94781	1.40406	hypothetical protein
NCU02498	cul-3	10.1296	10.8175	10.0786	9.09658	12.0421	9.09555	11.2677	9.33885	Cullin-3
NCU02499	znf-5	14.921	15.7337	17.1512	20.6781	16.1714	14.1025	19.504	18.2261	zinc finger transcription factor-5
NCU02500	ccg-4	0.376817	0.183178	0.271933	0.212058	0.0559951	0.172229	0.345618	0.114985	clock-controlled pheromone ccg-4
NCU02501		0	0	0.204339	0.497958	0.315573	0.539244	0.216423	0.216009	hypothetical protein
NCU02502	std-6	87.2666	87.3531	109.715	94.0937	80.6046	72.3109	78.6857	68.9183	steroid-6
NCU02503		0	0	0	0	0	0	0	0	hypothetical protein
NCU02504		44.8623	49.1582	62.3873	56.4023	49.2626	47.6099	54.37	43.9145	DUF1640 domain-containing protein
NCU02505	suc	258.552	303.192	285.148	301.195	188.081	147.289	191.559	206.238	pyruvate carboxylase
NCU02507		10.0516	12.098	8.80126	10.559	16.4967	19.4544	16.2533	14.7113	hypothetical protein
NCU02508	snr-23	213.163	235.681	194.856	203.612	204.092	228.646	200.362	179.051	small nuclear ribonucleoprotein-23
NCU02509	crp-44	3062.6	2522.19	2428.35	2394.37	3130.01	3043.72	3067.53	2783.76	60S ribosomal protein L11
NCU02510	clt-1	67.4587	77.5632	72.7357	76.2877	69.0059	50.4876	68.9642	59.9119	clathrin heavy chain
NCU02511	tcmt-1	16.6569	17.047	9.05047	10.7353	15.3805	12.2776	8.12282	8.22252	tRNA-cytosine methyltransferase-1
NCU02512		4.8964	7.68739	5.26869	5.33178	5.83859	6.62292	4.98391	5.69712	hypothetical protein
NCU02513		74.3402	78.5177	92.8865	95.9072	97.1902	84.0062	118.235	117.817	YjeF domain-containing protein
NCU02514	atp-1	1345.16	1827.98	1526.16	1872.35	1036.27	1306.04	977.509	1534.52	mitochondrial ATP synthase alpha subunit
NCU16361		0	0	0	0.0858857	0	0.0930064	0.186639	0.186281	hypothetical protein
NCU02515	dpp-1	32.8601	36.646	37.8722	39.0583	31.56	26.7988	31.0258	31.2244	dipeptidyl aminopeptidase
NCU02516		0.251832	0.142824	0	0.0826704	0.174637	0.179049	0.0898258	0.358615	hypothetical protein
NCU16362		0	0.70277	0	0.232448	0	0.25172	0.126283	0	hypothetical protein
NCU02517	coq-4	19.2222	19.3648	10.2214	11.2089	12.3653	6.20399	8.66069	5.13243	hypothetical protein
NCU11237		97.0552	94.8946	74.541	68.3353	102.556	71.8932	67.9058	55.5807	prenylated Rab acceptor 1
NCU11236		151.666	126.223	108.081	95.878	114.306	99.5066	86.9719	66.794	hypothetical protein
NCU02519		3.63958	4.43916	3.81005	3.49799	3.60344	3.27359	4.22306	2.29482	hypothetical protein
NCU02520	trx-2	91.0377	104.556	98.4164	92.4976	123.798	102.885	124.768	89.635	thioredoxin-2
NCU02521		5.94196	7.05023	7.47778	6.05715	4.93383	3.66878	5.91212	4.73177	hypothetical protein
NCU02522		5.62925	6.02163	6.92618	5.59875	6.14543	5.82517	7.99184	5.8931	hypothetical protein
NCU02523		14.9765	17.6857	21.6257	25.121	25.0396	29.4646	29.1979	41.9235	Septal pore-associated protein, putative
NCU02524	rho-5	24.059	26.4049	22.2119	20.1062	22.1747	17.3685	16.0954	15.9682	rho GAP domain-containing protein
NCU02525	sgr-4	7.08896	7.97094	10.6498	9.8347	7.0854	5.42365	9.76245	9.05246	hypothetical protein
NCU02526		77.628	105.166	123.584	162.841	175.082	209.746	194.251	226.83	hypothetical protein
NCU16363		0	0	0	0	0.423335	0.651045	0.217745	0.651984	hypothetical protein
NCU02527		0.398353	0.542212	0.281725	0.274617	0.497241	0.509803	0.426266	0.297814	hypothetical protein
NCU02528	tep-4	31.1143	24.4963	13.4723	12.7518	35.1124	30.0225	18.6118	12.8657	telomere protein-4
NCU02529		20.2868	19.8731	18.7364	23.208	20.0366	18.9038	17.4324	17.8367	hypothetical protein
NCU02530	cox-12	256.54	245.918	234.976	224.645	228.75	244.461	231.731	197.337	cytochrome oxidase-12
NCU02531	tep-3	2.81963	3.65254	3.75514	3.3764	4.46613	2.56285	3.80579	3.18252	telomere protein-3
NCU02532	div-61	49.3834	57.5249	56.6781	51.371	48.1769	48.7149	44.4184	41.489	nuclear division-61
NCU02533	rpo-1	37.5834	32.9662	13.9529	15.6985	33.0908	32.3148	14.484	14.0893	DNA-directed RNA polymerase I and III polypeptide
NCU02534	nuo49	211.598	205.371	215.671	222.488	237.76	191.929	238.323	227.988	NADH:ubiquinone oxidoreductase 49kD subunit
NCU02535		1.16452	1.48601	0.955942	1.64861	0.984213	1.39719	1.47977	1.47693	hypothetical protein
NCU02536	coq-6	58.3562	66.7108	66.6387	68.0532	56.7782	60.0413	67.9497	64.401	ubiquinone biosynthesis monooxygenase COQ6
NCU16364		9.70664	9.26454	6.45815	8.04387	8.61926	11.4881	11.1468	9.86117	hypothetical protein
NCU11235	pod-6	4.82396	4.36933	5.3898	4.21981	5.93292	3.90389	5.43526	4.15197	polarity-defective 6
NCU11234	trl-3	12.8742	14.283	13.4094	14.1167	12.0112	10.333	12.4981	10.4896	translation-3
NCU02538	cvc-6	87.499	93.8274	82.5631	77.9724	84.9208	84.4801	78.7531	67.6384	coatomer zeta subunit
NCU02539	cdc54	15.9589	17.2201	11.7321	12.3734	13.4321	11.0984	9.54009	10.5384	cell division control protein 54
NCU02540	div-23	2.88307	6.27313	7.84223	14.9611	15.86	28.5005	22.9008	59.7478	meiotic expression up-regulated protein 14
NCU02541	ti-5	195.689	231.074	196.14	201.99	201.032	196.9	175.651	192.157	tiny-5
NCU02542	emp-1	443.265	381.285	435.686	342.74	415.317	325.195	375.752	306.424	hexokinase, variant 1
NCU02543	aat-3	9.39381	14.3357	9.85301	13.2061	5.0722	6.88282	6.52232	7.35226	aspartate aminotransferase-3
NCU02544	abc-11	40.6785	42.6481	45.1146	46.4915	39.9357	32.2241	41.9861	37.2861	ABC transporter-11
NCU02545	mrp-65	75.378	63.5371	59.1721	55.8649	69.9447	49.4451	61.9323	50.1723	hypothetical protein
NCU02546	nog2	21.8899	18.9055	9.28042	8.13434	21.9608	15.8005	9.39328	7.63472	nucleolar GTP-binding protein 2
NCU02547		61.5161	68.1521	66.9867	68.5421	107.492	113.638	121.242	105.925	hypothetical protein, variant 1
NCU02548		280.65	287.229	289.988	309.21	219.531	214.072	233.852	253.199	hypothetical protein
NCU02549	pep	1715.56	1169.09	1562.41	1223.4	1319.58	918.042	1347.46	1174.63	ubiquinol-cytochrome-c reductase subunit beta
NCU02550	gh36-1	20.0345	20.9841	32.2425	30.3375	23.0274	15.8202	34.3013	27.346	Alpha-galactosidase
NCU16366		0.456352	0.485279	0.691594	0.898859	0.712047	1.21673	1.58707	0.852938	hypothetical protein
NCU02552		16.2961	16.9514	24.5569	20.2846	19.2907	14.3076	26.4314	22.1666	RING-8 protein
NCU02553		37.98	44.9245	40.1387	41.6747	36.0146	34.6866	36.1506	38.5464	hypothetical protein
NCU02554	gol-4	10.4924	13.2243	15.2321	13.7442	12.8215	10.0818	15.2608	12.2723	golgi-4
NCU02555	arp-4	15.6163	16.0818	17.6101	17.2774	16.9516	12.5135	17.0442	13.8635	actin
NCU16367		13.7329	11.9059	13.6978	10.6818	16.1047	12.2204	14.6951	9.71569	hypothetical protein
NCU16368		99.9829	118.502	133.701	121.397	111.792	93.7145	118.257	119.03	hypothetical protein
NCU02556	hat-2	12.2574	16.2686	18.1134	16.329	16.1097	13.3164	18.1778	15.101	histone acetyl transferase-2
NCU02558	tcf-23	40.6693	46.2173	54.9663	51.8413	26.5	27.415	33.173	36.3056	transcription factor-23
NCU02559		12.9865	15.9755	18.0289	17.022	16.5212	15.743	17.3956	15.2668	hypothetical protein
NCU02560		21.6958	19.1533	18.3354	21.9714	17.4583	15.571	13.2872	15.5934	hypothetical protein
NCU02561		68.0654	74.5668	65.9644	63.4427	58.0676	56.5753	60.259	55.4947	hypothetical protein
NCU02562		0.529991	0.708507	0.841439	1.11847	0.393784	0.403732	0.648146	0.404315	hypothetical protein
NCU02563	trf-5	64.4764	70.0687	76.0638	63.3715	78.4473	70.4785	85.3821	73.0542	transcription elongation factor-5
NCU02564	cys-12	11.6375	11.3212	16.7082	13.5996	13.3796	10.5703	17.6963	13.2617	cysteine synthase 2
NCU02565		51.9867	51.8701	54.3613	53.5327	48.2848	47.0941	55.0395	51.9312	hypothetical protein
NCU02566		76.2317	90.6414	71.2198	75.1456	62.7731	48.6121	53.2099	50.9968	alanyl-tRNA synthetase
NCU02567		25.3367	29.1923	23.9828	22.8932	23.4766	24.2665	24.1508	24.3015	hypothetical protein
NCU02568		3.57362	4.58997	4.03527	4.83056	4.95637	4.8574	4.64881	5.53795	hypothetical protein
NCU10788		4.17325	4.62604	5.57917	4.60811	5.30569	4.18095	4.82653	4.05192	hypothetical protein
NCU10789	uce-18	13.6646	17.6718	16.4204	16.9236	16.7983	14.2051	16.2099	16.879	ubiquitin-protein ligase Sel1/Ubx2
NCU02570		13.4679	14.3058	10.6751	11.4316	16.1765	15.7917	14.0135	12.8741	WD domain-containing protein
NCU02571	erg-10	326.73	429.217	294.907	393.964	252.616	324.577	203.933	264.059	acetyl-CoA acetyltransferase-1
NCU02572	msp-15	10.1356	13.0329	9.58544	9.42018	10.7048	9.62064	8.65443	9.1085	U5 small nuclear ribonucleoprotein component
NCU02573	div-57	73.8006	75.6198	74.1242	77.3357	88.7652	96.1408	88.1125	75.625	nuclear division-57
NCU02574		0.615293	1.04687	0.932465	0.454469	0.640028	1.14835	0.329203	0.164286	hypothetical protein
NCU02575		0	0	0	0.119863	0	0	0	0	hypothetical protein
NCU02576	znf-39	37.272	46.4268	39.8903	40.0908	40.7951	34.6241	29.8549	31.7995	zinc finger transcription factor-39
NCU02577		54.5706	54.0649	64.3228	52.4075	53.1211	46.2696	52.9539	44.285	hypothetical protein
NCU02578	sin3	18.0727	17.0278	19.987	18.4301	16.98	10.8599	16.9893	13.5944	paired amphipathic helix protein Sin3a
NCU02579		7.49286	7.93528	9.96484	8.28276	22.8255	25.7669	37.2259	35.9297	FAS1 domain-containing protein
NCU02580		296.599	231.165	342.546	244.937	301.787	229.517	324.647	316.533	fumarate reductase Osm1
NCU02582	sor-4	9.23581	8.90458	8.87276	8.77655	9.57339	7.25776	8.66927	8.65265	RCO3
NCU02583	gla-2	3.84252	3.82075	4.36115	3.31734	4.15272	3.27306	4.85936	3.99729	alpha-glucosidase, variant 1
NCU02584		0.38996	0.426526	0.506552	0.822952	0.521533	0.356473	0.417285	0.416485	hypothetical protein
NCU02585		60.5163	62.4224	70.7911	64.6712	61.9556	52.9341	67.458	62.2645	Aspartyl-tRNA synthetase
NCU02586		19.8717	20.4554	22.6716	18.0527	20.3367	15.8518	18.6877	16.5604	ENTH domain-containing protein
NCU02587	rtf-2	6.44148	4.98726	4.75301	4.9182	4.44186	3.24189	4.8792	2.78277	RNA polymerase transcription factor-2
NCU02588	div-49	140.5	133.809	124.033	118.879	135.098	130.745	125.685	109.706	nuclear movement protein nudC
NCU02589		14.0207	13.8898	10.8754	10.111	14.6784	11.8658	11.4217	9.41937	hypothetical protein
NCU02590		8.90679	8.55095	8.54737	6.98434	9.70051	7.62296	6.90168	6.29205	hypothetical protein
NCU02591		23.437	33.9553	23.7213	24.6918	28.4351	24.9057	16.7793	14.5978	glycerol:H+ symporter
NCU02592	chs-9	18.5264	17.7536	14.2287	12.3846	14.6215	9.39083	9.01903	6.52842	chitin synthase-9
NCU02593		0.100343	0.256087	0	0.197641	0	0	0	0.214336	hypothetical protein
NCU02594		2.60205	4.22796	4.31141	5.63768	3.89759	3.6353	4.59423	5.16902	hypothetical protein
NCU02595		380.523	418.996	413.272	402.279	433.361	528.639	468.034	414.176	hypothetical protein
NCU02596		10.7393	29.121	100.848	195.569	61.5404	102.875	243.893	407.074	hypothetical protein
NCU02597		1.37838	1.81219	1.7091	2.22131	4.69239	5.61277	5.89983	9.63577	hypothetical protein
NCU02598		209.976	192.895	204.824	161.934	184.354	161.39	201.859	135.127	hypothetical protein
NCU02599		128.245	156.438	199.583	205.507	164.832	169.687	230.911	248.851	BAP31 domain-containing protein
NCU02600		3.12225	2.35132	3.77502	3.1757	1.75699	1.58303	1.80744	1.80397	DUF1479 domain-containing protein
NCU02601		11.6068	14.022	13.4401	13.3619	15.8774	14.4698	15.8229	14.2642	hypothetical protein
NCU02602		330.886	340.157	361.119	254.367	340.784	383.648	316.071	222.133	hypothetical protein
NCU02603		50.2048	56.0746	67.4926	57.9191	61.4598	64.8337	70.6069	46.981	oxidoreductase
NCU02604	rbg-7	9.16612	7.7977	4.42769	5.10622	8.28259	5.56249	4.55744	4.1202	hypothetical protein
NCU02605	rpo-14	101.548	93.525	82.5833	74.7071	107.519	102.671	88.6705	61.8026	DNA-directed RNA polymerase I/II/III subunit 10
NCU02606		43.8543	47.6552	49.724	43.7933	37.293	34.9066	37.5931	33.2191	hypothetical protein, variant 1
NCU02607		0.273063	0.232297	0.137941	0.13446	0.14202	0.145608	0.146098	0.291637	hypothetical protein
NCU02608		2.5445	2.80129	5.6708	5.74883	4.20373	4.23012	9.60987	10.1509	hypothetical protein
NCU02609		11.6858	12.791	19.9921	17.0326	15.4781	10.3578	23.0085	18.6377	hypothetical protein, variant 1
NCU02610	dyn-1	145.293	147.595	145.75	140.04	132.785	135.564	138.912	124.214	dynein light chain type 1
NCU02611	rrn-3	49.0455	36.671	16.9947	16.5659	46.6329	34.7754	19.5168	14.1185	multiple RNA-binding domain-containing protein 1
NCU02612	stv-1	1.93887	2.03353	0.885523	1.04628	2.0997	1.07637	0.994734	1.07793	starvation-1
NCU02613		3.67522	3.31045	3.34911	3.0517	3.33572	2.72831	2.12059	2.80921	hypothetical protein
NCU02614	nup-13	6.61017	8.17413	6.6784	6.30856	11.2708	11.7736	9.40683	7.4237	peptidyl-prolyl cis-trans isomerase H
NCU02615		29.0656	33.3599	30.5341	33.1811	33.7658	27.8543	32.4597	29.6478	hypothetical protein
NCU02616	cdc20	98.581	130.79	135.099	124.416	121.507	103.769	129.017	127.994	WD-repeat containing protein slp1
NCU02617		10.5586	11.7927	16.4595	14.1304	10.2082	8.18635	13.3086	13.456	kelch repeat-containing protein
NCU02618	pex13	52.5724	52.1991	64.345	53.2171	55.8577	38.1659	57.7027	43.555	Peroxisomal membrane protein
NCU02619	tdus-3	32.5458	28.396	24.3771	24.0903	23.2341	19.3324	18.3719	18.1586	tRNA-dihydrouridine synthase-3
NCU02620	pod-4	28.8417	30.0715	28.5175	31.2187	23.3698	18.6618	21.2181	23.854	kelch domain-containing protein-containing protein
NCU02621	znf-30	30.9826	29.7573	43.7808	39.0952	26.7265	21.6009	28.1693	23.975	zinc finger transcription factor-30
NCU02622		1.92195	1.39279	2.66096	1.68248	1.18472	1.36648	1.44725	1.2164	hypothetical protein
NCU02623	mhr-1	596.452	399.003	758.756	533.727	410.338	246.055	392.77	325.916	mitochondrial hypoxia responsive domain-containing protein
NCU02624	erg-11	303.894	279.431	230.115	199.362	336.811	237.874	194.512	172.79	Lanosterol 14-alpha demethylase, putative
NCU02625		7.65907	5.74909	6.16015	4.52573	6.62352	3.74778	4.30678	3.1437	hypothetical protein
NCU02626	kin-4	4.91076	5.71189	6.32255	5.45685	6.39653	4.26394	6.67321	5.05913	kinesin-4
NCU02627		19.6011	35.475	20.6771	27.0632	30.9835	27.36	25.3957	18.1124	hypothetical protein
NCU02628		1.08852	1.76588	1.61127	1.67033	1.21127	1.53885	1.54403	1.54107	hypothetical protein
NCU02629	ad-5	728.477	793.173	1691.25	1722.97	595.239	545.28	1557.21	1797.63	bifunctional purine biosynthesis protein
NCU02630	hsp78	18.9253	21.6969	27.1218	24.9977	20.2776	15.5491	20.5991	23.3356	heat shock protein 78
NCU02631	drc-1	7.45463	9.21446	8.81901	8.15727	11.1344	10.2605	10.0905	7.89364	DNA replication complex GINS protein psf-1
NCU02632	cys-23	18.6475	20.3089	13.4053	13.2942	32.0532	22.5916	18.0355	12.3654	sulfate transporter
NCU02633		18.5839	22.9016	25.4437	21.3238	23.0045	20.3751	25.1519	20.1571	nuclear mRNA splicing factor-associated protein
NCU02634		115.684	116.978	118.09	128.388	96.6242	95.5317	97.8705	95.7305	hypothetical protein
NCU02635	gt62-2	49.2144	60.4477	39.9899	42.6441	52.5818	50.6553	41.8445	38.6065	mannan polymerase complexes MNN9 subunit
NCU02636	pex4	20.4719	21.3788	49.7192	43.6183	23.206	17.0744	66.2809	47.3729	ubiquitin conjugating enzyme
NCU02637		75.47	104.239	97.411	109.969	108.237	95.3065	144.667	166.509	hypothetical protein
NCU02638		0	0.369564	0	0.171131	0	0.0926599	0.185943	0.649555	hypothetical protein
NCU02639	arg-1	1618.4	1705.87	1427.33	1688.68	1090.72	1218.32	1022.44	1245.19	Argininosuccinate synthase
NCU02640	rrn-1	52.235	42.2915	24.8705	22.4692	58.7066	52.2499	40.6042	18.2112	hypothetical protein
NCU02641		8.6562	9.22707	11.4324	10.9386	11.0111	8.78678	8.98375	10.5816	hypothetical protein
NCU02643		5.58881	5.6867	6.42151	6.7991	3.53369	3.27236	3.16611	3.97931	hypothetical protein
NCU02644		126.812	151.053	137.549	152.806	99.0247	95.6873	84.8272	109.847	Telomere binding protein
NCU10075		9.4518	11.8414	10.2277	11.6482	4.27118	4.21384	4.44909	5.7093	hypothetical protein
NCU10076		6.47767	7.16379	4.36302	7.22999	4.71665	5.06609	4.15894	4.84279	hypothetical protein
NCU02648		0.11573	0.246131	0.233849	0.170962	0.48153	0.123424	0.185759	0.185403	Methyltransferase
NCU02650	rpn-5	72.7686	96.666	96.1604	105.427	79.6562	82.038	88.0311	101.335	26S proteasome non-ATPase regulatory subunit 12
NCU02651		11.3475	12.3546	38.0225	31.7831	16.8933	13.6007	49.6287	45.9756	hypothetical protein
NCU02652		0.356133	0.121186	0.647656	1.19248	0.59272	0.227886	1.67679	1.36929	hypothetical protein
NCU02653	mfs-20	0.0664755	0	0.134323	0.0654671	0.138296	0.0708948	0.142267	0.141994	allantoate permease
NCU02654	gh105-1	0.163417	0.347551	0	0	0.25498	0.958546	0.262302	1.48353	glycosyl hydrolase family 88
NCU02655		0	0	0	0	0	0	0	0	hypothetical protein
NCU02656		1.12456	0.630006	1.27473	0.756344	1.34096	0.936059	1.23271	0.966703	hypothetical protein
NCU02657	eth-1	516.888	510.43	424.182	443.338	440.196	411.761	366.286	335.112	S-adenosylmethionine synthetase
NCU02658	wal-3	30.2541	29.8783	25.5728	23.7476	32.483	30.8278	25.4024	31.1122	cell wall-3
NCU02659		11.5995	13.4612	11.3805	12.1498	14.9253	13.8007	14.0624	12.3884	hypothetical protein
NCU02660		130.289	132.772	159.22	138.125	136.476	121.673	143.65	133.221	DUF962 domain-containing protein
NCU02661	rpo-7	53.2709	53.2718	59.3675	57.3878	51.6806	47.8268	57.5853	51.263	DNA-directed RNA polymerase II polypeptide
NCU16370		1.61253	1.65318	3.80139	4.23484	1.24726	1.67563	3.80498	2.20796	hypothetical protein
NCU02663	lys-10	6.14139	7.21662	16.6056	14.185	3.40095	1.97904	4.91697	4.05816	lysine-10
NCU02664		4.67403	4.99716	4.53082	5.10076	5.84745	3.97434	5.00154	5.46416	hypothetical protein
NCU02665	dga-1	39.5034	42.4659	64.984	61.7017	48.5819	44.2556	62.297	67.9999	diacylglycerol acyltransferase-1
NCU02666	znf-58	24.3722	28.0355	29.3701	29.4639	29.4303	21.1707	30.729	31.2737	zinc finger transcription factor-58
NCU16371		4.00405	6.81257	10.0325	7.25569	7.83024	8.54049	9.59755	10.2634	hypothetical protein
NCU02668	ghx-3	545.417	658.851	602.351	681.077	993.588	997.725	981.354	1114.52	glycosyl hydrolase unclassified family-3
NCU02669	vps10	5.68418	6.04887	7.20466	6.14757	6.3857	3.54907	7.69709	4.1723	signal sequence binding protein
NCU02670		1.29849	1.4162	1.21098	1.31158	2.11262	1.38482	1.85264	1.20902	ATP binding L-PSP endoribonuclease
NCU02671	msn-1	252.17	245.813	220.074	196.323	203.649	160.449	143.597	145.51	cutinase G-box binding protein
NCU02672		0.603093	2.22325	1.21864	0.791926	1.25468	3.00154	1.93606	2.79117	hypothetical protein
NCU02673		0.464534	0.526911	1.0951	0.762478	0.16107	1.15597	1.32556	1.15764	hypothetical protein
NCU16372		1.18074	1.08817	1.78939	1.45353	1.33056	1.25924	0.631737	0.630526	hypothetical protein
NCU02674		4.9652	4.79668	4.08118	4.35116	7.30951	4.39778	4.90788	3.59521	hypothetical protein
NCU02675	rbg-27	20.7661	15.3105	6.91578	8.63492	18.8808	12.4678	7.98318	7.31074	RNA-3'-phosphate cyclase
NCU02676	dsc-4	19.6823	19.4412	14.3852	16.3495	23.4916	17.8645	21.2215	16.868	DSC E3 ubiquitin ligase complex subunit 4, putative
NCU02677	arg-3	244.889	306.824	172.46	254.034	140.764	135.298	117.242	141.681	carbamoyl-phosphate synthase large subunit
NCU02678		6.71758	7.28917	4.64003	6.07562	4.49205	4.16692	4.54769	4.02651	hypothetical protein
NCU02679	cea-1	4.95871	6.19218	4.68816	4.92829	7.61878	7.18054	6.13374	5.78187	carboxylesterase
NCU02680		66.9352	65.3581	92.1293	81.5158	66.763	51.5606	75.7658	80.0939	nuclear protein localization protein 4
NCU02681		65.2982	58.1416	65.8889	55.3062	63.1266	46.8945	62.2959	49.4246	translocation protein
NCU02682		0.720376	1.22566	0.935757	1.72295	0.963432	1.64629	1.87207	1.20902	hypothetical protein
NCU02683	dno-3	1.55253	1.40161	2.11274	1.99703	1.48311	0.979929	2.10207	1.55661	hypothetical protein
NCU02684	crf4-3	41.8222	47.6822	49.5056	51.2726	41.4129	35.893	45.2647	47.6651	PWWP domain-containing protein
NCU02685	mrpp-7	7.16185	6.71516	7.10993	6.20989	7.70888	4.2507	7.56372	5.27115	pre-mRNA splicing helicase
NCU02686		2.48081	2.57371	3.24	2.80071	3.58758	2.7748	2.52515	2.39106	hypothetical protein
NCU02687	dra-4	16.009	18.4704	13.3976	13.1949	12.4359	13.5561	11.7636	8.95258	activator 1 41 kDa subunit
NCU02688	uce-10	27.9972	33.0031	25.9146	27.2782	30.4101	30.4957	26.2141	22.335	ubiquitin-conjugating enzyme-10
NCU02689	amyc	7.84438	7.91526	8.07945	6.99576	6.43712	4.50828	5.89915	6.09729	LIM and Rho-GAP domain-containing protein
NCU02690		1.78012	4.21389	3.55789	6.40269	7.32623	6.31446	12.5058	18.8881	mitochondrial integral membrane protein
NCU02691		3.88437	5.29854	13.8033	13.1252	7.17541	8.8566	38.4839	30.6137	hypothetical protein
NCU02692		7.25877	5.06247	6.54085	6.50463	6.25813	4.18451	6.08795	5.16833	hypothetical protein
NCU02693	erg-26	80.9726	71.2238	62.6163	60.8475	73.5164	62.891	57.4905	60.3859	Putative sterol-4-alpha-carboxylate 3-dehydrogenase, decarboxylating
NCU02694		17.8023	18.8394	15.6233	16.2162	16.9293	16.3899	14.964	12.9983	hypothetical protein
NCU02695	ada-23	100.311	98.2963	91.6393	100.385	98.4889	93.5502	94.1996	89.86	hypothetical protein
NCU02696	mrpp-8	11.1625	9.9191	10.3286	10.1496	12.3872	7.77921	10.6437	8.3216	pre-mRNA-processing ATP-dependent RNA helicase prp-5
NCU02697		5.33533	6.93572	5.81436	5.49055	8.66769	9.71781	8.08266	6.14641	hypothetical protein, variant 1
NCU02698		0	0	0	0	0	0	0	0	hypothetical protein
NCU02699	znf-14	24.1127	31.3522	25.6577	23.4023	28.2666	25.5602	23.2439	21.3309	zinc finger transcription factor-14
NCU02700		1.41684	2.12704	3.11555	2.05199	1.4738	1.59992	1.96204	3.73854	hypothetical protein
NCU02701	dpp-2	38.3103	41.9951	38.5958	35.9087	43.3943	35.7935	41.3825	32.5935	dipeptidyl peptidase
NCU02702	gki-1	13.2618	20.2675	10.7901	10.749	10.804	12.266	8.53974	6.83123	glucokinase-1
NCU02703		0.860855	1.22056	1.5462	1.03619	2.08941	2.44823	0.921175	1.32804	hypothetical protein
NCU02704		5.35721	13.5829	4.2451	7.81046	4.31601	4.25701	2.41668	4.43143	branched-chain alpha-keto acid dehydrogenase E2 component
NCU02705	apa-3	23.0164	24.6805	18.9373	20.2241	22.7948	19.7695	18.435	18.1053	F1F0 ATP synthase assembly protein Atp10
NCU02706	sna-2	28.4423	25.8222	29.1993	27.7849	25.0524	18.7544	24.9536	23.6809	protein transporter GOS1
NCU02707	crp-39	2296.66	2074.46	2026.15	1975.28	2309.05	2191.96	2236.91	2275.49	60S ribosomal protein L6
NCU10498	crp-66	3130.94	2387.42	2340.96	2318.19	3267.25	2761.16	3003.26	2116	60S ribosomal protein L35
NCU10497	ti	104.989	130.749	102.669	120.672	94.697	98.5736	84.8768	109.119	oligosaccharyl transferase STT3 subunit
NCU02710		0.0547666	0.139771	0.0553318	0.161807	0.170905	0.0584075	0.0586041	0.116983	hypothetical protein
NCU02711		6.24466	6.58102	7.7216	7.52678	9.98593	12.5244	13.8631	12.1443	hypothetical protein
NCU02712	ace-10	30.3382	45.2427	49.815	55.2768	57.6321	59.4188	77.3164	112.992	acetate-10
NCU02713	csp-1	52.2203	74.3169	1168.01	1157.84	82.1197	88.5163	933.757	1067.29	conidial separation-1
NCU02716	mrpp-3	9.81495	9.93456	12.579	12.1721	11.9111	8.86826	13.955	9.85166	pre-mRNA splicing factor
NCU02717	msp-17	16.5826	15.1118	19.379	17.2616	18.1338	14.0573	18.7051	14.784	pre-mRNA-splicing factor clf-1
NCU02718	spa-11	54.1248	52.5637	72.2704	60.6008	58.7818	45.3287	59.6009	52.1423	Septal pore-associated protein 11
NCU02719		11.4812	9.55012	11.0842	10.4695	16.6314	13.4236	17.382	11.0813	hypothetical protein
NCU02720		33.4065	32.7363	25.7812	27.073	33.1483	23.9311	29.4162	27.5104	hypothetical protein
NCU02721		0.102279	0	0	0	0	0	0	0	hypothetical protein
NCU02722		2.9799	2.14502	4.47738	3.16044	1.74854	1.14082	2.20756	0.897653	hypothetical protein
NCU02723		77.9832	81.8806	89.1216	90.4426	67.1194	60.6247	77.8024	75.8135	SFT2 domain-containing protein
NCU02724	tcf-21	99.7301	108.33	171.726	139.02	70.4723	50.2257	103.787	91.49	transcription factor-21
NCU02725		3.10928	3.20463	3.71528	3.41543	3.45197	2.58264	3.45512	2.58637	hypothetical protein
NCU02726	gpl-4	57.0965	56.5439	50.3962	48.817	44.8688	37.5081	35.7626	32.992	glycerophospholipid-4
NCU02727	gly-3	85.1749	91.6143	102.213	96.9161	74.5719	59.1313	71.5453	64.4415	glycine-3
NCU02728	msp-18	3.83222	3.29238	3.37342	2.6157	3.90734	2.50884	3.12631	1.3778	pre-mRNA splicing factor ATP-dependent RNA helicase prp16
NCU02729		18.2989	15.1778	5.77741	6.92692	18.856	13.2949	6.24146	5.0691	transducin family protein
NCU02730		62.2257	98.3047	45.0155	54.1789	95.1944	112.684	59.2112	86.1004	hypothetical protein
NCU02731		9.03037	8.69898	9.86151	7.97788	9.80781	9.70153	8.17103	9.71552	hypothetical protein
NCU02732		9.85631	12.8449	10.297	8.21979	16.6658	12.7928	9.55957	9.00371	hypothetical protein
NCU02733	gol-2	86.0408	92.1013	90.494	68.8384	112.382	108.976	102.353	67.0355	golgi-2
NCU02734	ccl-1	56.4086	64.402	65.0696	61.0739	72.1474	74.9434	74.9632	62.102	citryl-CoA lyase-1
NCU02735		0.175335	0.198879	0.177145	0.0575585	0.121589	0.124661	0.187621	0.312103	hypothetical protein
NCU02736		137.838	146.954	138.06	121.07	176.186	153.127	162.649	118.818	hypothetical protein
NCU02737	trm-57	97.7902	99.5455	94.378	84.5057	128.114	106.847	116.461	76.3978	transport of metals-57
NCU02738	pef-1	166.058	161.401	133.32	135.141	137.463	121.722	120.788	121.331	EF hand domain-containing protein
NCU02739	tcf-8	25.2823	28.008	30.9167	26.6324	28.0129	25.525	26.6129	25.4018	transcription factor-8
NCU02740		0.112546	0.0957442	0.227416	0.775873	0	0.120029	0.120433	0.360605	hypothetical protein
NCU02741	mei-3	16.2019	17.1405	19.7268	16.9789	18.2216	16.7621	19.2635	14.0502	MEI3
NCU02742	nup-14	6.70283	7.31556	6.19455	6.42204	7.35063	4.59938	7.0891	5.88238	hypothetical protein
NCU02743	vps26	59.3026	62.8675	65.9983	58.2682	59.6937	50.742	65.4593	54.0307	vacuolar protein sorting protein 26
NCU02744	crp-82	2397.14	2342.26	2132.78	2123.22	2915.17	3217.68	2877.58	2558.01	60S ribosomal protein L9
NCU02745		45.8752	48.0635	58.9926	53.9214	44.7299	35.1127	53.6055	45.5376	hypothetical protein, variant 1
NCU02746	vma-13	124.56	124.124	150.62	133.783	138.663	117.942	158.378	117.33	vacuolar ATPase subunit H
NCU16374		10.1558	14.3115	12.767	13.4375	19.1928	20.9178	19.3291	18.4641	hypothetical protein
NCU02747		9.78136	9.11568	10.459	8.96864	10.2016	6.64083	10.3279	6.73354	DUF726 domain-containing protein
NCU02748	rrm-5	20.6418	18.9365	12.8511	14.23	18.3959	19.9911	14.805	14.0021	rRNA-processing protein utp23
NCU02749		19.2452	19.4011	19.3983	17.8436	19.4563	16.8715	17.2177	15.3555	hypothetical protein
NCU02750		25.1823	28.7508	29.0162	29.0714	23.0139	17.1796	23.6961	23.5653	PH domain-containing protein
NCU02751	mus-59	3.87327	2.97615	2.90338	3.34693	3.32716	2.39851	2.99486	3.06919	serine/threonine-protein kinase
NCU02752	znf-47	6.0194	7.33343	8.1087	7.58697	7.16323	6.52525	7.36892	6.74631	zinc finger transcription factor-47
NCU02753		28.3808	30.8766	30.2525	27.4538	36.3909	33.4394	37.1122	29.6651	WD repeat-containing protein
NCU11228		11.482	14.1312	14.4271	14.4936	13.5503	10.1009	16.0599	12.1697	DUF1339 domain-containing protein
NCU02754	ckb-2	47.7736	48.8068	38.2937	36.6293	44.3616	39.8407	36.0649	27.9579	casein kinase II subunit beta-2
NCU02755		15.1966	16.5062	12.7946	14.0307	16.5603	15.8693	12.4381	11.3999	PAP2 domain-containing protein
NCU02757	mrp-53	81.9229	77.116	72.1541	76.3832	81.0361	65.1442	79.5542	66.2805	60S ribosomal protein L2
NCU02758	cdc13	99.8766	118.841	96.6459	108.697	94.3331	93.6638	88.6058	98.572	G2/mitotic-specific cyclin-B
NCU16375		41.2841	38.3748	33.8479	41.5671	39.9254	37.9801	35.2851	27.7514	hypothetical protein
NCU02759		83.0004	77.0904	78.1677	72.1877	99.135	62.1243	89.3733	59.5859	hypothetical protein
NCU02761		86.9084	85.1184	55.2525	53.7977	110.563	103.745	66.9085	51.2883	hypothetical protein
NCU02762	smco-1	3.34656	4.13739	3.4127	3.2958	4.26191	3.71915	3.86553	2.98963	calcium channel subunit Cch1
NCU09388		7.08135	7.78987	7.58617	7.90578	8.09627	6.21748	8.2961	6.38944	hypothetical protein
NCU09387	fmf-1	3.91779	3.63136	4.19453	4.20388	2.85878	2.30739	4.50517	2.18581	female and male fertility protein 1
NCU09386		38.0981	38.2142	38.8494	37.4329	44.6065	48.2847	48.1628	35.7689	hypothetical protein
NCU09384	msh5	2.127	2.13845	2.89131	2.7041	3.49978	2.59835	3.60027	2.10646	hypothetical protein
NCU09383		8.17453	12.2911	6.59432	7.8009	11.3375	12.6377	10.5782	13.5358	hypothetical protein
NCU09382		8.86647	6.40803	4.51863	3.70915	9.95748	7.69863	5.37359	3.43586	TPR domain-containing protein
NCU09381		37.3285	35.0324	29.3062	26.7872	41.5991	37.528	35.9243	24.3776	RWD domain-containing protein
NCU09380		49.911	41.1982	16.9492	16.9323	50.8087	33.0643	15.3729	12.8686	pumilio domain-containing protein
NCU09379		1.28736	0.938716	0.83613	0.996152	1.91302	2.84396	2.16475	2.35701	hypothetical protein
NCU09378	rpo-20	76.8209	77.8352	74.4889	75.5847	77.3652	74.1801	72.9674	64.3003	RNA polymerase-20
NCU09377	rgb-1	90.0179	110.785	109.924	114.797	97.0551	96.724	102.359	102.988	protein phosphatase PP2A regulatory subunit B
NCU09376		24.9365	25.8148	33.0166	24.4461	30.0252	22.4048	26.1355	18.9712	hypothetical protein
NCU09375		43.3559	41.0013	45.7172	42.491	51.4478	45.7894	54.2013	41.0601	hypothetical protein
NCU09374		9.81148	11.3186	12.2157	11.6879	9.99973	6.52663	11.2678	7.43575	Integral membrane protein
NCU09373	mlh-2	0.136799	0.19396	0.0460702	0.134723	0.0948654	0.194524	0.0487947	0	MUTL-2
NCU09372		0.679212	0.674113	1.48681	1.22633	1.41303	1.93164	0.847938	0.846313	hypothetical protein
NCU09371	rib-7	198.147	206.347	186.258	190.281	193.477	187.233	188.337	184.124	riboflavin-7
NCU09370		21.5855	23.2934	38.3604	36.0667	22.477	15.9148	34.1586	31.51	hypothetical protein
NCU09368	trm-31	8.186	9.55305	9.04806	9.33655	8.1148	7.05133	7.78631	7.84611	cation diffusion facilitator 10
NCU09367	stt4	24.0233	27.7677	23.1124	22.5598	20.6522	15.2234	17.3146	15.2951	phosphatidylinositol 3-kinase 3
NCU09366	pcb-6	174.517	199.028	225.559	221.228	183.113	159.91	199.304	182.554	proteasome component C5
NCU16376		0.21277	0.452514	0.537415	0.523856	0.442647	0.567288	0.569198	0.340864	hypothetical protein
NCU09365		3.25739	3.19742	3.24882	3.20798	2.82362	2.71681	2.94939	2.85453	hypothetical protein
NCU09364	hsp30	40.74	44.9439	49.5637	43.6108	42.0573	46.1588	45.9845	41.0436	Hsp30-like protein
NCU10352	snr-6	175.497	178.061	197.474	155.54	230.885	246.024	253.388	176.134	U6 snRNA-associated Sm-like protein LSm6
NCU09363		6.80577	6.84241	6.19409	7.31185	8.07399	8.21799	7.94471	5.64675	hypothetical protein
NCU09362		5.92815	6.03476	6.72959	6.06781	6.5129	4.83049	6.0228	5.08644	Septal pore-associated protein, putative
NCU09360		13.8774	17.7483	18.6152	20.3618	19.117	16.0499	22.0238	20.7799	hypothetical protein
NCU09999		109.767	94.0303	94.5559	96.3952	91.7812	80.1409	87.1359	80.5775	hypothetical protein
NCU09998	apg-8	17.5945	16.1699	18.2597	17.2154	18.6575	14.7781	19.6322	13.7284	hypothetical protein
NCU09996		18.3983	20.2247	26.926	21.6982	22.997	26.0004	30.3818	22.1564	hypothetical protein
NCU09995	nhp-1	1338.51	1043.52	1291.74	1002.86	1343.15	1020.86	1331.35	893.261	hypothetical protein, variant 2
NCU09994		23.6954	26.5523	28.941	24.1484	41.0959	38.957	43.7473	34.7056	hypothetical protein
NCU10058	rg-1	320.489	371.306	333.366	328.471	339.793	307.397	316.364	288.647	ragged-1
NCU16377		97.5925	100.877	92.9453	98.0642	114.13	107.811	104.68	76.4608	oligoribonuclease
NCU10059		6.74017	7.68464	7.72238	7.45911	11.0588	8.59627	8.92263	7.5697	streptomycin biosynthesis protein StrI
NCU08578	osb-2	136.938	156.27	148.292	141.696	129.167	123.129	125.503	113.043	oxysterol binding protein
NCU08579	uth-5	35.8998	41.3017	44.8201	42.0568	44.3306	41.4499	47.9375	39.4598	ubiquitin terminal hydrolase-5
NCU08585		0	0	0	0	0	0	0	0	hypothetical protein
NCU09892		80.4345	77.4077	96.8223	83.9822	95.196	79.2503	109.976	76.1875	Prolyl-tRNA synthetase
NCU09894	tcf-28	11.8717	13.0152	9.57019	9.29804	15.2984	10.5674	9.63602	6.62246	transcription factor-28
NCU09895	the-1	224.074	219.865	225.959	238.524	165.589	163.458	167.306	162.404	thioesterase-1
NCU09896	adsk-1	1025.3	1004.34	1038.78	922.83	963.047	1031.89	1005.87	754.974	adenylyl-sulfate kinase-1
NCU09897	vma-5	165.853	170.657	202.037	181.047	170.491	146.677	187.914	164.405	vacuolar membrane ATPase 5
NCU09898		36.7202	45.6164	42.5556	44.8537	35.0363	29.8532	37.5646	34.351	hypothetical protein
NCU09899		23.3274	26.9371	29.658	26.4427	22.311	17.7821	23.6218	18.5184	Frp1
NCU09900		55.8803	56.194	56.0076	51.4185	64.3154	57.8756	60.9263	53.3271	hypothetical protein
NCU10073	abp-1	52.0595	60.6674	57.4698	57.49	48.4982	39.3134	46.3272	43.581	actin binding protein-1
NCU09802		1270.51	1185.28	1133.67	1049.31	1020.8	912.362	903.317	799.943	hypothetical protein
NCU09803	trx-3	213.54	221.132	234.995	233.872	217.465	220.179	236.945	198.932	thioredoxin-3
NCU09804	znf-43	6.54045	6.72926	7.71504	6.00282	9.93792	7.5961	8.13466	6.94875	zinc finger transcription factor-43
NCU09805	gh13-2	0.561617	0.690117	0.598937	0.430187	1.39558	0.931707	0.934842	0.633141	Alpha-amylase
NCU09806		133.487	146.998	105.954	105.169	100.803	94.383	78.6804	67.5812	hypothetical protein
NCU09807		3.7032	3.79842	4.06212	4.00131	3.69799	3.47547	4.23442	3.41268	hypothetical protein
NCU09808	dya-1	45.6671	53.0867	46.4031	44.7737	49.592	40.3841	44.7247	42.1521	dynamin-1
NCU09809	trm-65	54.8955	39.1347	43.3713	39.0333	54.0188	52.105	46.7587	32.2462	transport of metals-65
NCU09810	suc-4	38.7334	36.2121	42.8601	34.3704	53.7583	46.284	49.9614	47.4322	succinyl-CoA synthetase subunit alpha
NCU09811		10.2434	12.55	10.1015	8.39861	13.6121	15.1582	11.9576	7.90411	MFS transporter
NCU09812		30.7136	28.3185	25.1027	25.2064	21.4546	14.7176	16.1125	13.9396	LIM domain-containing protein
NCU09813		103.844	99.891	111.899	96.758	109.559	98.3739	117.812	85.685	SMT3, variant 2
NCU16378		16.6758	16.5506	16.8479	13.816	22.8529	22.8656	27.0496	12.8628	DUF1903 domain-containing protein
NCU09814	nup-33	15.1375	14.9596	12.7906	14.6698	16.0603	11.0204	13.5147	11.3912	hypothetical protein
NCU16379		0	0.162875	0	0	0.597465	0.612559	0.614621	0.408962	hypothetical protein
NCU09815	mbp3	1.16954	0.735389	1.23298	1.50234	1.42813	1.30152	1.46914	1.08617	methylated-DNA-binding protein3
NCU09816	cyt-26	948.94	693.688	849.659	782.74	727.342	588.534	708.378	712.772	cytochrome-26
NCU09817	aro-7	535.458	620.11	520.243	580.355	460.884	486.689	411.078	455.692	DAHP synthase
NCU09818		14.6851	13.0389	15.9717	20.7056	18.03	15.5758	31.5999	21.2548	Integral membrane protein
NCU09819		52.4432	52.3363	68.7135	57.2525	58.4655	48.4055	74.0354	55.9602	cyclophilin-type peptidyl-prolyl cis-trans isomerase
NCU09820		0.352331	0.399641	0.878053	1.08722	0.24433	0.200402	1.43267	1.50518	hypothetical protein
NCU09821		37.2967	45.8352	131.278	165.572	75.3068	92.0488	208.842	278.277	oxidoreductase
NCU16380		27.9287	39.3623	29.7211	27.6224	27.8126	20.1322	22.0479	21.624	hypothetical protein
NCU09333	ace-1	145.787	183.953	229.153	217.272	150.293	115.068	157.532	136.775	Zinc finger transcription factor ace-1
NCU09332	gt39-3	121.481	156.568	114.012	119.848	120.954	101.253	90.8024	97.1288	mannosyltransferase PMTI
NCU09331		1560.96	1407.75	1319.71	1293.67	1439.29	1466.37	1319.8	1306.06	HMF1
NCU09330		16.2864	15.1787	11.1094	9.19451	18.236	20.2455	15.4295	13.0733	hypothetical protein
NCU09329	svd-4	33.0485	37.96	28.0122	25.0503	26.7163	29.1733	20	20.7548	hypothetical protein
NCU09328		0.263052	0.167836	0.199326	0	0.273627	0.14027	0.140742	0.210709	hypothetical protein
NCU09327	cyt-4	7.40726	6.92906	7.4539	5.89986	7.98132	5.41334	6.06314	5.20052	Protein phosphatase
NCU16381		0	0.314892	0	0	0.770066	0	0.396089	0	hypothetical protein
NCU09326	gh17-4	2777.8	3339.17	2909.2	3383.98	2228.64	2139.04	2157.15	2937.71	hypothetical protein
NCU09325		25.6584	29.0233	30.7121	26.3034	30.2032	23.0961	30.0379	23.7963	WD domain-containing protein
NCU09324	chs-4	31.1544	38.4479	31.375	28.7873	33.4204	26.0316	24.8093	24.9485	chitin synthase 4, variant 1
NCU09323		0.370152	0.314892	0.124658	0	0.641721	0.263174	0.396089	0	hypothetical protein
NCU16382		1.27553	1.21276	1.51611	1.62564	0.936567	0.880209	1.3649	0.560941	hypothetical protein
NCU09322	chs-10	18.7878	21.6473	15.6182	12.6571	19.8116	12.1102	13.3937	10.6117	chitin synthase-10
NCU09321	sut-13	39.6871	43.0759	48.8765	40.1633	40.2505	38.0565	43.0904	43.6655	sugar transporter-13
NCU09320	his-2	243.728	227.66	245.245	271.003	218.653	211.574	235.991	237.175	ATP phosphoribosyltransferase
NCU09319		14.7145	13.2541	27	24.3297	10.9918	9.34641	23.4254	24.8056	hypothetical protein
NCU09318	dnh-2	1.7308	1.74235	2.41898	2.35795	2.46051	1.63051	3.21026	2.40308	DNA helicase-2
NCU09317	mrs-8	12.5085	15.3181	15.3962	18.3145	13.4719	12.0808	14.6484	16.6301	mRNA surveillance-8
NCU09316		19.5983	22.8078	21.5071	21.9678	30.5933	23.589	29.8938	33.559	hypothetical protein
NCU09315	nuc-1	23.9775	27.9849	21.64	21.742	26.9185	19.9193	16.036	18.1523	phosphorus acquisition-controlling protein
NCU09314		0	0	0	0	0	0	0	0	hypothetical protein
NCU09313	sec10	32.1185	34.7425	36.175	32.8532	32.4141	25.6336	33.1931	25.0269	exocyst complex component Sec10
NCU09312		87.3213	84.959	93.0763	83.2136	101.238	89.8114	94.6496	84.9911	di-trans,poly-cis-decaprenylcistransferase
NCU09311	met-10	27.5474	25.5911	28.6048	25.4339	32.4356	28.4096	31.7805	24.4154	Met-10
NCU09310	pph-12	23.3795	25.2646	22.0752	18.6688	30.0965	21.8126	19.7152	15.2376	protein phosphatase-12
NCU09309	pcb-5	169.149	171.663	185.136	181.948	184.419	177.986	195.573	174.297	proteasome component PRE2
NCU09308		11.1462	12.1476	12.8699	11.23	11.1134	8.38127	10.8279	8.94195	glycoprotease
NCU09307	lfd-1	9.98944	11.563	9.48588	9.54222	10.5614	10.1005	9.57957	9.79441	late fusion defect 1
NCU10069		626.015	804.435	582.835	632.366	686.896	737.93	622.459	581.931	hypothetical protein
NCU03055	gt34-2	37.7873	41.3224	25.0315	27.2217	40.5687	39.9759	30.7321	29.3772	alpha-1,6-mannosyltransferase subunit
NCU10601		0	0	0	0	0	0	0	0	hypothetical protein
NCU03056		3.96028	5.56284	3.62895	4.17231	4.5985	4.12534	4.92765	4.72148	hypothetical protein
NCU03057		23.2124	22.2235	18.5758	17.8053	21.9142	20.9973	19.5924	17.5093	hypothetical protein
NCU03058		4.23344	4.36076	4.48326	3.64178	4.56279	3.39976	3.90241	3.37742	hypothetical protein
NCU03059	nst-3	6.57366	7.15811	5.69272	6.06701	8.36181	6.73026	7.27546	6.65973	SIR2 family histone deacetylase
NCU03060	chd1	9.19807	9.34133	11.202	10.0241	11.2552	6.93894	11.0061	7.69144	chromodomain helicase, variant 1
NCU03061	trl-2	134.191	129.452	126.724	119.799	114.395	105.587	105.83	114.947	translation-2
NCU03062		18.0446	16.9982	16.1499	15.3792	19.9851	13.2119	15.559	12.3117	formin binding protein
NCU03063		9.79851	10.9565	12.4934	9.98698	9.5693	8.85278	10.5767	8.81985	hypothetical protein, variant 1
NCU03064	pbd-4	148.176	163.625	158.691	145.827	113.02	89.3054	106.419	121.901	porin-binding domain protein-4
NCU03065	div-41	22.5909	26.4716	22.6031	25.1907	21.187	18.7302	21.4055	20.7808	nuclear division-41
NCU03066	rbg-33	31.7018	27.9746	9.71726	11.8533	24.9278	18.9676	9.19949	9.4114	GTP-binding protein
NCU03067		7.46941	8.79211	8.21098	9.25296	8.94247	8.56719	11.6122	8.47921	hypothetical protein
NCU03068	pdx-3	66.5227	65.6336	73.5507	64.3856	68.8634	54.6747	62.3595	48.784	glycerol-3-phosphate phosphatase 1
NCU03070		19.0962	22.2254	28.1205	26.4301	39.0766	27.8929	43.0917	33.7082	hypothetical protein, variant 1
NCU03071	os-4	10.4487	13.7204	35.1685	33.9304	12.6185	9.2228	38.0953	30.5827	MAP kinase kinase kinase SskB
NCU03072	dno-7	11.5914	13.4261	33.0312	35.7981	11.7792	10.5236	36.8611	34.6637	hypothetical protein
NCU03073	pole-4	17.2113	15.838	8.80812	9.74913	16.3235	13.7966	9.44939	10.032	hypothetical protein
NCU03074		33.2744	29.9834	26.209	22.027	33.4202	33.1892	21.5303	20.608	hypothetical protein
NCU03076	pcd-2	135.042	185.433	143.247	163.976	104.967	85.1003	80.3506	78.5664	pyrroline-5-carboxylate dehydrogenase-2
NCU03077	sgr-8	14.0413	13.6236	14.928	13.1505	14.2239	12.9684	14.7797	13.7222	hypothetical protein
NCU03078		6.76607	5.90482	8.30916	6.60598	15.7143	13.2499	16.3528	16.1969	hypothetical protein
NCU03079		13.6984	11.5029	14.4648	11.2276	10.7251	6.37771	13.3027	7.36225	hypothetical protein
NCU03080		52.3051	49.3897	48.9346	51.7234	52.8981	52.2853	53.094	52.1311	hypothetical protein
NCU03081		28.8676	34.023	35.8493	36.8697	37.1441	34.0739	47.5422	37.3346	hypothetical protein
NCU03082		2.63378	2.72503	2.37329	2.033	3.25797	1.9738	1.98045	1.5205	hypothetical protein
NCU16384		3.30514	4.06136	2.5972	2.44125	3.43801	2.74157	4.02795	2.3533	hypothetical protein
NCU03083		90.9847	104.598	94.5308	96.2871	82.7623	74.0491	73.1734	74.5642	hypothetical protein
NCU03084	pur-4	125.913	146.738	136.036	164.139	85.8852	90.9902	96.2238	109.888	purine-4
NCU03085	snr-8	60.1157	66.4832	65.9421	65.5145	62.395	65.8736	64.9642	54.0448	small nuclear ribonucleoprotein Lsm8, variant 1
NCU03086		28.9642	31.6732	37.443	32.4554	33.094	35.6327	38.4371	31.8477	HpcH/HpaI aldolase/citrate lyase family protein
NCU16385	snr-8	36.0612	44.7382	51.3104	38.1778	37.1983	45.1889	55.6311	40.4398	small nuclear RNA-8
NCU03087		54.7989	51.5495	59.8953	49.0125	56.6036	45.2604	60.0432	46.5523	diploid state maintenance protein chpA
NCU10595		0.544851	0.206004	0.366983	0.476965	0.188918	0.387382	0.194343	0.387941	hypothetical protein
NCU03088		25.451	29.4949	27.343	28.6555	25.1614	24.7503	25.3588	25.1604	hypothetical protein
NCU03089	wasp	55.9183	60.4283	61.1382	64.5574	43.4232	33.6559	47.3953	55.5827	hypothetical protein
NCU16386		14.5811	16.2375	17.7495	14.8086	17.7478	18.0882	20.4787	18.5469	hypothetical protein
NCU03091		27.9078	36.5968	37.5944	40.1695	34.8969	30.3018	35.1783	36.9541	hypothetical protein
NCU03092		51.114	37.5898	12.3902	11.1556	39.4384	25.9582	6.71173	5.79902	nuclear localization sequence binding protein
NCU03093	nuo12.3	90.2095	93.0383	89.9557	83.1622	109.086	113.301	103.747	87.7861	NADH:ubiquinone oxidoreductase 12.3kD subunit
NCU03094	mrp-40	45.2637	39.6628	35.5505	36.8588	41.0939	35.8209	36.027	35.7017	hypothetical protein
NCU03095	tif-9	9.24223	12.7454	12.1881	12.7428	12.1943	8.55973	13.3253	11.949	transcription initiation factor-9
NCU03096		8.4088	8.00984	7.65799	8.63115	8.19246	8.46259	9.3782	8.91751	bromodomain associated domain-containing protein
NCU03097	mic-38	24.3471	23.7526	21.8903	19.1822	23.9783	17.7234	16.8748	17.5104	nucleotide-sugar transporter
NCU03098	gh15-1	0.691748	0.588476	4.07685	2.76287	0.639606	0.573795	3.61885	3.61191	glycosyl hydrolase
NCU03099		16.2671	14.6421	15.6927	15.9686	12.2814	12.1439	13.2517	13.4505	RNP domain-containing protein
NCU03100	ppm-2	924.715	1030.78	769.604	992.551	871.061	897.029	783.231	938.766	6-phosphogluconate dehydrogenase
NCU03101		14.0093	15.2778	11.7665	12.5335	12.9221	10.3325	11.9205	12.9793	hypothetical protein
NCU03102	crp-19	4438.77	3733.33	3194.88	3286.89	4119.49	3967.53	3606.9	3536.06	40S ribosomal protein S11
NCU03103		3.65257	4.05621	4.19851	3.81256	4.14067	2.84574	3.74468	3.01336	hypothetical protein
NCU03104		0	0	0	0	0	0	0	0	hypothetical protein
NCU03105		3.5962	2.88697	4.50327	2.69365	4.4257	2.7009	4.39019	3.08347	hypothetical protein
NCU03106		9.11596	7.28344	8.40105	6.24797	9.93092	5.51789	7.84332	6.24947	hypothetical protein
NCU03107		50.2989	53.5436	45.7273	35.6937	54.5278	43.9324	34.5264	28.9372	MFS transporter
NCU03108	gcp-1	82.0113	89.3618	76.4489	78.6104	110.288	91.3293	98.5458	107.309	glutamate carboxypeptidase-1
NCU03109		0.629834	1.33951	0.715876	1.24056	1.06463	1.00756	1.68492	1.34535	hypothetical protein
NCU03110		10.1025	12.3228	12.5935	12.8574	11.4786	10.6083	10.7106	12.1176	hypothetical protein, variant 1
NCU03111		27.8773	34.2557	33.6043	28.6165	36.3626	42.0791	39.9321	29.9311	hypothetical protein
NCU03112	ncbr-2	319.92	317.262	466.839	538.42	282.525	281.26	436.542	631.819	NADH-cytochrome b5 reductase-2
NCU03113	kpr-17	15.0672	16.4632	16.2352	14.4302	18.2611	14.2998	17.824	16.3873	kinetochore protein-17
NCU03114	rpo-2	32.0295	34.1589	38.5495	38.6262	29.5075	26.5601	35.6277	21.1223	SSU72
NCU03115	spa2	6.01385	7.72422	6.14741	6.41037	6.81985	5.10578	6.30907	5.4154	spa2-like protein, variant 1
NCU03116	gtp-18	10.3431	13.0879	14.0206	12.9503	13.2999	8.29613	11.7167	11.0651	guanine triphosphate binding-18
NCU03117	gua-1	191.565	163.75	75.8958	78.4692	209.014	175.848	92.4391	72.3548	inosine-5'-monophosphate dehydrogenase IMD2
NCU03118	lys-4	1798.84	1693.97	1472.49	1319.73	1661.64	1431.5	1306.88	1032.35	hypothetical protein
NCU03120		45.5182	55.2853	33.1573	34.6408	56.6712	60.3843	32.6553	34.3568	hypothetical protein
NCU03121		0.32052	0.333262	0.287847	0.45595	0.22227	0.569714	0.381088	0.418393	hypothetical protein
NCU03122		15.0289	15.4946	20.1615	17.1533	14.9083	14.0643	16.3482	14.5629	beclin 1, variant 1
NCU03123		4.65501	4.90794	5.42852	4.04792	4.81639	3.64414	4.74272	3.30561	hypothetical protein
NCU03124	cka	231.408	243.941	223.205	212.779	248.979	232.751	225.454	188.04	casein kinase II subunit alpha
NCU03125		64.4675	71.6511	84.251	78.2885	73.9098	61.3999	79.8039	69.546	NIMA-interacting protein TinC
NCU03126		467.034	432.936	403.698	436.069	399.867	345.187	360.406	351.856	hypothetical protein
NCU03127	ure-4	10.5803	11.7467	12.0302	13.3514	12.0875	9.48591	12.4346	11.1467	urease Ure
NCU03128		9.46823	11.8043	14.3077	12.5802	11.9715	10.7506	13.8874	12.7275	hypothetical protein
NCU03129		27.2022	29.8185	28.7542	32.2183	26.052	27.3492	25.4537	27.3887	threonyl-tRNA synthetase
NCU03130		68.7148	70.2148	67.9278	75.6453	77.6391	67.0708	80.5024	72.6507	hypothetical protein
NCU03131	fxr-6	14.8599	13.7955	19.8101	14.2702	10.5828	9.99531	11.6785	11.3268	FAD-dependent oxidoreductase-6
NCU03132		19.6354	20.4065	16.3954	16.7792	16.0731	14.5362	10.6862	11.3863	hypothetical protein
NCU03133		5.9124	6.43338	4.58425	2.50512	8.51	8.725	4.26683	3.37755	hypothetical protein
NCU03134	gh47-2	1.06218	1.23219	1.26826	1.3789	1.1551	1.0813	1.60158	1.49538	class I alpha-mannosidase 1A
NCU03135		21.001	15.5938	25.1424	20.3238	22.7292	14.953	24.486	20.4199	hypothetical protein
NCU03136		7.24909	6.97029	11.9658	11.7645	9.00082	5.82548	14.8039	11.2861	hypothetical protein
NCU03137	div-47	24.8524	27.9895	35.4117	39.8555	23.8835	18.16	24.1232	22.6728	nuclear elongation and deformation protein 1
NCU03138	tif-3	15.0733	14.2605	13.9996	14.5783	13.7105	9.7317	13.8149	12.2002	transcription initiation factor-3
NCU03139	his-3	274.207	283.567	301.724	292.859	237.394	192.87	231.798	268.84	histidine biosynthesis trifunctional protein
NCU03140	rat-1	0	0	0	0	0	0	0	0	hypothetical protein rat-1
NCU03141	lpl	32.2094	32.9152	34.2503	31.4432	28.0598	19.494	29.2964	28.7242	lysophospholipase
NCU03142		14.7473	14.1451	26.3562	18.8923	19.985	16.6363	29.4866	22.5589	hypothetical protein
NCU10470		0.284882	0.692433	0.493409	0.36072	1.22767	1.3889	1.39357	1.47783	hypothetical protein
NCU03145	trm-25	63.3193	66.8712	74.2542	66.5457	58.3845	50.6949	55.318	56.2747	oxidative stress resistance
NCU03146		18.4449	19.614	28.0553	26.549	16.9726	13.6185	16.755	16.1817	F-box protein pof7
NCU03147	cbp-4	26.122	31.1621	31.1441	27.4999	31.0241	33.9426	31.9149	27.3643	assembly factor cbp-4
NCU03148	npc-2	2536.27	2298.01	1824.63	1902.11	2382.4	2556.08	2166.33	2156.7	nascent polypeptide-associated complex beta subunit
NCU03149	tad-2	4.62691	5.14015	4.94964	3.2165	6.17185	4.29592	5.12586	4.65094	tRNA-specific adenosine deaminase, variant 1
NCU03150	crp-83	2375.07	2251.46	2245.62	2464.14	1940.19	2768.08	2436.5	2817.86	60s ribosomal protein L24
NCU03151		1011.15	1312.5	3621.35	4207.56	1077.44	1289.09	4267.41	5167.79	Peroxisomal membrane protein
NCU03152		88.2296	79.8418	200.502	167.136	107.506	105.024	282.567	201.008	DUF1348 domain-containing protein
NCU16387		0.122477	0.416769	2.1036	1.44743	0	0	2.75224	1.56969	hypothetical protein
NCU03153		1.90501	1.04863	5.37777	3.91777	0.757669	0.956075	2.63806	1.13698	hypothetical protein
NCU03154		34.4539	40.6548	32.2051	39.2528	32.1777	32.7792	28.3274	29.438	Pantothenate kinase
NCU03155		168.742	149.081	156.44	147.793	167.325	152.007	170.428	137.233	hypothetical protein
NCU03156	nuo10.5	639.173	631.609	638.329	566.506	767.489	749.189	782.651	535.776	NUO
NCU03157		2.34761	2.21904	2.89892	2.05511	1.62799	1.66912	2.51211	0.278588	hypothetical protein
NCU03158		16.2986	17.6925	17.2865	19.0293	16.0333	15.8091	17.5196	15.1231	alpha/beta hydrolase
NCU03159	exr-3	8.17009	6.03443	4.79908	5.55122	6.52214	5.06584	5.82838	4.05852	exoribonuclease-3
NCU03160		1.70039	1.39487	1.2271	1.55498	1.32656	0.906716	1.75455	1.03774	hypothetical protein
NCU03161		0	0.0626997	0	0.14517	0	0	0	0	hypothetical protein
NCU03162		0	0	0	0	0	0	0	0	hypothetical protein
NCU03163		0	0.0682194	0	0	0	0.171045	0	0.171292	stress responsive A/B barrel domain-containing protein
NCU03164		6.34083	6.20121	8.7771	6.8019	6.87272	3.81604	7.1235	4.85247	two-component system response regulator
NCU03165		1.63455	3.24456	1.65142	1.43089	2.83377	2.51798	2.33211	1.55176	hypothetical protein
NCU03166	ad-3A	312.575	293.369	328.808	276.227	329.076	279.217	312.41	252.837	phosphoribosylaminoimidazole-succinocarboxamide synthase
NCU03167		2.25965	2.69123	2.96787	0.667612	2.58554	2.16889	2.41799	1.68935	hypothetical protein
NCU03168	apr-5	63.4709	76.3123	66.4829	61.7711	68.7696	60.5083	57.5092	56.5058	Aspartic-type endopeptidase
NCU03169		5.81545	7.25188	6.75132	6.97228	7.74002	5.0464	8.5034	6.55821	hypothetical protein
NCU03170	nit-8	21.6029	21.9877	22.508	20.3254	22.8727	18.4107	22.0847	18.0253	molybdopterin-converting factor subunit 2
NCU03171		27.0575	35.0118	33.916	30.7195	54.4616	40.8364	52.2974	45.5551	Small oligopeptide transporter
NCU03172		0.211324	0.134831	0.320258	0.364207	0.274774	0.225373	0.169599	0.225698	hypothetical protein
NCU03173		44.113	53.7262	64.3195	63.9468	46.0845	41.9011	50.8717	59.2478	HAD superfamily hydrolase
NCU03174		29.4596	31.9924	38.9064	37.2862	29.6762	19.6326	30.1362	23.9664	hypothetical protein
NCU03175		7.57468	8.06711	8.85044	8.59867	6.91684	4.93328	8.69324	7.96639	hypothetical protein
NCU03176	gpl-6	9.28096	9.40442	9.9848	8.39149	10.5766	8.7494	10.4397	7.67945	hypothetical protein
NCU03177		147.899	146.578	113.08	120.6	117.428	127.593	90.7982	102.507	sco1
NCU03178		5.28062	4.53238	4.6206	3.38962	6.76805	3.62037	4.23798	3.2731	hypothetical protein
NCU03179		10.7563	9.02845	12.0265	10.1694	9.24931	8.56528	17.0348	14.245	hypothetical protein
NCU03180		0	0	0.431507	0.63093	0.222134	0.910986	0.914052	0.684225	hypothetical protein
NCU03181	ce5-4	0.525479	0.89406	0.648881	1.38002	1.63981	1.12083	2.74902	2.49432	carbohydrate esterase family 5-4
NCU03182		0	0	1.26216	2.05052	0	0.444106	0.891201	0	hypothetical protein
NCU03183		1.61331	1.37245	1.77813	1.29995	1.83072	2.50263	2.51106	1.87968	hypothetical protein
NCU03184	znf-21	64.7341	91.0099	228.642	271.971	68.3816	80.7736	111.457	129.945	zinc finger transcription factor-21
NCU10621		1.09127	0.928353	3.90127	2.64545	1.3971	1.52192	3.1439	1.43446	hypothetical protein
NCU03186		8.79584	9.39856	19.19	17.4504	11.4479	8.74616	22.4619	13.9324	ankyrin repeat and BTB/POZ domain-containing protein
NCU03187	nim-1	12.9246	16.8329	14.1461	15.4257	11.4915	10.9942	10.669	11.8975	G2-specific protein kinase nimA
NCU03188	alo-1	17.0165	18.6404	55.7685	62.488	21.8711	18.3964	87.5023	96.6954	sugar 1,4-lactone oxidase
NCU03189		0.52664	0.179207	0.85132	0.829841	0.219124	1.23563	0.67625	0.562461	hypothetical protein
NCU03190	rec-7	0.279054	0.158262	0.234945	0.274821	0.338651	0.0496009	0	0.39738	recombination-7
NCU03191		89.642	89.3438	82.7173	79.9016	93.0258	82.073	87.5526	65.5386	rab protein geranylgeranyltransferase component A
NCU03192		255.89	233.527	265.808	224.707	354.951	348.99	335.042	215.966	hypothetical protein
NCU03193		209.817	204.209	202.955	176.863	221.505	235.2	213.444	193.235	hypothetical protein
NCU03194	ad-3B	145.092	145.843	155.534	131.04	158.391	124.808	156.73	119.067	phosphoribosylaminoimidazole carboxylase
NCU03195	tdus-4	7.14838	7.47761	6.4197	7.03994	7.43575	7.68008	7.76259	5.88148	tRNA-dihydrouridine synthase-4
NCU11252	div-40	12.3774	13.4795	11.3374	13.6126	12.5243	10.9403	14.3785	16.3055	nuclear division-40
NCU11251	mrpp-4	14.259	15.1389	18.5465	14.0427	17.168	14.728	16.7599	11.7514	pre-mRNA splicing factor
NCU03197	stk-11	34.3262	30.5818	30.4101	26.0268	36.4611	31.0532	28.9192	20.3824	serine/threonine-protein kinase psk1, variant 1
NCU03198		1.43486	1.75137	1.19755	0.860144	0.843611	1.26412	1.26838	0.399772	hypothetical protein
NCU03199	ats-4	1019.03	837.298	798.581	861.62	719.395	693.041	700.84	783.702	ATP synthase-4
NCU03200	stk-10	36.1295	32.7047	38.6216	33.5868	36.3781	25.6297	35.6812	26.053	serine/threonine-protein kinase sck1
NCU03202		9.89577	10.4315	8.0418	6.03807	9.06284	10.2095	8.51738	4.71004	hypothetical protein
NCU03203		14.3741	13.1593	15.4808	12.9704	16.0904	13.8901	17.2942	13.9101	Septal pore-associated protein, putative
NCU03204	fes-5	16.2719	14.1454	17.2618	15.3239	17.5078	15.076	19.3709	14.8262	iron-sulfur subunit-5
NCU03205		6.37898	5.35796	26.1872	30.3773	14.1108	16.534	41.7334	65.0241	hypothetical protein
NCU03206	znf-22	15.9226	18.4409	21.3363	19.8626	17.8993	15.0149	19.6688	18.3183	zinc finger transcription factor-22
NCU03207	nup-16	36.2307	40.1602	41.0294	38.2577	34.6699	32.2702	33.7787	30.7374	ran GTPase activating protein 1
NCU03208		9.1419	10.677	13.8544	11.8263	15.9565	15.3681	19.565	16.0522	hypothetical protein
NCU03209	gh18-2	0.879683	1.49671	0.969559	0.708822	1.16461	0.938165	1.11247	1.02493	chitinase 1
NCU03210		7.00825	6.95564	9.23252	7.57859	9.29116	7.76727	8.89625	6.75113	hypothetical protein
NCU03211		120.378	140.566	137.903	128.033	125.81	141.006	142.32	121.787	hypothetical protein
NCU03212	kpr-22	13.7222	14.1901	14.5695	14.7684	14.1457	11.9617	13.1011	13.1199	kinetochore protein-22
NCU03213		3.18767	3.67597	9.66172	10.9527	4.78952	6.19481	34.1862	25.042	mannosylphosphorylation protein
NCU03214	enr-2	13.837	23.205	16.5353	23.9818	20.7903	21.6858	27.4904	25.6367	endoplamic reticulum-2
NCU03215	gh76-10	3.24799	5.60627	4.23267	4.77489	6.41436	5.974	8.36153	8.3455	glycosyl hydrolase
NCU03216	ad-16	65.3866	68.4023	58.9312	63.9194	61.427	66.3884	57.3172	53.5352	Adenylate kinase
NCU03217		52.0355	58.203	47.7047	44.7839	51.4067	45.218	39.0852	33.4234	MRS7 family protein
NCU03218	vsp-5	9.42612	10.9072	12.5926	11.131	9.57271	8.52819	11.6641	10.3058	PX domain-containing protein
NCU03219	spr-3	9.16034	8.59989	8.8913	7.08822	9.63068	6.41984	7.03658	5.06641	Kex2
NCU03220		7.55695	7.54746	7.9361	6.76888	7.75132	4.41301	7.88009	5.24332	hypothetical protein, variant 2
NCU03221		13.6408	17.3825	13.2098	12.0403	16.2499	16.3586	14.4755	14.9918	PX domain-containing protein
NCU03222		1320.46	1806.19	1741.16	1568.41	1591.59	1433.21	1517.22	1360.28	hypothetical protein
NCU03223		85.2651	93.6378	57.2633	55.9072	74.5507	63.9992	47.5949	47.5999	sn-1,2-diacylglycerol cholinephosphotransferase
NCU11249	gpc-1	12.1429	13.829	14.1151	12.4731	13.5139	12.7413	13.2033	11.7835	glutaminyl-peptide cyclotransferase-1
NCU11248	ti-6	88.7117	101.313	74.571	77.0357	88.02	98.2928	71.8631	76.7803	tiny-6
NCU03225	kpr-14	9.36388	10.4045	10.3156	9.59823	10.0243	7.97747	9.17284	7.0268	kinetochore protein-14
NCU03226	mrs-3	19.6713	20.6749	20.972	17.627	24.2095	22.9916	26.3732	19.1771	mRNA surveillance-3
NCU03228	trm-24	1.09291	1.1157	1.07264	1.41461	1.3967	1.29878	1.13608	1.1339	heavy metal tolerance protein
NCU03229	tim44	64.0833	60.3967	63.6778	57.1073	57.5219	44.8457	56.4513	43.8338	mitochondrial inner membrane translocase subunit TIM44
NCU03230	mrp-11	160.295	142.803	143.41	127.627	160.055	144.224	153.802	122.546	mitochondrial ribosomal protein subunit S18
NCU03231	mch-1	34.764	29.3124	30.9268	31.1311	30.4813	25.5097	33.8257	28.0929	mitochondrial chaperone-1
NCU03232	mrs-10	23.7323	22.5645	27.1661	25.1656	24.8758	24.0155	31.6304	21.133	mRNA surveillance-10
NCU03233	qcr9	910.266	695.428	967.429	635.862	977.285	886.599	1141.09	633.257	ubiquinol-cytochrome C reductase 9
NCU03234	ubr1	4.96975	4.946	6.48552	5.03554	5.28552	2.80296	5.42025	3.60658	ubiquitin-protein ligase E3 component
NCU03235	cys-13	21.3436	19.8005	15.741	16.1547	14.5925	13.7453	14.8759	14.6445	sulfate permease II
NCU03237	div-2	17.1403	20.3397	19.5968	20.8585	18.9272	18.1246	18.3414	18.5783	mitotic check point protein
NCU03238	gpr-9	18.9671	19.2947	15.411	14.0391	20.2696	17.2045	12.135	10.9176	hypothetical protein
NCU03239		30.9547	29.4287	18.6627	19.7354	35.2851	36.8333	22.6415	17.0981	hypothetical protein
NCU03240		115.51	123.847	82.3866	66.0709	148.659	139.168	59.2113	44.3327	hypothetical protein
NCU16390		17.5335	19.1421	21.2574	17.8431	27.3576	30.2303	24.7035	29.6497	hypothetical protein
NCU03241	fkr-4	84.7734	72.9415	30.0561	33.613	75.0357	68.4218	33.0675	29.1126	FK506-binding protein 4
NCU03242	stk-21	0.237309	0.201881	0.519477	0.389516	0.287991	0.295267	0.380907	0.337935	serine/threonine-protein kinase CBK1
NCU03243	inl-10	17.1541	13.9586	18.1349	16.2083	16.4989	12.1433	21.6016	18.2678	inositol-10
NCU03244	sgr-9	5.10577	5.22058	5.25766	5.75355	4.80035	4.86927	5.62113	5.71522	WD repeat protein
NCU03245		23.1304	25.3829	23.1085	25.7434	30.9474	35.3057	29.4438	23.6936	hypothetical protein
NCU03246	cdc14	32.9113	36.5693	33.2175	30.7147	34.8204	30.8576	30.1103	30.619	tyrosine-protein phosphatase CDC14
NCU03247		0.562288	0.869715	0.723025	0.453075	0.425376	0.872246	0.711085	0.600534	hypothetical protein
NCU03248		2.00246	1.93581	1.60931	1.65835	3.31381	3.10631	3.06807	2.72194	hypothetical protein
NCU03250		0	0	0	0	0.0634338	0	0	0	hypothetical protein
NCU03253		48.0698	69.1121	32.5021	34.4926	92.3326	97.8274	45.7668	44.452	hypothetical protein
NCU03254	gh5-3	9.57291	9.12101	16.055	13.5759	9.95775	7.0104	17.4143	14.5863	hypothetical protein
NCU16391		11.594	13.5968	13.4504	14.1555	14.2286	12.6378	15.2633	14.6872	hypothetical protein
NCU03255	pht-2	105.929	127.252	122.869	116.587	138.132	117.414	110.531	121.215	3-phytase A
NCU03257	tam-1	181.619	207.453	176.273	159.307	245.946	257.846	193.395	202.019	ammonium transporter MEP1
NCU03258	osb-1	44.5546	50.4972	51.4757	56.2663	47.8526	49.363	48.6217	49.9625	oxysterol-binding protein
NCU03260		14.8672	15.2713	15.5794	14.5998	17.1685	11.9314	15.3172	11.5624	hypothetical protein
NCU16392		8.91529	13.2354	8.65408	9.81299	11.0921	7.27081	7.6694	9.8951	hypothetical protein
NCU03261	msp-23	20.5308	21.9663	21.132	20.5989	20.0806	17.5614	19.0451	17.2874	splicing factor U2AF 23 kDa subunit, variant 1
NCU03263		24.505	26.1496	27.0293	26.0253	24.5972	18.4399	23.5758	19.1214	Transmembrane protein
NCU03264		7.63257	7.01515	6.43258	5.02378	7.54044	5.07215	4.76089	3.48189	ELMO/CED-12 family protein, variant 1
NCU03265		3.5442	2.40184	4.7946	3.25379	4.12408	3.39543	4.75674	3.20785	hypothetical protein, variant 1
NCU03266	ff-10	21.835	22.3709	14.6404	14.5821	21.5628	18.444	15.126	16.7838	hypothetical protein
NCU03267		24.8922	24.3692	28.2228	28.4057	23.7146	20.6898	27.6088	23.9268	NAD+ kinase Utr1
NCU03268		21.6427	22.4048	21.3592	22.7259	31.2718	32.3676	29.179	29.2379	hypothetical protein
NCU03269	stk-3	24.2611	29.4184	23.5359	27.2214	26.1781	29.2209	27.0589	33.646	serine/threonine-protein phosphatase 2A activator 2
NCU03270		45.3227	44.092	43.3442	40.5367	36.1259	33.0846	29.2286	30.7888	hypothetical protein
NCU03271		8.38141	8.8338	8.91754	8.03512	8.10112	6.24912	5.55583	6.81265	hypothetical protein
NCU03273	tcf-24	24.1125	21.5522	25.6508	21.0725	25.2231	13.0315	22.9255	16.9944	transcription factor-24
NCU03274		22.574	21.0162	12.1278	12.4271	28.3397	27.7012	16.5714	15.8396	hypothetical protein, variant 1
NCU03275		2.47817	1.89738	2.87931	2.31855	2.44891	3.83224	2.12146	2.38206	hypothetical protein
NCU03276	bem46	68.333	80.0875	73.658	65.3451	74.7794	77.048	70.0767	77.2134	BEM46 family protein
NCU03277	pex10	20.5906	21.3859	15.8352	19.6729	15.2166	12.3235	12.9569	11.3566	RING-1
NCU03278		17.6922	16.8189	12.8139	12.4906	17.1839	16.5383	10.9486	11.1552	protein-ER retention protein
NCU03279		5.61772	5.19162	5.38987	5.33349	5.00276	3.49127	6.8763	6.25882	hypothetical protein
NCU03280		21.6955	22.4116	32.5034	29.1804	24.889	18.1137	28.3232	26.5476	NUDIX domain-containing protein
NCU03281	tcu-2	69.9984	88.8738	78.5121	75.3628	92.5581	105.862	87.8102	84.8965	Copper transporter TCU-2
NCU03282	nic-2	852.147	800.942	933.514	770.106	1016.56	944.509	1091.21	764.809	3-hydroxyanthranilate 3,4-dioxygenase
NCU03283		504.161	503.075	500.765	487.425	559.401	545.155	577.072	468.397	2-keto-4-pentenoate hydratase
NCU03284		108.347	144.38	92.9755	88.9096	128.114	143.876	94.285	115.138	hypothetical protein
NCU03285	mrs-11	18.2557	19.889	16.836	16.0683	20.335	17.931	15.3299	13.9192	mRNA surveillance-11
NCU03286		0	0	0	0	0	0	0	0	hypothetical protein
NCU03287		0.0829879	0.423591	0.503067	0.490374	0.863241	0.35402	0.62162	0.709062	hypothetical protein
NCU03288		1.5128	1.19163	0.792513	0.772518	1.22393	1.19509	1.19912	1.13698	hypothetical protein
NCU16394		1.58476	1.77844	1.97585	1.69355	1.89399	2.1576	2.20094	1.76458	hypothetical protein
NCU03289	efr-3	11.6598	12.2929	10.2699	10.7959	14.3055	15.092	14.2897	13.3044	hypothetical protein
NCU03290	dpp-3	51.7836	60.3056	58.2836	62.1268	62.5135	52.7653	67.4677	63.3517	dipeptidyl peptidase, variant 1
NCU03291	rhc21	12.0276	9.76265	12.8578	11.1931	10.5216	6.70782	11.6896	6.67821	double-strand-break repair protein rad21
NCU03292	pmr-1	30.3931	37.1837	27.0907	26.7357	29.0277	23.6471	21.2599	22.0614	calcium-transporting ATPase type 2C member 1
NCU11246	gol-9	14.5699	15.3708	16.1186	14.7654	16.7952	10.2497	15.4675	12.1121	golgi-9
NCU03293		461.401	538.253	463.831	489.176	1195.72	1339.37	938.064	984.105	hypothetical protein
NCU03294		1.58735	0.859328	1.31214	1.20798	2.32664	3.07796	3.01111	2.54298	hypothetical protein
NCU03295	cou-2	2.65666	2.97752	2.93971	2.82401	5.74625	3.32798	3.51968	3.64804	coumarate-2
NCU03296	apa-1	15.4174	15.7176	15.1982	16.4744	17.141	12.0489	14.5607	14.0662	F1 ATPase assembly protein 11
NCU03297	ccp-1	482.866	407.631	421.451	376.069	324.039	286.14	265.185	260.631	cytochrome c peroxidase, variant 1
NCU10810	mrpp-1	41.2341	42.9443	39.2431	39.2023	46.3826	45.1176	40.3032	37.0231	mRNA splicing protein
NCU03298		15.1499	16.2486	16.372	16.1137	13.6344	12.423	14.122	13.999	hypothetical protein
NCU03299		16.4737	15.1052	26.311	20.8869	17.649	11.7827	19.3169	15.5925	hypothetical protein
NCU03300	nfh-1	686.55	701.548	651.765	646.598	612.409	616.514	592.277	595.219	DNA damage checkpoint protein rad24, variant 1
NCU10506	tgl-4	18.6082	18.0194	24.9503	20.5191	17.9663	13.3533	23.5661	18.3411	triacylglycerol lipase FGL2
NCU10507		8.29879	9.79555	12.0526	11.1356	7.33755	3.5402	5.21717	4.43163	hypothetical protein
NCU03302	crp-72	1526.39	1295.27	1330.93	1145.86	1847.5	1963.29	1854.65	1459.22	60S ribosomal protein L36
NCU03303		30.1799	35.2194	44.1408	39.8249	41.5876	34.0423	47.0943	40.7923	hypothetical protein
NCU03304	pcb-3	214.561	220.219	233.405	220.018	211.646	218.23	228.897	211.962	proteasome component PUP3
NCU03305	nca-1	75.943	82.1032	83.8377	86.2169	75.2183	57.4106	72.3228	70.468	calcium-transporting ATPase sarcoplasmic/endoplasmic reticulum type
NCU03306		77.5477	85.2529	78.2466	81.3209	94.728	102.16	101.32	100.053	hypothetical protein
NCU03307		16.4534	17.3296	18.854	18.4484	17.0407	18.2308	20.2739	21.1479	hypothetical protein
NCU03308	rtf-3	19.0307	22.4457	22.6301	22.9437	18.5111	18.6794	20.8447	19.6656	hypothetical protein
NCU03309		312.123	301.012	330.475	260.877	348.182	390.687	362.702	238.067	Nedd8-like protein
NCU03310	phb-2	334.592	314.649	368.614	324.938	327.01	260.741	346.271	298.002	prohibitin-2
NCU03311	paa-4	36.0886	37.7891	35.6348	35.7929	32.754	27.7483	29.2639	24.8403	polyadenylation factor subunit CstF64
NCU03312	trm-21	26.4136	27.2966	38.1187	29.463	34.3443	23.2763	41.2687	32.2828	CorA family metal ion transporter
NCU03313		11.4208	23.1973	15.5637	19.0074	22.9309	37.2954	25.3894	31.865	hypothetical protein
NCU03314	mob-2a	220.89	244.052	194.474	181.268	220.401	212.75	173.53	145.911	MOB-2A, variant 2
NCU03315		34.4779	36.9033	33.4404	33.1523	32.4732	28.2795	33.4056	26.4457	hypothetical protein
NCU03316	prr-2	23.9569	22.7396	26.1119	29.6952	18.4138	15.292	22.289	25.3973	pH-response regulator protein palC
NCU03317	alg-6	45.0414	45.8638	42.9314	44.9856	37.9304	37.1637	38.2328	38.3166	glucosyltransferase
NCU03318		5.48367	7.5934	6.55126	6.03119	11.5748	11.5257	9.08027	9.49036	hypothetical protein
NCU03319	vtr-2	115.511	123.552	118.9	122.266	112.11	118.551	110.287	118.915	COPII-coated vesicle protein SurF4/Erv29
NCU03320	ada-4	2.4444	2.57855	2.42024	2.50361	3.00035	2.13767	1.98792	1.87968	all development altered-4
NCU03321	rbg-59	22.5283	20.4702	9.70801	9.42331	21.4601	18.1271	9.28848	8.75325	ribosome biogenesis-59
NCU03322	lip-7	0	0	0	0	0	0	0	0.74961	lipase-7
NCU03323		0.403055	0.636782	0.349041	0.567058	2.75512	4.42132	2.89585	3.68975	hypothetical protein
NCU03325	tagl-2	33.7965	28.7183	38.7239	26.9675	46.7404	28.7937	43.151	27.9329	triacylglycerol lipase-2
NCU09105		0	0	0	0	0	0	0	0	hypothetical protein
NCU09106	crf10-1	6.49102	6.39117	4.79707	4.97199	5.75168	4.35864	5.37017	3.2737	clockswitch protein CSW-1
NCU09107	vma-21	37.6387	43.5918	30.897	32.132	43.833	60.2114	36.7738	31.8969	hypothetical protein
NCU09108		166.899	187.038	252.114	242.136	172.285	118.488	173.827	173.618	hypothetical protein, variant 1
NCU09109	crp-64	1595.91	1517.04	1435.02	1406.76	1973.35	2318.2	1879.23	1603.02	60S ribosomal protein L33
NCU09111	ace-7	491.127	668.247	632.415	712.209	493.247	541.58	548.49	606.764	Glucose-6-phosphate 1-dehydrogenase
NCU09112	rgr1	6.73781	6.63316	8.5413	6.71906	8.11067	5.4232	7.30062	5.47629	hypothetical protein
NCU16396		67.5775	65.9241	84.0059	72.8271	91.0469	75.595	81.9004	74.8535	hypothetical protein, variant 1
NCU16397		30.6385	29.2263	36.4429	32.6609	26.9138	20.7334	29.1652	30.4834	nuclear polyadenylated RNA-binding protein Nab2
NCU10852	nag-1	5.78377	6.03719	27.8551	32.2193	8.78451	8.40097	44.1207	63.9698	N-acetylglucaminidase-1
NCU09115	cyp450-23	8.4759	16.3315	54.6007	74.7335	12.7352	14.6794	48.9537	73.5026	cytochrome P450 52A11
NCU09116	val-2	48.1525	46.5818	60.2919	64.7478	35.682	25.3489	41.7133	31.8104	aromatic aminotransferase Aro8
NCU09117	gh16-11	16.2795	17.2885	15.4128	17.1474	11.2706	8.62341	8.82548	7.25411	extracellular cell wall glucanase Crf1
NCU09118	dnt-1	22.9786	26.5774	25.1239	23.9475	27.6678	22.0164	23.0168	20.5914	DNA topoisomerase I, variant 1
NCU09119	atp-5	824.365	822.123	755.179	833.224	680.972	720.462	656.18	774.178	ATP synthase subunit gamma
NCU09120	aof2	9.00653	9.29974	12.1177	8.73914	11.9467	7.85887	12.1713	9.50097	lysine-specific histone demethylase Aof2
NCU09121	vsp-8	34.8421	41.2151	52.8638	45.9237	51.7395	39.0099	51.1083	40.0148	vacuolar sorting protein-8
NCU09122	uce-11	129.767	124.742	144.723	118.773	138.188	132.974	145.865	124.447	ubiquitin-conjugating enzyme-11
NCU09123	camk-1	151.704	156.383	126.844	110.965	136.632	126.66	101.809	82.1463	Ca/CaM-dependent kinase-1, variant 2
NCU09124		31.476	42.2221	25.8094	26.6857	31.6974	35.1253	22.552	23.1908	hypothetical protein
NCU09125		0.0707942	0	0	0	0	0	0	0	hypothetical protein
NCU16398		1.95143	0.415025	1.72513	0.960914	2.28362	1.30073	0.783063	0.781562	hypothetical protein
NCU09126		0.0824889	0.140348	0.12501	0.203094	0.085805	0.131959	0.220672	0.13215	hypothetical protein
NCU09127		6.65477	9.15296	8.49491	8.75151	10.5285	8.92461	9.50898	9.91635	hypothetical protein
NCU09128	mrs-12	7.58869	7.64565	7.66702	7.64942	8.14141	6.98236	8.72549	7.46919	mRNA surveillance-12
NCU09129		218.61	218.958	264.237	232.204	217.603	231.765	253.883	157.263	hypothetical protein
NCU09130		33.3835	36.4818	43.8957	40.5323	32.3428	32.9196	37.8925	31.7238	hypothetical protein
NCU09131	nop12	15.5123	14.4291	7.53481	6.46334	15.338	10.7715	7.7524	6.41761	nucleolar protein 12
NCU09132	tba-1	438.26	525.065	413.86	467.681	319.17	365.803	270.741	354.085	alpha tubulin
NCU09133	acw-7	1736.47	1660.64	1818.11	1555.11	1235.01	1080.17	1231.55	1091.24	ACW-7
NCU09134		0.652114	0.776663	1.05415	0.89911	0.949662	1.66912	0.83737	1.25365	hypothetical protein
NCU09135	inl-18	6.92947	6.75465	7.00099	7.29827	7.2581	7.08223	7.98145	8.4287	phosphatidylinositol phospholipase C, variant 1
NCU09136		35.5773	53.8768	50.2418	63.9903	37.8369	40.759	39.6699	55.1333	hypothetical protein
NCU09137	cha-4	8.10926	8.0546	2.65718	2.80598	7.38655	5.60975	3.00194	2.15351	hypothetical protein
NCU09138		119.401	126.325	132.421	130.274	116.872	122.41	122.985	124.043	peroxisomal dehydratase
NCU09139	tas-2	4.22789	5.37339	4.78617	5.2674	4.66278	4.61761	4.08808	4.08024	Tubulin-specific chaperone
NCU09140		2.11557	2.4682	2.80916	2.26206	3.14374	2.38514	2.65189	2.19491	hypothetical protein
NCU09141	mig-9	9.67234	16.4567	104.013	135.251	34.3182	44.5821	249.465	333.327	pyridoxal reductase
NCU09142	ro-6	18.6252	20.0358	21.4883	17.6721	21.7905	14.1821	18.9017	13.2186	cytoplasmic dynein 1 intermediate chain 2
NCU09143		813.841	697.757	688.106	654.741	743.309	754.584	669.643	578.72	hypothetical protein
NCU09144		10.7393	9.40472	9.52806	8.39889	10.7016	10.972	9.12584	8.38546	hypothetical protein
NCU08391	spa-7	8.14539	9.42081	16.1507	14.4513	11.1067	8.29648	17.824	17.7573	Septal pore-associated protein 7
NCU08390		505.484	524.953	771.039	588	502.589	468.403	679.422	489.303	hypothetical protein
NCU08389	crp-51	6528.8	5869.15	5045.93	5370.88	5821.07	6155.35	4996.08	5481.39	60S ribosomal protein L20
NCU08388	csn-8	12.2566	13.8633	13.6817	11.3473	14.134	13.0224	11.5435	10.884	COP9 signalosome complex subunit 12
NCU08387		3.33715	3.09703	2.75858	3.68489	3.26092	4.4218	2.59708	2.80811	hypothetical protein
NCU08386		4.95489	6.18823	5.11254	5.08737	7.01832	4.83457	5.18927	3.82819	hypothetical protein
NCU08385	pph-10	56.7537	60.8053	48.1425	45.8763	64.4712	58.9087	44.9165	39.3091	protein phosphatase-10
NCU08384	xr	15.4985	30.6806	14.6772	22.9575	21.6126	30.9861	19.0248	32.88	xylose reductase
NCU08383		0	0	0.0694994	0	0	0	0	0.0734684	hypothetical protein
NCU08382	abc-22	16.3196	13.2333	20.5924	17.0637	17.9508	10.2575	20.1011	13.7212	peroxisomal half ABC transporter
NCU08380	csp-6	70.8486	76.6903	67.5498	60.7688	83.6231	71.4683	66.9808	54.3667	plasma membrane phosphatase required for sodium stress response
NCU08379	sec61-3	271.321	289.408	257.96	249.526	260.874	253.722	246.683	240.99	hypothetical protein
NCU08378	uth-11	16.6351	17.1593	50.6515	44.1381	19.4998	13.8618	34.7032	25.8349	ubiquitin terminal hydrolase-11
NCU16399		97.8131	90.5559	123.861	96.9135	94.6835	85.5474	103.891	79.4761	hypothetical protein
NCU08377	cr-1	19.838	21.2226	23.3412	21.1201	20.8429	15.4291	21.308	17.4343	Adenylate cyclase
NCU08376		2.21471	3.0293	2.80793	2.26665	2.57477	2.82507	3.34574	2.22622	hypothetical protein
NCU16400		23.8057	27.8859	29.2772	26.5132	31.3099	29.1102	28.6747	25.9574	hypothetical protein
NCU08375	nit-12	85.1584	90.0512	74.3829	71.5037	104.11	125.556	97.1763	73.9202	molybdopterin synthase small subunit CnxG
NCU08374		36.0815	37.6818	39.5745	36.5711	34.9763	30.8441	34.4032	33.5876	hypothetical protein
NCU08373	pex6	8.44107	6.9047	8.03618	6.50882	6.99538	4.45166	5.80663	4.30947	peroxisomal biogenesis factor 6
NCU08372	tagl-3	2.56311	2.18046	3.43705	2.89138	2.71462	1.6898	3.78992	4.03151	triacylglycerol lipase-3
NCU08371	gh125-2	2.84831	2.20562	2.58256	2.19373	3.19072	1.90828	3.71217	2.26204	hypothetical protein
NCU08370	div-54	17.0652	18.272	22.5921	20.449	19.4127	15.6446	23.6133	18.3157	sporulation protein RMD8
NCU08369		42.041	45.8234	44.4659	41.2415	65.3404	71.8075	71.2584	57.2658	rhodopsin family protein
NCU08368	trn-2	5.3528	6.13757	4.5263	4.3548	6.65738	4.21945	5.10528	3.66627	tRNA-processing-2
NCU08367		23.1017	24.641	28.0341	23.2562	28.6965	24.7401	28.2177	25.3917	hypothetical protein
NCU16402		113.992	126.945	130.869	113.498	112.651	123.423	119.191	80.6139	hypothetical protein
NCU08366		5.34817	6.3228	4.84714	4.99594	5.93132	5.61985	4.79715	5.20796	hypothetical protein
NCU08365	rpo-31	7.94867	11.1954	8.29662	9.48702	11.1703	9.5999	9.91385	7.70224	RNA polymerase-31
NCU08364	chol-16	22.642	26.1389	10.777	10.6042	14.236	14.1306	7.71724	5.48128	choline-16
NCU08363		57.3475	73.8046	52.2591	57.8405	56.5938	70.1081	45.6311	50.3474	MPU1p
NCU08362	cdp-1	53.4041	67.1879	55.3444	68.0851	54.4068	63.6412	54.4389	61.5596	hypothetical protein, variant 1
NCU08361		0	0.0947383	0	0	0	0.356302	0.119167	0.356816	Short chain dehydrogenase
NCU08360		27.4719	30.3092	35.2468	33.7003	30.1189	24.0791	32.6103	31.0431	hypothetical protein
NCU08359	pyr-10	111.393	106.832	87.609	84.1585	95.963	86.6597	73.5674	64.3713	pyrimidine-10
NCU08358		29.2093	28.2505	17.5879	15.8385	27.422	20.2111	17.2094	13.7643	hypothetical protein
NCU16404		2.90768	2.59727	2.93769	2.43404	2.87334	1.86059	4.20042	2.17382	hypothetical protein
NCU08357	cac-2	26.1678	34.7319	26.373	27.7971	31.6673	28.8332	27.1758	29.1838	chromatin assembly factor 1 protein
NCU08356	aam-1	9.19543	12.1251	8.82582	9.64457	12.2911	10.9345	8.60979	8.7406	acetamidase-1
NCU08355		72.9354	64.7299	72.3936	44.5534	70.9463	44.5682	53.8939	33.6849	hypothetical protein
NCU08354		16.3616	17.1423	13.5724	14.9826	15.825	15.735	14.6822	18.5169	hypothetical protein
NCU08353	paa-11	7.40795	7.87751	7.25052	5.85165	8.58871	6.08992	7.18387	6.51078	mRNA 3'-end-processing protein yth-1
NCU11325	adh-3	42.0674	42.2017	50.4405	38.1461	53.9963	43.1711	56.2263	33.1455	alcohol dehydrogenase-3
NCU08352	cys-9	113.86	107.764	138.274	157.061	112.74	100.286	172.062	148.511	thioredoxin-disulfide reductase
NCU08351		245.569	193.429	250.163	168.158	290.873	247.923	337.388	169.614	hypothetical protein
NCU08350		24.9853	22.4041	26.1528	21.0594	32.0774	26.4863	33.2394	16.0269	hypothetical protein
NCU08349		0	0	0	0	0	0	0	0	hypothetical protein
NCU08348		10.5998	13.2403	14.3292	13.5266	15.646	12.4588	17.0937	13.5531	hypothetical protein
NCU08347		19.8162	19.8848	23.4497	14.0706	24.2571	21.7758	23.7821	13.973	hypothetical protein
NCU08346	un-1	18.3855	19.2417	21.2103	22.0226	16.1892	14.2726	17.2946	18.5401	serine/threonine protein kinase, variant 1
NCU08345	uce-3	310.096	297.28	295.287	250.691	359.198	343.201	358.547	261.106	ubiquitin-conjugating enzyme-3
NCU08344	crp-62	1863.68	1598.61	1747.77	1568.84	2327.06	2472.1	2402.09	1749.52	60S ribosomal protein
NCU08343		128.334	125.314	136.806	120.094	120.825	105.489	121.714	111.093	RGS domain-containing protein
NCU08342	csn-7	30.4031	29.8599	31.9994	27.6915	27.2677	25.9259	28.1187	27.658	COP9 signalosome complex subunit 7a
NCU08341	cox17	5.63366	5.6103	5.39507	6.07409	5.61018	4.86919	4.7713	4.44848	CLAP1
NCU08340	adr-1	770.306	787.03	789.758	704.069	834.285	727.019	808.461	652.066	ADP-ribosylation factor 1, variant 1
NCU08339	ens-4	157.942	155.815	117.332	108.424	157.871	163.983	116.389	80.8694	endosome-4
NCU08338		7.71551	8.95602	7.868	8.73469	9.48831	7.88239	8.95059	7.85526	hypothetical protein
NCU08337		0.3529	0.420301	0.784392	0.417055	0.660756	0.602177	1.58603	1.43223	hypothetical protein
NCU08336	tca-12	160.407	118.244	277.284	233.264	142.918	99.2828	267.247	252.771	Succinate dehydrogenase flavoprotein subunit
NCU11324		16.0552	16.1722	21.5809	17.7365	16.6764	11.0924	19.5207	13.5439	PX domain-containing protein
NCU08334	spa-3	43.7342	49.5616	64.9236	58.5522	45.7962	36.5034	59.7841	66.1923	Septal pore-associated protein 3
NCU08333		15.1344	18.7122	15.0448	16.8218	37.155	47.1241	40.6694	45.9967	bleomycin hydrolase
NCU08332	hex-1	3931.01	4387.68	3769.44	4436.92	2856.01	3243.21	3034.02	3829.69	woronin body major protein
NCU16405		616.826	751.103	722.114	768.392	553.939	562.528	649.892	874.724	hypothetical protein
NCU09191		7.80305	9.68513	11.9546	11.1491	9.04817	7.63969	13.4487	9.73416	hypothetical protein
NCU09192	inl-14	70.0311	70.0375	63.948	64.8725	60.9484	54.6289	55.0547	62.6749	inositol-14
NCU09193		5.21753	4.99926	5.10491	4.75976	5.19876	5.62297	4.64281	5.22048	hypothetical protein
NCU09194	nuc-9	81.5633	79.792	89.5465	81.1734	76.3388	71.4502	75.8343	69.387	nuclease-9
NCU09195	gpr-6	214.157	188.506	215.003	161.476	143.593	119.127	127.433	87.9187	vacuolar membrane PQ loop repeat protein
NCU09196		7.90348	8.97706	11.0124	7.35591	9.39566	6.48378	10.1301	6.02933	hypothetical protein
NCU09197		0.271474	0.269436	0.182851	0.311915	0.611839	0.53079	0.48416	0.676525	hypothetical protein
NCU09198		0	0	0	0	0	0	0	0	questionable protein
NCU09199	ty-6	7.12992	9.74522	6.29107	7.30263	13.3498	13.1801	9.51147	9.49324	tyrosinase-6
NCU09200		4.05808	4.24056	4.16453	3.83918	5.9496	3.71447	5.02628	3.24205	hypothetical protein
NCU09201	gpr-37	19.5472	22.0537	26.0711	23.9166	12.0572	13.7919	14.476	13.4617	hypothetical protein
NCU09202	mdk-2	38.2175	40.9776	49.2308	43.54	48.0117	39.4227	52.4055	42.9665	protein kinase dsk1, variant 2
NCU09203	trf-1	43.7761	46.5951	44.3852	39.6386	44.6727	38.6656	38.4628	32.1847	transcription factor iws-1
NCU09204		36.5045	38.8299	24.1504	26.1508	33.0778	30.1646	24.4791	25.3563	hypothetical protein
NCU09205	vad-6	9.76629	8.79439	10.1557	8.59492	10.1589	7.70086	11.34	7.57327	nitrate assimilation regulatory protein nirA
NCU09206		24.4644	23.6786	15.1099	11.4102	20.1182	14.6699	9.9281	8.23291	hypothetical protein
NCU16406		0	0	0	0	0	0	0	0	hypothetical protein
NCU09207		17.6566	20.2642	13.59	11.5082	17.9991	12.702	10.0309	7.40591	hypothetical protein
NCU09208	tcf-9	8.705	12.0295	10.6942	11.1086	9.43756	8.4556	9.44616	10.4756	transcription factor-9
NCU09209	gao-1	2.2458	1.79355	3.70445	3.43043	2.0977	0.977591	3.48213	1.90905	galactose oxidase-1
NCU09210		0.823045	0.505679	9.83988	10.8975	0.761006	0.53641	9.49216	6.78805	dyp-type peroxidase
NCU09211	sad-3	0.0303325	0.0258041	0	0.0597446	0.0315519	0.161745	0.0649158	0.0647913	suppressor of ascus dominance-3 protein
NCU09212	camk-4	42.9797	47.2437	75.4583	80.0225	49.3149	41.9928	70.1473	84.1068	Calcium/calmodulin-dependent protein kinase type IV
NCU09213		2.0747	1.80909	1.8341	1.37918	1.99624	1.21694	1.11004	1.10791	hypothetical protein
NCU09214	tah-13	0.591868	0.8182	0.747471	0.947195	2.15482	1.97255	1.42502	2.05441	hypothetical protein
NCU09215		29.5601	29.8815	26.7312	25.9669	36.3476	38.8228	35.1459	29.1347	hypothetical protein
NCU09216	ti-2	60.0159	61.7245	47.2111	49.1075	70.7369	71.2502	64.3011	50.0667	tiny-2
NCU09217	gol-7	30.1547	27.7906	31.6718	27.2224	29.1451	24.1195	27.1586	25.0266	golgi-7
NCU09218	rmt-4	14.1077	14.3972	15.1834	15.707	14.6466	13.6594	16.7478	13.0718	RNA methyltransferase-4
NCU09219		11.6581	12.3673	13.8237	13.4921	10.2387	8.692	12.5123	11.7987	dopey domain-containing protein
NCU09220	apg-13	35.545	39.3433	44.3953	40.0617	34.8922	27.9787	39.3857	38.7991	vacuolar fusion protein mon-1
NCU09221	znf-8	3.37077	4.86614	3.35396	3.72202	4.30316	3.59486	3.22441	4.58188	zinc finger transcription factor-8
NCU09222		126.975	111.355	144.053	97.126	162.847	136.375	177.666	101.578	hypothetical protein
NCU09223		271.114	353.66	276.881	321.662	228.815	253.501	191.463	268.699	protein disulfide-isomerase
NCU09224		4.0137	3.11572	4.10582	3.4093	3.75755	3.37092	3.75808	3.69729	hypothetical protein
NCU09225		0	0	0	0	0	0	0	0	hypothetical protein
NCU09226		0.496162	1.00246	0.751924	0.916191	0.774162	0.661434	0.796392	0.993582	WLM domain-containing protein
NCU09227		7.04039	6.14389	8.30622	7.60458	8.41013	5.52234	9.72093	6.16096	kelch repeat-containing protein
NCU09228	mpr-17	114.987	126.144	115.361	107.227	128.853	92.8402	111.991	103.295	metalloprotease-17
NCU10042	emp-7	15181.7	15037.2	16013.6	15324.3	13745.2	12221	12123.9	12961.2	enolase
NCU10043	div-1	5.1673	6.0785	5.82013	6.35505	5.78652	4.08698	5.50292	4.62098	mitotic spindle checkpoint component mad3
NCU10044	apn-1	7.86791	7.48348	9.16356	9.7395	7.44535	6.00188	10.2317	8.22801	hypothetical protein
NCU07425		11.7381	14.8063	31.5428	31.305	16.0273	12.6335	39.4141	35.3903	hypothetical protein
NCU07424		3.98399	4.40598	6.84268	7.06239	7.73574	9.34746	12.6473	20.9912	hypothetical protein
NCU07423		34.8175	35.819	43.1422	38.4023	28.2822	22.9519	30.508	27.2179	hypothetical protein
NCU07422		51.2555	76.3484	52.9204	68.5849	70.5147	95.0079	65.5333	103.268	hypothetical protein
NCU07421		66.1209	62.9481	64.0111	61.1635	61.1851	56.0574	61.4912	53.3536	Septal pore-associated protein, putative
NCU07420	eif4A	1512.84	1420.62	1071.71	1190.44	1532.01	1396.3	1303.28	1184.06	eIF4A
NCU07419		15.6042	15.4051	16.4465	14.4189	20.3896	17.6688	24.3764	17.2314	F-box domain-containing protein
NCU07418	znf-56	24.5665	24.1974	42.119	40.2926	23.4569	15.3824	42.386	36.8054	zinc finger transcription factor-56
NCU07417	gol-3	22.2091	22.9299	20.0415	18.7902	19.1116	11.8428	18.9043	14.178	golgi-3
NCU07416		47.0594	57.5933	55.1332	52.5525	50.0985	45.9869	48.3898	42.5193	hypothetical protein, variant 1
NCU07415	pro-8	19.5345	23.1791	22.3505	23.4855	17.3642	18.5604	18.5143	20.9716	proline-8
NCU07414	djc-4	91.7264	104.311	107.976	101.406	103.538	83.8723	90.063	80.4072	DnaJ family protein
NCU07413	pyr-12	2.49568	2.37787	3.22744	1.96625	6.12657	6.60075	6.94343	5.22424	pyrimidine-12
NCU07412		7.30077	7.65612	7.20602	7.56685	6.87783	4.75003	6.78052	5.68864	PHD finger and BAH domain-containing protein
NCU07411	polt-1	1.889	1.97963	3.01488	2.93881	1.90799	1.98539	2.60727	2.2514	DNA-directed DNA polymerase theta
NCU07410		0.362669	0.501354	0.458015	0.401813	0.613029	0.725211	0.533612	0.387337	hypothetical protein
NCU07409		30.3133	28.9464	19.0923	19.593	26.1132	20.6855	17.1378	18.1703	hypothetical protein
NCU07408	po	3057.89	2828.1	2365.64	2672.06	2648.23	3125.02	2434.7	2796.85	60S ribosomal protein P0
NCU07407	msh1	7.71407	7.13407	8.68983	7.2794	9.11458	7.6536	9.0024	5.33941	MutS2 protein
NCU07406		1.61692	1.6812	2.72268	2.47706	1.68192	1.34121	3.26819	1.34315	hypothetical protein
NCU07405		151.002	156.355	313.866	266.241	214.724	160.754	266.908	260.024	hypothetical protein
NCU16408		0.701794	0.938178	3.3426	3.15953	1.25144	1.28306	4.07669	3.10519	hypothetical protein
NCU07404	gh38-1	9.63935	10.98	11.1969	10.7535	12.1512	8.71202	15.443	13.2032	alpha-mannosidase
NCU07403	apc-1	54.17	50.8013	52.5499	54.5621	66.989	63.3578	69.5061	55.8142	secretory component protein shr3
NCU07402	pdx-6	16.8854	18.7495	16.7604	20.4219	20.584	21.6727	26.3737	18.5401	pyridoxine-6
NCU07401		30.4524	32.0784	36.9097	33.7141	33.4305	30.6787	37.671	30.5047	hypothetical protein, variant 1
NCU07400	kpr-20	12.7376	12.9198	14.2237	12.7221	12.5791	10.2021	14.4027	12.6402	kinetochore protein-20
NCU07399	stk-9	15.2402	16.739	19.6687	18.6585	18.676	13.8042	18.8213	17.4474	serine/threonine protein kinase-9
NCU07398		8.95468	9.91455	8.75004	7.58157	10.2044	6.8703	7.20806	5.45278	hypothetical protein
NCU07396		0.433988	0.492263	0.438467	0.997276	0.601912	0.30856	0.309598	0.463507	hypothetical protein
NCU07395	dnh-1	2.68041	3.68348	4.0274	3.68888	7.43512	7.43972	8.89887	6.4228	DNA-binding protein SMUBP-2
NCU07394		19.3652	20.0735	19.8117	18.831	27.1686	27.7682	28.3841	21.5514	hypothetical protein
NCU07393	rrm-1	6.17327	5.73675	2.30443	2.75903	6.08619	3.80743	2.255	1.6152	rRNA maturation-1
NCU07392	adv-1	29.3191	23.4552	45.065	39.381	27.3231	18.4994	36.2302	29.1682	transcriptional regulatory protein pro-1
NCU07390		0.594888	0.379557	0.150257	0.146466	0.464102	0.158609	0	0.476514	hypothetical protein
NCU07389	ham-9	17.7461	17.4949	13.9691	12.2418	17.4821	15.3468	12.4682	12.3583	Hyphal anastamosis protein 9
NCU07388		18.6106	19.4945	19.0704	17.513	14.6741	12.9965	13.1465	12.8384	hypothetical protein
NCU07387		21.7209	24.3315	24.3304	22.6204	23.401	17.7334	20.536	17.6509	hypothetical protein
NCU07386	mrp-1	88.0899	78.8192	67.5702	69.9083	78.2869	63.2997	64.0619	60.1027	Fe superoxide dismutase
NCU07385		15.6703	23.5889	14.4367	17.2636	14.4769	12.5199	10.9137	11.8572	hypothetical protein
NCU07384	mic-23	24.0164	21.656	17.3652	16.378	21.0196	16.5965	13.1727	14.239	mitochondrial thiamine pyrophosphate carrier 1
NCU11349		19.7005	16.1387	14.3013	16.2399	18.671	14.9406	14.5224	8.88379	hypothetical protein
NCU07383	trg-3	17.2646	21.2101	21.741	19.2438	18.3703	16.2493	17.098	14.7406	transcriptional regulator-3
NCU07382	snr-2	81.4322	89.4028	91.9326	84.506	89.4258	104.474	90.9533	74.5097	U6 snRNA-associated Sm-like protein LSm2, variant 1
NCU07381	dnr-20	1.03245	1.0247	0.834485	0.915109	1.14555	0.807465	0.957488	0.918897	DNA repair-20
NCU07380	eif3d	155.688	164.975	115.313	130.616	136.935	130.175	114.179	124.816	eukaryotic translation initiation factor 3
NCU07379	tcf-5	15.1351	22.4273	12.4242	14.5815	40.2146	46.0115	24.9976	30.3526	transcription factor-5
NCU07378	stk-12	14.3341	15.1371	15.4242	14.4722	14.5818	9.80103	14.4372	13.2208	serine threonine protein kinase
NCU16409		0.126325	0.107466	0.255258	0.124409	0	0	0	0	hypothetical protein
NCU07375	pho-7	66.9277	69.4509	29.6035	31.4437	56.6699	48.5761	17.5584	23.6109	MFS phosphate transporter
NCU07374		2.0353	2.62341	2.46134	2.85479	2.46997	2.30216	2.30991	3.29354	hypothetical protein
NCU07372		0	0	0	0	0	0	0	0	hypothetical protein
NCU07371		0	0	0	0	0	0	0	0	hypothetical protein
NCU07370		0	0	0	0	0	0	0	0	hypothetical protein
NCU07369		1.62695	1.76153	1.99241	1.21384	1.69235	0.841265	1.21339	1.15841	hypothetical protein
NCU07368		5.85027	6.23967	5.85184	5.15958	6.32767	4.46988	6.16677	5.28455	hypothetical protein
NCU07367	rpt-4	108.809	115.682	134.297	127.727	119.545	99.2458	126.25	107.646	proteasome 26S subunit
NCU07366	gfa1	157.083	186.686	147.152	154.668	133.696	114.128	100.649	119.093	glucosamine-fructose-6-phosphate aminotransferase
NCU07365	pcb-7	164.813	202.129	193.994	229.811	155.605	168.354	167.928	211.179	20S proteasome subunit
NCU07364		10.619	13.1616	11.5102	11.2197	9.65601	10.575	11.2878	10.8155	hypothetical protein
NCU07363		73.0534	107.841	87.8765	115.482	182.215	240.331	270.232	345.258	hypothetical protein
NCU07362		13.1433	14.5623	14.2729	13.4865	14.122	12.3384	15.7487	15.4663	L-lactate ferricytochrome c oxidoreductase
NCU10658		47.9442	51.5262	54.3864	46.7978	40.1334	40.0127	43.7903	44.3123	hypothetical protein
NCU07361	csn-4	31.0088	33.2167	30.9653	32.6649	32.4426	28.9765	34.6578	34.0789	CSN-4
NCU07360		20.0562	21.8336	26.3307	21.8164	30.4687	27.4318	30.9192	32.3727	DnaJ domain-containing protein
NCU07359		7.83121	8.30503	11.7287	10.5967	7.19677	5.13785	11.5593	9.15721	hypothetical protein
NCU07358		0.579609	1.17791	0.553058	0.665952	1.3063	1.27063	0.930334	1.13489	hypothetical protein
NCU16411		0.762079	0.648307	0.256648	0.375259	1.32119	0.541828	0.815478	0.54261	hypothetical protein
NCU07355	gh71-5	7.53372	8.91318	7.66188	6.24018	11.4694	9.84368	8.48872	5.75487	glycosyl hydrolase family 71 protein
NCU07354		0.998461	0.377511	0.784596	0.546286	1.3848	0.946524	0.474855	0.710917	hypothetical protein
NCU07353		3.2682	3.84334	9.71158	8.99322	10.4987	9.12375	29.1091	34.2891	UPF0499 protein
NCU07352		159.901	133.853	259.269	197.889	159.316	131.85	183.856	197.285	hypothetical protein, variant 1
NCU07351	gh67-1	106.155	104.276	156.693	121.495	138.56	101.181	161.056	117.275	Alpha-glucuronidase
NCU07350		0.582505	0.247771	0.686603	0.669279	0.302961	0.414153	0.415547	1.03688	hypothetical protein
NCU07349		3.26571	3.91002	4.15482	5.18161	8.17795	10.1905	10.8719	17.31	hypothetical protein
NCU07348		0.569813	0.363559	0.503732	0.631315	0.51863	0.531733	0.533523	0.380357	hypothetical protein
NCU07347	gh17-2	21.1574	25.2194	25.3192	23.6431	21.1702	20.2184	21.5129	21.8356	endo-beta-1,3-glucanase, variant 1
NCU07345		1.91972	1.97694	2.55202	5.27379	2.9428	3.87919	7.13578	20.2872	hypothetical protein
NCU07344		38.0619	40.5885	43.0585	42.236	45.4472	50.3115	47.8995	39.5057	hypothetical protein
NCU10702		0	0	0	0	0	0	0	0	hypothetical protein
NCU09888		52.6086	56.5721	59.1825	54.2829	61.4551	56.106	62.0856	56.2466	hypothetical protein
NCU09887		23.7919	28.4766	29.167	25.6985	23.95	19.9589	24.5114	24.5905	Drp1p
NCU09886		34.8462	34.1174	51.1441	50.1299	54.3341	43.7429	74.5007	70.1645	hypothetical protein
NCU09885	acd-4	9.92621	10.4265	12.6653	11.0148	8.77404	7.05741	11.5692	8.36165	acyl-CoA dehydrogenase, variant 1
NCU09883	gpr-7	24.4184	23.7056	37.8038	39.856	14.0821	13.0592	23.5933	26.3095	hypothetical protein
NCU09882	mcp-1	14.9676	15.4401	19.5277	16.172	20.473	12.6947	18.2024	16.3633	metacaspase-1A
NCU09881		20.985	19.065	23.9474	21.5003	17.9819	15.3002	20.5484	19.8428	hypothetical protein
NCU09880	snr-15	47.3178	52.1146	47.3699	46.1747	60.7069	66.3198	62.4501	45.0017	small nuclear ribonucleoprotein-15
NCU10125		33.6999	37.2541	33.6836	38.6905	36.7418	46.1266	41.4608	43.691	hypothetical protein
NCU09879		11.0835	11.126	11.3098	11.1336	11.1255	9.04253	9.54737	9.35151	hypothetical protein
NCU09878		78.2986	74.0799	82.8273	87.7121	81.2694	61.631	83.3	76.9078	hypothetical protein
NCU09877		12.5489	12.7933	13.9103	12.9089	13.529	11.866	13.3195	10.3638	hypothetical protein
NCU09876		0	0	0	0	0	0	0	0	hypothetical protein
NCU09875	gt2-3	0	0	0	0	0	0	0	0	capsule polysaccharide synthase Cps1
NCU09874		367.138	447.227	277.975	280.47	373.028	410.936	218.5	292.721	hypothetical protein
NCU00995		1293	1045.9	1001.57	667.254	859.948	592.558	567.732	284.286	hypothetical protein
NCU00994	apr-2	4.63249	5.20761	5.7668	3.91047	6.71178	6.08735	5.75376	3.75486	endothiapepsin
NCU00993		0.195634	0.374463	0.395307	0.4335	0.712246	0.2608	0.47102	0.679059	hypothetical protein
NCU00992		2.37582	2.54974	3.80362	5.21951	1.93904	1.94905	3.87211	2.53742	hypothetical protein, variant 1
NCU00990		1.22507	1.96175	2.54824	1.4194	1.34928	2.22876	1.54225	2.07805	hypothetical protein
NCU00989		0.189899	0.161549	0.383718	0.374037	0.395066	0.202524	0.203205	0.202816	hypothetical protein
NCU00988	mfs-11	0.360666	0.876633	0.312333	0.659646	0.750329	3.95633	0.606473	9.96011	MFS quinate transporter
NCU00987	cyp450-23	0.683191	0.77493	0.552194	0.583117	5.87476	7.04324	5.0687	4.86441	pisatin demethylase
NCU16418		0.968065	1.09806	1.73877	1.90676	4.81114	6.7681	4.83419	3.79101	hypothetical protein
NCU00986		0	0.216417	0	0	0.176415	0.180872	0.362962	0.181133	hypothetical protein
NCU00985	gh2-4	3.36047	4.3748	3.80668	4.51294	8.95075	7.81936	8.33603	9.08137	hydrolase
NCU00984		3.99159	5.33228	8.12858	7.80065	5.54688	3.95763	6.13996	5.29556	von Willebrand domain-containing protein, variant 1
NCU00983		248.996	200.036	296.739	280.698	226.092	166.608	318.006	290.229	Integral membrane protein
NCU16419		11.4732	12.379	12.5341	11.3911	16.8829	19.7964	20.0627	19.5261	hypothetical protein, variant 1
NCU00981	rbg-52	77.7787	69.8629	44.0339	48.2366	74.3456	68.452	51.6618	44.1539	ribosome biogenesis-52
NCU00980		23.5335	21.0602	23.1589	20.7184	20.9295	19.9372	20.0043	18.4971	hypothetical protein
NCU00979	crp-71	3860.41	2935.84	3245.19	3096.33	4988.41	5065.89	5285.69	3354.84	60S acidic ribosomal protein P2
NCU00978	div-13	4.92452	6.34906	5.09896	5.15105	5.37703	3.52302	5.43324	4.67147	checkpoint protein kinase
NCU00977	mrp-57	84.8293	74.0339	61.2055	58.3299	67.0585	61.6341	58.858	54.3235	Aconitate hydratase
NCU00976		0.23979	0.407983	0.545097	0.118076	0.49886	0.703262	0.513185	0.512201	hypothetical protein
NCU00975		3.63557	4.32994	5.61459	4.91029	4.10587	3.32337	4.27935	3.82739	hypothetical protein
NCU00974	grd-1	25.2273	28.0679	19.2211	20.0194	26.5125	25.2924	17.3459	17.3127	glutaredoxin-1
NCU00973		0.383799	0.653002	0.697968	0.982739	0.958146	2.37402	1.64277	0.737828	hypothetical protein
NCU00972	gh53-1	8.59404	10.4745	5.67718	6.5919	24.4118	33.4889	15.386	25.5942	arabinogalactan endo-1,4-beta-galactosidase
NCU00971	crp-22	2721.62	2754.41	2513.36	2689.88	3030.87	3668.13	2935.99	2845.91	ribosomal protein S12
NCU00970		9.42206	10.9377	10.8084	10.439	15.2117	12.1419	13.5481	16.0378	hypothetical protein
NCU00969	nuo17.8	455.497	455.203	451.124	461.364	524.849	483.207	560.033	484.437	NADH:ubiquinone oxidoreductase 17.8kD subunit
NCU00968	cha-2	18.3484	21.1452	19.7736	19.853	19.9004	16.9591	19.3199	18.3423	chaperone-2
NCU00967		49.3853	48.55	45.0711	44.9634	44.1412	34.7106	38.4251	36.6315	hypothetical protein
NCU11197	rpo-27	44.0332	45.8049	43.8067	39.2352	53.6709	50.1551	54.8915	41.5896	RNA polymerase-27
NCU00966		108.368	120.289	114.475	110.182	117.69	134.649	117.84	112.398	DUF850 domain-containing protein
NCU00965		13.8933	15.8586	17.6791	15.9341	16.8299	15.7547	17.6896	13.9931	hypothetical protein
NCU00964	dnr-23	9.8326	9.80058	10.5567	9.2085	11.8164	8.17187	12.0697	10.0436	hypothetical protein
NCU00963	fol-6	326.099	317.066	246.02	256.327	280.381	279.412	245.245	219.08	methylenetetrahydrofolate dehydrogenase
NCU00962	srb8	3.85038	3.43771	4.37158	4.03601	4.3819	2.33778	4.20177	2.13757	hypothetical protein, variant 1
NCU00961		0.307917	0.43658	0.311095	0.101082	0.320296	0.437851	0.219662	0.219241	hypothetical protein
NCU00960		1.83065	0.838571	3.27226	2.49629	1.17184	1.05126	1.65755	2.70715	hypothetical protein
NCU00959	tca-10	424.618	353.567	449.792	425.501	302.312	308.876	347.795	447.587	succinate dehydrogenase iron-sulfur protein
NCU00958	azr-1	52.497	40.632	53.0388	49.2321	53.9797	39.9978	54.3377	50.1189	azacytidine resistance-1
NCU00957	acw-2	684.17	776.521	768.438	699.577	753.306	755.097	694.98	657.767	anchored cell wall protein 2
NCU00956		18.6826	17.8265	19.4706	18.9794	19.1273	16.0654	20.2168	17.976	hypothetical protein
NCU00955		6.52455	8.809	9.01876	9.39861	8.9816	9.34699	12.8519	11.4406	monooxygenase
NCU00954	pme-1	12.9268	14.7936	13.8377	13.9432	15.741	14.2239	14.5462	13.4774	protein phosphatase methylesterase 1
NCU00953		8.4573	7.05081	7.40531	6.4411	8.26946	6.37382	7.96392	5.53997	hypothetical protein
NCU00952	mrp-44	126.829	111.346	103.099	95.9805	119.634	107.983	105.326	80.633	mitochondrial ribosomal protein L44
NCU00951	ipp-1	2399.45	2080.46	1977.69	2086.48	1698.31	1375.7	1531.83	1552.22	Inorganic pyrophosphatase
NCU00950	tdus-1	11.922	14.6451	11.3953	11.595	10.909	11.2374	9.74006	8.98172	tRNA-dihydrouridine synthase-1
NCU00949		0.495596	0.390759	0.89151	0.809495	0.955597	0.360957	0.866625	0.335657	hypothetical protein
NCU00948		7.54218	8.49713	7.51705	6.82551	5.0889	3.36961	5.0169	3.04791	hypothetical protein
NCU00947		0	0	0.153989	0.150104	0.317086	0.812742	0.163096	0.162783	hypothetical protein
NCU00946		0	0	0	0	0	0	0	0	hypothetical protein
NCU00945	col-20	29.3129	33.132	38.3055	32.426	17.9656	10.5306	18.6287	10.3254	fungal specific transcription factor
NCU00944	thr-5	74.6115	77.3499	85.1229	71.7683	81.2845	82.4414	87.1577	83.3386	l-allo-threonine aldolase
NCU00943	tre-1	5.84088	11.5816	3.54957	6.22803	1.5075	1.35824	1.03386	0.938071	Trehalase
NCU10847	ngf-1	13.5696	18.0557	18.6701	18.161	17.5333	17.028	19.4433	16.3506	histone acetyltransferase GCN5
NCU16421		13.0353	16.4638	17.0481	16.1454	15.3062	14.1578	18.4842	13.0679	hypothetical protein
NCU16422		177.155	170.309	166.934	147.328	186.686	194.613	178.293	151.364	hypothetical protein
NCU16423	div-65	28.8518	23.142	30.5377	27.6023	32.87	25.0067	35.186	36.8793	nuclear division-65
NCU00941		3.23639	2.50974	1.80172	1.99477	4.51156	3.14631	3.62808	2.93922	hypothetical protein
NCU00940		0.662803	0.422889	0.390625	0.326374	0.517086	0.824677	1.18208	0.589905	hypothetical protein
NCU00939	dcc-1	9.72208	11.7441	48.4697	47.7741	9.34705	6.8171	55.347	46.3409	development and carotenogenesis control-1 protein
NCU00938		19.3956	21.0451	35.4266	32.5431	27.4608	28.3461	54.0005	55.2396	hypothetical protein
NCU00937	gh79-1	1.19165	1.13071	1.75961	1.98604	2.4791	2.3951	3.58022	3.27965	beta-glucuronidase
NCU00936	suc-3	50.7588	61.1059	50.8579	53.4559	54.3844	47.0163	50.0422	58.308	succinate-3
NCU00935		504.815	489.041	337.47	337.672	411.274	384.806	267.877	327.995	hypothetical protein
NCU00934		0.58202	0.660173	0.588027	0.955318	0.403612	0.620713	0.622802	1.24322	hypothetical protein
NCU00932		0.0530232	0.315751	0.374993	0.417751	0.496393	0.452386	0.510647	0.226519	hypothetical protein
NCU00931		28.3776	23.0987	17.1825	16.6041	27.1732	27.0234	18.7755	16.8551	lysyl-tRNA synthetase, variant 1
NCU00930	tim10	210.991	165.191	190.644	167.95	223.681	195.489	220.869	162.934	mitochondrial import inner membrane translocase subunit tim-10
NCU00929	spa-9	5.62515	5.85728	6.81984	5.69493	5.07891	3.93542	5.75445	4.92637	Septal pore-associated protein 9
NCU00928		19.1974	22.3442	25.5229	25.328	16.6489	14.103	19.9082	18.9448	UPF0183 domain-containing protein
NCU00927	kin-5	5.58115	5.07019	5.99596	5.42187	5.75298	4.20154	6.18841	4.85493	kinesin-5
NCU00926		4.27084	3.70379	4.3987	3.83853	4.83071	3.13969	4.21514	3.85278	Septal pore-associated protein, putative
NCU00925	nop7	54.0396	45.1717	17.5831	20.3306	46.9702	39.9078	19.6296	18.3082	pescadillo
NCU00924	gpit-2	63.7989	92.413	50.821	66.5787	60.8592	81.4835	51.7269	67.1859	glycosylphosphatidylinositol transamidase 2
NCU00923	tob37	11.0097	10.7041	12.8713	10.8427	8.67103	7.21272	9.25663	9.74282	topogenesis of outer membrane beta barrel protein 37
NCU10603		69.3335	60.0778	139.912	145.167	122.051	99.4404	245.108	314.17	hypothetical protein
NCU00922		0	0	0	0	0	0	0	0	hypothetical protein
NCU00921		12.3407	13.4273	16.6892	13.8679	19.9594	15.3477	23.0163	16.8573	hypothetical protein
NCU00920		21.9353	22.2052	21.8834	19.5678	24.1066	17.738	21.114	18.6462	isoleucyl-tRNA synthetase
NCU00919	drh-16	10.7458	10.4375	6.98822	6.52807	11.3491	7.0254	7.84206	4.92487	ATP-dependent RNA helicase rok-1
NCU00918		64.4232	69.9614	78.32	67.5712	74.0177	62.2031	76.2566	73.4489	hypothetical protein
NCU00917		7.44326	8.48693	8.07129	8.78873	9.44502	6.69127	10.5919	8.03278	hypothetical protein, variant 1
NCU00916	trm-15	34.9086	32.3368	31.1797	30.1273	30.5231	24.3879	22.6654	21.073	membrane bound cation transporter
NCU00915		792.109	922.207	984.6	865.491	761.895	673.573	753.053	721.969	Aspartyl-tRNA synthetase
NCU00914	stk-16	23.8544	26.6026	25.5569	22.7827	25.7081	19.8364	22.4906	18.6731	serine/threonine protein kinase
NCU00913	gwt1	36.1488	39.4205	40.2966	43.9151	34.927	33.222	39.5125	45.2408	GPI-anchored wall transfer protein 1
NCU00912		10.4147	11.6812	12.3445	13.9812	11.6202	12.5342	15.9384	17.0264	hypothetical protein
NCU00911	cps-1	141.76	196.026	145.838	169.339	286.119	269.274	283.611	278.695	polysaccharide synthase Cps1p
NCU00907		0	0	0	0	0	0	0	0	hypothetical protein
NCU00906		38.2264	44.7197	33.6721	30.5847	26.2111	24.4498	17.6696	16.9886	hypothetical protein
NCU00905	naa-1	12.8446	14.6128	15.5726	15.9726	23.0925	18.8916	20.3912	26.2489	N-acylethanolamine amidohydrolase-1
NCU00904	ldh-2	70.892	93.1561	78.5984	90.7287	92.2145	99.0125	89.9207	120.461	D-lactate dehydrogenase
NCU00903		153.68	159.924	163.671	145.569	198.497	213.967	206.82	176.049	hypothetical protein
NCU00902	wc-2	22.2338	24.5778	23.1489	21.1008	33.1787	24.0565	27.4573	20.7088	zinc finger white collar protein WC2
NCU00901	uvs-6	2.17773	2.68084	3.13205	2.39701	3.25133	2.26786	3.42694	2.2164	UVS6
NCU00900		19.2455	18.3923	17.424	18.7074	14.7328	12.8392	15.5124	18.3301	hypothetical protein
NCU00899		68.0246	87.2213	75.8895	67.8162	77.075	83.365	58.4741	72.7292	hypothetical protein
NCU00898		32.3938	39.3983	41.6359	37.7561	39.2091	39.9355	37.3138	36.5017	hypothetical protein
NCU00897	sin3-2	7.57088	8.63375	9.09969	8.83796	8.38441	5.77723	6.87918	6.72658	Sin3-like-2
NCU00896	dot	62.1782	62.7004	60.1066	56.4228	51.0982	41.4896	41.1104	46.6884	synaptojanin-1
NCU00895	vtr-1	153.868	152.492	179.704	157.556	141.39	131.179	145.635	137.222	RAB GTPase Ypt5
NCU00894	mic60	103.465	105.004	99.8264	108.057	83.5798	61.9855	76.9118	85.2938	hypothetical protein
NCU00893	fol-4	4.65526	4.60497	4.53924	5.01112	5.40548	4.0988	6.5454	3.81565	folate-4
NCU00892	met-6	28.6907	25.6564	22.0028	23.8274	34.1393	23.4216	28.1154	24.3047	tetrahydrofolylpolyglutamate synthase, variant 1
NCU00891	xyd-1	53.7292	58.6402	35.5052	37.8824	50.4475	52.9692	28.8458	41.411	xylitol dehydrogenase-1
NCU00890	gh2-1	2.05091	2.81095	1.99533	2.31903	3.08152	2.30877	2.11334	2.43379	Beta-mannosidase
NCU00889	gtp-16	19.5195	18.637	39.5469	31.4426	19.2242	14.6717	30.2199	22.8432	guanine triphosphate binding-16
NCU11196	hacd-3	34.3422	31.7496	39.4622	38.8741	33.6569	33.5364	41.9731	36.8549	hydroxoacyl-CoA dehydrogenase-3
NCU11195		18.5137	18.305	16.884	16.7807	19.258	19.2203	18.9928	18.4314	D-isomer specific 2-hydroxyacid dehydrogenase
NCU00887		7.25206	7.21098	4.56742	5.00871	6.75985	7.3324	4.73675	3.82237	hypothetical protein
NCU00886		5.11233	3.30113	2.61366	2.36574	7.11182	5.12375	3.95461	2.69714	hypothetical protein
NCU00885		0	0.17453	0	0.269394	0	0.0729323	0	0.29215	hypothetical protein
NCU00884	ned-2	45.4788	67.7413	87.7649	103.618	93.8668	114.095	116.844	149.907	NAD-epimerase/dehydratase-2
NCU00883		3.19447	4.80799	2.11025	4.35601	7.28479	6.42058	5.3904	2.75565	hypothetical protein
NCU00882		4.87337	3.88119	3.66656	2.75713	5.98607	4.9209	4.66008	3.87596	hypothetical protein
NCU00881	ham-7	99.9626	94.2037	87.2247	85.4187	90.534	81.1719	77.9063	88.8346	Hyphal anastamosis-7 protein, variant
NCU00880	pla-2	46.9358	50.1676	55.852	53.8994	50.6522	33.7263	53.7673	49.8337	phospholipase-2
NCU00879		77.2748	91.093	90.9234	96.8987	90.3262	83.0327	97.368	92.3867	WD domain-containing protein, variant 1
NCU00878		430.315	468.644	632.007	511.325	1112.13	1099.96	1253.28	840.654	hypothetical protein
NCU00877		9.63947	6.17837	6.00347	5.72195	12.7741	11.1253	11.0214	9.30794	hypothetical protein
NCU00876	fer-3	5.87769	29.4727	7.09705	18.495	7.95314	12.0273	4.90891	14.2392	ferric reductase-3
NCU00875		0.606649	1.08377	0.735493	0.836425	1.7038	1.16456	0.584242	1.29583	hypothetical protein
NCU00874		2.1312	2.64703	2.47618	2.53963	3.43616	2.77292	3.12433	2.64035	hypothetical protein, variant 1
NCU00873		3.27954	2.96801	2.8904	3.43594	5.08078	4.61381	3.95734	3.57713	hypothetical protein
NCU00872		4.59992	4.84896	5.85976	4.92407	6.2411	5.86554	6.63432	6.30121	hypothetical protein
NCU00871		0	0	0	0	0	0	0	0.266087	hypothetical protein
NCU00870		5.02899	6.06079	5.69248	5.31956	4.79523	3.22792	4.38482	3.33204	hypothetical protein
NCU00869		3.28747	3.86064	3.68242	3.6599	3.4568	2.28654	4.58847	3.58741	hypothetical protein
NCU00868		52.3875	41.6213	84.0119	62.7218	77.3237	77.4659	103.729	102.553	hypothetical protein
NCU00867		335.577	311.336	428.444	363.559	393.646	397.23	433.103	409.279	hypothetical protein
NCU00866		178.406	184.778	237.989	216.102	182.139	155.653	208.019	167.552	DUF1275 domain-containing protein
NCU00865	odc-1	27.6789	29.8913	95.3555	108.157	39.008	39.0973	87.8435	171.76	oxalate decarboxylase-1
NCU00864		15.9317	17.2073	19.3311	21.5353	30.0573	27.2353	33.5111	29.1096	TIM-barrel enzyme family protein
NCU00863	trg-2	5.69855	5.9824	5.6757	6.68676	8.07168	6.59462	8.08722	7.2516	transcriptional regulator-2
NCU00862		7.52715	8.6756	7.35952	8.65643	11.8709	9.84024	9.35371	7.46862	hypothetical protein
NCU00861		0.185962	0.263666	0.125254	0.244188	0.386875	0.264433	0.397984	0.397221	hypothetical protein
NCU00860	trm-37	25.4556	29.3736	22.1041	23.4356	28.5282	32.2347	21.4697	25.8582	ZIP family zinc transporter
NCU00859		1.85254	1.48046	1.19106	1.32687	1.28468	0.718437	1.32157	0.77943	hypothetical protein
NCU00857		18.8539	19.6035	18.7904	17.8634	19.665	16.5109	20.175	14.6248	hypothetical protein
NCU00856		19.884	24.0885	23.84	25.8412	20.6833	18.8571	24.0379	21.1692	hypothetical protein
NCU16430		9.28224	11.0828	16.4527	13.4716	11.3493	11.6361	13.9406	11.1311	hypothetical protein
NCU00855		6.64623	12.4142	14.1595	22.0552	8.26604	16.0252	17.1614	36.4174	hypothetical protein
NCU00854		1.7569	2.55177	2.46773	2.86968	2.80815	2.8791	3.11806	2.97478	hypothetical protein
NCU00853		2.38372	2.43342	4.33498	3.35366	3.0463	2.7601	4.00832	3.41873	hypothetical protein
NCU10889		0	0	0	0	0	0	0	0	hypothetical protein
NCU00852	gh43-1	0	0	0	0	0	0	0.126411	0	endo-arabinase
NCU00851		0	0	0	0.579946	0	0	0.315071	0	hypothetical protein
NCU00850		0	0	0	0	0	0	0	0	hypothetical protein
NCU00849		0.194492	0	0	0	0.505777	0.414844	0.10406	0.207721	hypothetical protein, variant 1
NCU00848		44.7992	40.7908	30.5617	34.37	6.65717	4.05256	4.28021	2.0826	integral membrane protein TmpA
NCU00847		31.4643	27.6731	33.0308	31.1483	22.5865	21.4968	29.1096	25.2908	hypothetical protein
NCU00846		2.28986	4.14736	3.35829	4.292	1.65197	2.48148	2.60839	3.55008	hypothetical protein
NCU16432		2.90696	3.94046	3.51791	3.20893	3.2232	2.65733	3.24739	3.00234	hypothetical protein
NCU00845		0.73416	1.07878	1.01146	1.18313	1.04137	0.498252	0.857022	0.855379	hypothetical protein
NCU00844		0.157034	0.300579	0.0396638	0.231978	0.204184	0.251211	0.378085	0.251574	hypothetical protein
NCU00843	ad-9	105.39	81.1258	110.054	77.3919	102.673	85.486	96.3639	61.1795	Phosphoribosylglycinamide formyltransferase
NCU00842		0.171973	0	0	0	0	0	0	0	hypothetical protein
NCU00841		0	0	0	0	0	0	0	0	hypothetical protein
NCU00840		0	0	0	0	0	0	0	0.0471879	hypothetical protein
NCU00839		0.104949	0.0892808	0.636191	1.03357	0.109168	0	0.786118	1.12087	hypothetical protein
NCU00838	qa-6	8.10715	9.5322	37.0252	58.1611	13.0267	13.3558	61.5729	85.1077	quinate-6
NCU00837	ppm-4	2.40483	2.91373	3.53404	3.58841	2.88053	2.79787	4.44486	4.74767	pentose phosphate metabolism-4
NCU00836	gh61-7	1.78852	1.81411	1.18149	0.81295	2.07509	0.953713	1.10414	0.587747	glycosylhydrolase family 61-7 protein
NCU00835		14.1018	18.3083	9.77955	8.46823	21.4664	20.1747	10.3053	9.97071	hypothetical protein
NCU00834		1.88151	1.97723	1.84502	1.85296	3.39622	2.24266	2.54629	2.06859	hypothetical protein
NCU00833		5.09493	5.65344	5.94682	6.01494	5.2833	5.21428	6.16306	5.44149	hypothetical protein
NCU00832		14.4075	19.5422	16.8545	19.1968	26.3543	27.0677	31.8841	30.5367	hypothetical protein
NCU00831	scp	131.837	177.55	134.106	146.689	132.269	129.221	112.307	120.85	extracellular serine carboxypeptidase
NCU00830	tcu-1	23.9946	38.7367	31.5584	21.3945	24.0017	22.7102	13.6588	10.29	ctr copper transporter
NCU00829	fer-1	11.2912	14.8052	12.4448	10.7523	10.5318	6.21997	8.58748	7.67405	ferric reductase-1
NCU00828	pmpr-2	98.6222	80.5666	109.321	77.9075	97.7122	90.6327	98.1978	74.6277	peroxisomal membrane protein-2
NCU00827		26.9826	23.2616	22.3093	15.8017	20.8761	12.435	14.4643	10.9652	hypothetical protein
NCU00826		4.53326	5.50116	4.78211	4.53014	7.14259	3.83927	5.77828	3.4888	hypothetical protein
NCU00825		1.06715	0.907836	0.890659	0.913882	1.35137	0.890685	0.744736	0.644201	hypothetical protein
NCU00824	hda-3	23.1565	26.8491	20.6726	23.6084	19.9929	16.3757	17.3036	18.5203	histone deacetylase RPD3
NCU00823	rpn-11	191.466	188.881	207.827	203.55	184.673	162.44	187.677	171.784	26S proteasome regulatory subunit rpn11
NCU00822		0	0.0469432	0.0557508	0	0.0573996	0.0588498	0	0	hypothetical protein
NCU00821	sut-15	104.048	83.4904	37.8632	33.6576	88.3554	64.1431	20.632	17.5314	sugar transporter-15
NCU00819		0.668822	0.758631	0.225242	0.548897	1.15952	0.237762	0.119281	0.357158	hypothetical protein
NCU00818		22.9174	15.0835	16.6302	9.01746	15.085	7.95882	7.75907	3.95689	hypothetical protein
NCU00817		0	0	0	0	0	0	0	0	hypothetical protein
NCU00814		44.7477	49.0551	48.9889	48.3437	48.639	47.0451	49.7713	52.1258	hypothetical protein
NCU00813	ssi-1	18.0855	34.1195	23.3238	31.379	24.4563	32.1652	22.7679	36.5292	disulfide isomerase-1
NCU00812	eex-3	26.3884	25.8759	18.5665	20.4606	27.4022	29.3979	21.4566	21.6089	exosome exonuclease-3
NCU00811		782.197	852.528	657.41	650.085	1007.98	1081.55	728.657	726.145	hypothetical protein
NCU00810	gh2-3	33.2576	47.1286	40.6201	37.7806	44.775	43.6834	42.1173	41.1333	Beta-galactosidase
NCU00809	sut-26	31.7018	39.2345	29.948	30.383	30.5542	28.6997	25.9215	24.2937	sugar transporter-26
NCU00808	znf-48	1.74581	2.59116	2.62698	2.52412	2.55012	2.53532	2.38486	2.06292	zinc finger transcription factor-48
NCU00807		0	0	0	0	0	0	0	0	hypothetical protein
NCU00806		0	0	0	0	0	0	0	0	hypothetical protein
NCU00805	tcf-2	60.5833	58.4088	50.7417	42.8392	62.6842	52.876	37.5268	32.1287	transcription factor-2
NCU00804		0	0	0	0	0	0.160244	0	0	hypothetical protein
NCU00803		8.43563	8.409	6.74496	4.63802	9.79757	9.87953	5.75938	4.36653	MFS transporter
NCU00802		13.9849	18.4576	14.1292	14.2828	12.3321	11.6616	10.5308	12.9692	hypothetical protein
NCU00801	cdt-1	29.1769	55.4513	23.575	26.0011	47.329	64.3362	23.3281	46.6057	MFS lactose permease
NCU10770		1.71468	1.45869	1.03942	0.675466	1.42689	0.731468	0.366965	1.09878	hypothetical protein
NCU00800		0.836128	0.569041	1.26714	0.741099	0.652306	0.579614	0.447358	0.3572	hypothetical protein
NCU00799	met-20	17.9233	25.3189	17.3017	21.9084	19.904	19.8196	14.9663	13.4674	methionine-20
NCU00798		27.3656	49.3765	28.2426	40.0634	31.9857	33.4998	23.0644	22.9416	hypothetical protein
NCU00797		0.945549	2.21206	1.7315	2.79361	2.09007	1.95379	1.26476	2.01973	hypothetical protein
NCU00796		3.17523	4.64917	3.88661	6.40446	4.50969	3.54912	4.37783	4.69551	hydantoinase
NCU00795	trm-14	0.808105	0.785671	1.16635	0.739	0.480338	0.677151	1.29709	1.17131	membrane bound cation transporter
NCU00794	rbg-53	14.9899	12.8666	5.80392	5.96688	13.1182	10.4343	5.76296	6.3271	ribosome biogenesis-53
NCU10894		0.981189	1.32162	1.81741	1.69103	1.616	1.39523	2.44986	2.79448	hypothetical protein
NCU00793	tps-1	63.2609	60.5406	75.9513	78.273	63.9161	48.8594	78.6261	91.3566	trehalose phosphate synthase
NCU00792		83.548	95.4521	94.0902	101.628	107.388	97.8204	99.7016	103.547	branched-chain-amino-acid aminotransferase
NCU00790	hak-1	1.52128	13.2293	2.73242	10.4209	14.242	27.2567	18.0876	39.2109	potassium transporter hak-1
NCU10895	msh4	0.025859	0.527963	0.31351	0.942267	0.968346	1.84773	1.3282	2.34752	mutS ortholog 4 protein
NCU00789		43.9823	51.8481	44.5572	49.6503	40.9575	33.9193	40.0206	44.066	DUF221 domain-containing protein
NCU00788		3.89266	5.07561	5.99115	6.2341	5.3358	6.09138	5.64473	5.63391	hypothetical protein
NCU00787		0.289146	0.184484	0.29213	0.355949	0.451154	0.462553	0.386758	1.00364	hypothetical protein
NCU00786	gpr-1	0.146419	0.415199	0.29586	0.432592	0.203073	0.260254	0.208904	0.208504	G-protein coupled receptor
NCU00784		9.81441	11.5243	12.674	11.8096	11.6468	10.3563	13.2756	12.2167	hypothetical protein
NCU00783		6.88252	7.23268	6.95356	6.77811	7.15921	4.74946	8.23123	8.64784	hypothetical protein
NCU00782	mfs-16	0.116018	0.937626	0	0.799806	0.422387	0.556789	0.434516	0.557592	pantothenate transporter liz1
NCU00781		0	0	0	0	0	0	0	0	hypothetical protein
NCU00780	ldh-4	2.7378	2.80858	2.84741	2.37906	2.59658	3.52095	4.48062	5.24604	lactate dehydrogenase-4
NCU00779		5.87356	7.02237	5.37284	6.33163	5.53174	7.02588	4.75631	5.34059	hypothetical protein
NCU00778	ves-2	15.4725	20.2153	11.6516	12.6106	15.7957	18.9085	10.3644	10.476	vesicle-2
NCU00777		6.99906	5.60233	2.12139	2.25585	5.75816	5.59828	1.70216	2.07265	Methyltransferase
NCU00776	T	1.95298	1.75122	0.799919	0.935684	1.59225	1.23843	0.564817	0.563734	Tyrosinase
NCU00775	tca-6	464.873	552.117	443.622	589.228	359.799	364.204	343.068	469.571	isocitrate dehydrogenase subunit 1
NCU00774		9.63662	15.1941	13.814	16.8443	25.6636	34.0603	25.3207	28.4514	hypothetical protein
NCU00773		1.22654	2.15207	1.00685	1.58541	2.5517	2.69792	3.03512	3.43867	hypothetical protein
NCU00772	stk-6	17.9848	20.1419	19.9058	17.8778	17.3415	12.5355	14.4518	13.0572	serine/threonine-protein kinase, variant 1
NCU00771		21.2756	25.339	33.2673	34.8952	21.1794	16.7948	34.5963	31.557	UBX domain-containing protein 7
NCU00770		4.34253	5.40302	5.14113	4.52158	6.24834	3.14189	5.95693	4.39274	hypothetical protein
NCU00768		88.7387	92.5236	75.0078	87.3714	73.5954	65.4519	68.5594	66.6213	mRNA binding post-transcriptional regulator
NCU16438		3.41054	3.3245	4.59433	3.49876	4.43457	2.2733	4.25778	1.66949	hypothetical protein
NCU16439		0.20034	0	0	0	0	0	0	0	hypothetical protein
NCU16440		0	0	0	0	0	0	0.163523	0	hypothetical protein
NCU00766		24.5108	26.9901	37.2614	35.9828	42.295	52.1584	49.7602	80.6135	hypothetical protein
NCU00765	aap-2	8.95692	8.74028	6.38779	5.75962	4.00083	1.91048	3.3264	2.19459	amino acid permease 2
NCU00764		0	0	0	0	0	0	0	0	hypothetical protein
NCU00763		0	0.0456575	0.027112	0.105712	0	0	0	0.0859808	hypothetical protein
NCU00762	gh5-1	11.8565	10.421	12.0356	10.3485	7.5986	7.67072	5.71227	6.96162	endoglucanase 3
NCU00761	cea-4	2.96481	3.23299	35.0191	34.6399	2.94382	2.55828	26.6207	23.8062	triacylglycerol lipase, variant 1
NCU00760		4.65632	3.79949	57.0286	55.7769	3.65734	5.06722	44.8433	38.9724	hypothetical protein
NCU00759		10.7459	11.2059	27.6037	22.3762	12.0958	8.93973	21.4466	16.66	hypothetical protein
NCU00758		1.97252	2.11309	1.91907	2.55416	2.65977	2.72696	2.228	2.26274	formate/nitrite transporter
NCU00757		10.9342	7.27231	8.53634	6.46098	7.75482	4.02837	6.7011	4.98965	hypothetical protein
NCU00756		0	0	0	0	0	0	0.218508	0	hypothetical protein
NCU00755	mdr-20	15.1635	12.7446	14.9823	12.9583	16.6582	11.1484	16.7788	10.7101	multi-drug resistance-20
NCU00754	mdr-2	324.349	294.36	268.23	230.272	310.143	252.772	138.004	120.805	multidrug resistant protein
NCU00753		73.3978	67.5057	70.9632	57.0855	73.0619	60.328	60.7261	50.4865	hypothetical protein
NCU00752		19.8091	24.3178	25.587	20.7433	27.9087	20.5912	22.8071	20.6209	hypothetical protein
NCU00751		15.3334	19.4112	11.9876	12.2694	27.58	26.7193	17.0427	13.7932	hypothetical protein
NCU11095		8.10257	10.0032	7.78687	7.39578	18.5012	15.1749	11.8953	6.12091	hypothetical protein
NCU16441		0.316413	0.448625	0.532797	0.311613	0.713121	0.674896	0.282153	0.112645	hypothetical protein
NCU00749	chc-1	104.311	109.82	75.0598	69.643	104.675	107.265	51.6492	57.641	conidiation at high carbon dioxide-1 protein
NCU00748		47.5858	52.518	79.4427	72.8772	48.7047	37.7228	69.8179	57.3996	hypothetical protein
NCU00747		0.135422	0	0	0	0.140866	0	0	0	hypothetical protein
NCU00746		0	0.0785982	0	0	0	0	0	0	hypothetical protein
NCU00745		0	0	0.0989928	0	0.10192	0	0.104847	0	hypothetical protein
NCU00744		46.294	58.9925	76.4934	74.148	49.1924	46.8765	85.6139	92.4955	hypothetical protein
NCU00743	gh13-7	41.4842	39.3332	78.7106	71.5486	47.106	26.4129	79.5054	61.3531	Glycogen debranching enzyme
NCU00742	glp-1	100.676	91.451	81.1971	79.6284	72.2755	55.5617	62.1812	66.2265	glycerol-3-phosphate dehydrogenase
NCU00741		99.7182	91.9298	97.1435	90.8032	78.3501	62.6333	76.1014	78.7787	gliotoxin biosynthesis protein GliK
NCU00740		2.75952	2.4324	3.76212	2.78314	2.69754	2.48203	3.20192	3.19578	hypothetical protein
NCU00739		0	0	0.633341	0	0	0	0	0	hypothetical protein
NCU00738	cdp-2	10.6518	10.522	11.4733	11.6173	12.9115	11.0783	11.0685	10.6242	chromodomain protein-2, variant 1
NCU00737	pam17	34.2825	35.2918	31.4232	34.7758	31.3795	31.6735	32.5808	34.8161	presequence translocated-associated motor subunit pam-17
NCU00736	nit-1	12.6872	10.8518	11.4945	9.91429	11.8345	11.1775	10.8462	9.72077	molybdenum cofactor biosynthetic protein
NCU00735		7.47187	5.17928	3.91429	3.99722	6.90866	7.57509	3.65223	2.95559	hypothetical protein
NCU00734	cpr-4	50.6791	52.7024	46.829	45.5587	61.0648	56.8373	45.6904	46.9512	Ulp1 protease
NCU00733		3.35189	2.44413	3.87027	3.53683	5.85258	4.72375	5.38014	2.81277	hypothetical protein
NCU00732	cyp450-1	10.8818	5.87833	5.27715	4.01876	87.6107	108.857	33.943	57.4123	trichothecene C-15 hydroxylase
NCU00730		5.11544	3.9746	6.44307	4.53406	6.34983	3.1642	5.43739	2.51316	hypothetical protein
NCU00729		494.521	483.99	434.098	468.36	470.208	495.611	418.129	485.196	hypothetical protein
NCU00728		8.07288	7.76515	7.04399	8.1311	9.44709	7.38662	8.58946	7.39727	hypothetical protein
NCU00727		23.7969	22.3905	18.4624	17.8623	23.7606	21.0885	18.7517	14.4191	hypothetical protein
NCU00726	csr-1	4460.64	4901.32	3746.53	4352.39	3800.08	4417.52	3549.69	4268.34	peptidyl-prolyl cis-trans isomerase
NCU00725		61.5171	71.5601	67.5959	68.642	54.6485	48.101	52.8543	58.4012	epsin-3
NCU00724		0.401716	0.299025	0.456595	0.395622	0.365632	0.214211	0.429864	0.16089	hypothetical protein
NCU00723	znf-16	4.51966	6.91308	6.18066	6.02471	8.21549	6.67028	7.27895	6.58238	zinc finger transcription factor-16
NCU16442		3.97674	4.93925	3.53565	3.91641	6.12218	7.63401	5.87244	7.2203	hypothetical protein
NCU00722		3.04196	4.1085	2.5981	2.81051	4.59958	4.51511	2.85242	4.18669	amidohydrolase
NCU00721	aap-24	44.3631	58.7333	21.5835	25.168	40.9961	40.882	20.5953	18.4235	proline-specific permease
NCU00720	tca-17	52.9603	62.9611	106.952	163.621	50.2024	49.6487	119.284	148.575	L-lactate dehydrogenase
NCU00719		51.5201	77.9175	122.185	181.65	48.4515	37.4655	80.8575	89.7767	hypothetical protein
NCU00718		0	0.274008	0	0	0	0.343507	1.03399	1.03201	hypothetical protein
NCU10793		0.169968	0.144593	0.343444	0.16739	0.353602	0	0.363755	0.363058	hypothetical protein
NCU00717		12.5015	14.5482	18.3577	18.9659	25.9883	16.9762	36.783	36.2029	DUF1212 domain membrane protein
NCU00716	ncw-5	94.3984	201.955	97.3933	134.263	102.701	131.175	89.4564	137.06	non-anchored cell wall protein 5
NCU00715	bet-4	18.4517	22.8971	18.6953	17.0846	20.1778	20.3512	15.5819	15.9451	betaine-4
NCU16443		5.71433	6.06288	6.6166	6.70259	6.7455	5.34101	8.382	7.06304	hypothetical protein
NCU00714	hsp64	136.086	156.975	150.346	165.512	128.272	124.35	128.969	151.961	heat shock protein Sti1
NCU00713	nic-8	18.7941	19.34	16.4061	18.7187	18.7743	16.5799	12.8186	14.045	isochorismatase family hydrolase
NCU00712	erg-14	118.456	149.779	74.2996	87.9748	90.4438	89.1477	47.9093	54.3797	3-hydroxy-3-methylglutaryl-coenzyme A reductase
NCU00711	mdr-1	5.41155	6.26805	15.2667	12.2987	5.9322	4.75023	23.3857	18.5838	multidrug resistance protein fnx1
NCU00710	ce1-4	23.3903	27.4667	17.2029	22.6293	39.9586	39.7743	27.9294	36.4966	Acetyl xylan esterase
NCU00709	gh3-8	0.297444	0.21689	0.214653	0.251084	0.309401	0.181268	0.181878	0.317676	Beta-xylosidase
NCU00708		0	0	0	0	0	0	0	0	hypothetical protein
NCU00707		50.8814	45.7557	26.8513	26.9821	48.6586	34.4705	31.0738	22.1145	hypothetical protein
NCU00706	crp-68	1015.81	781.584	936.003	788.223	1305.37	1256.87	1481.2	955.661	60S ribosomal protein L44
NCU00705		6.63672	6.31014	4.47014	6.40788	6.2267	8.60454	7.10175	9.58984	hypothetical protein
NCU00704		0	0.251116	0	0.145353	0	0	0	0	hypothetical protein
NCU00701	lyz	7.16164	9.92594	7.80465	10.6984	9.37471	10.6414	7.49125	25.9543	N,O-diacetylmuramidase
NCU00700	gpr-15	6.68372	8.74248	8.19692	8.59888	8.03747	9.18819	8.35095	9.28397	hypothetical protein
NCU00699		4.02409	4.62149	6.20008	5.89503	4.34283	3.59423	3.44485	2.41752	hypothetical protein
NCU00698		0.493015	0.419412	0.249052	0.242768	0.512834	0.438159	0.967194	0.438791	hypothetical protein
NCU10264		2.64602	2.60863	2.59838	2.80071	2.9839	1.74063	2.96374	3.09011	hypothetical protein
NCU00697		0.592169	0.55414	0.478624	0.583185	0.615974	0.568383	0.760395	0.442713	hypothetical protein
NCU00696		56.654	72.1015	66.7226	69.9141	66.7493	70.2062	69.8611	82.0737	SH3 domain-containing protein
NCU00695		22.6519	37.3605	31.604	38.7485	48.9416	62.5582	62.1092	84.5919	hypothetical protein
NCU00694		45.1139	58.736	45.4083	48.2016	48.3731	47.6432	39.8968	47.531	hypothetical protein
NCU00693	eex-2	18.4141	20.4272	11.8322	11.2435	20.9166	20.4238	21.0443	10.62	exosome exonuclease-2
NCU00692	hsp70-4	155.065	136.711	74.9554	93.6519	114.175	90.1361	66.4682	78.2236	chaperone DnaK
NCU00691		9.46989	9.99462	30.4669	24.1025	10.928	7.38523	27.962	22.3141	hypothetical protein
NCU00690	trn-1	3.24271	3.2332	2.95913	3.57124	4.02592	2.71457	4.51463	3.76119	tRNA-processing-1
NCU00689		12.0715	12.8515	13.888	10.995	15.823	11.9438	14.2613	13.1534	hypothetical protein
NCU00688		0.126462	0.161374	0.255535	0	0.526184	0.741782	0.270647	0.405192	hypothetical protein
NCU00687		86.4129	98.2025	113.361	113.362	81.5576	65.5421	97.3602	102.003	hypothetical protein
NCU00685	ck-1a	241.234	264.803	279.906	286.775	230.703	184.02	261.591	241.981	casein kinase I isoform delta
NCU00684	nuc-11	1.90915	2.09949	5.45725	4.9527	3.87493	2.78098	4.78344	5.02293	nuclease-11
NCU00682	pkac-2	49.6706	50.4399	71.2055	60.0466	66.282	52.8099	63.2828	52.3968	serine/threonine-protein kinase PRKX
NCU00681	gtp-21	9.2493	9.29709	11.7723	10.5847	8.70739	5.42807	11.3627	8.80229	guanine triphosphate binding-21
NCU00680	mcd-1	175.057	222.819	175.985	254.519	108.656	112.476	117.856	177.276	2-methylcitrate dehydratase
NCU00679		1.0914	1.08321	1.05672	1.16441	0.331122	0.872969	0.875907	0.631387	hypothetical protein
NCU00678	gdc-1	1.118	1.90218	2.40027	3.30312	4.45795	5.16674	6.33062	10.4976	glutamate decarboxylase-1
NCU00677		8.62624	9.74379	11.5235	11.1384	9.87033	7.76865	9.43581	10.4926	phenylacetyl-CoA ligase
NCU16444		0	0	0	0	0	0	0	0	hypothetical protein
NCU00676	apa-2	22.0098	15.9096	15.8933	16.4232	13.6244	11.2325	14.1601	15.7915	F1-ATP synthase assembly protein
NCU00675	efr-3	7.31093	7.41635	6.65029	6.9526	7.16057	4.42096	4.91975	6.09094	efr-3
NCU00674		1.27874	1.48341	2.27068	1.98442	1.53169	1.03315	1.57567	0.910481	hypothetical protein
NCU00673	spr-4	874.403	985.474	975.06	913.573	747.77	599.781	626.524	646.005	serine protease p2
NCU00671		7.16917	8.71889	9.05072	8.55807	7.98909	5.99669	8.2732	7.20641	beige/BEACH domain-containing protein
NCU00670	nuo9.5	664.677	587.392	598.737	572.622	726.281	699.512	737.567	566.441	NADH:ubiquinone oxidoreductase 9.5kD subunit
NCU00669	ti-3	57.2617	70.8507	57.6131	61.2384	52.4727	54.9996	49.4125	63.6889	tiny-3
NCU00668	rgf1	16.4151	19.921	26.3291	26.8978	16.665	12.5858	26.3727	23.7717	rho guanyl nucleotide exchange factor
NCU00667	vma-11	93.4275	96.0787	190.905	168.207	102.68	93.0635	208.648	186.395	vacuolar membrane ATPase 11
NCU00666		12.5846	16.7887	13.2924	14.3184	13.8343	13.2179	14.8436	12.9824	hypothetical protein
NCU00665	cpd-6	23.2287	31.1878	32.7028	34.1653	30.5708	28.9736	33.3399	31.7659	Ser/Thr protein phosphatase
NCU00664	msp-7	18.2291	23.189	24.9579	25.6369	23.4632	21.4759	24.9755	23.8359	pre-mRNA-splicing factor isy-1
NCU16445		1.28506	2.33219	2.16388	2.69988	2.49522	2.10143	2.47519	3.20243	hypothetical protein
NCU00663		34.1924	46.1711	45.2379	44.9874	46.1995	60.2936	52.5594	43.3774	hypothetical protein
NCU00662		6.2208	6.72239	6.28501	6.00225	5.07177	5.82748	5.57723	5.83589	RNA binding protein
NCU00660		17.2845	17.8022	16.2364	17.4777	17.1375	14.0564	18.8049	17.1019	glutamyl-tRNA amidotransferase
NCU00659		9.82377	6.57047	17.1808	11.7431	9.09112	8.09248	17.4719	15.9189	hypothetical protein, variant 1
NCU00658	mb-3	0.27026	0.246335	0.302305	0.304183	0.281125	0.174995	0.526753	0.268026	male barren-3 protein
NCU00657		13.9654	19.2679	15.3922	14.7538	19.1753	16.3561	16.4655	13.1797	hypothetical protein
NCU00656	inl-23	34.2848	43.1334	46.1974	49.6776	39.5269	33.9099	39.9067	43.7974	phosphoinositide 3-kinase
NCU00655	cel-4	7.23758	7.79519	11.4045	9.87427	8.63364	6.93978	10.5868	9.71552	mitochondrial enoyl reductase, variant 1
NCU00654		32.0457	27.948	36.9767	31.9002	22.8422	19.4239	26.4585	22.8375	hypothetical protein
NCU00653		1.32592	1.90345	2.55362	2.20355	1.85333	1.10474	1.90655	1.72588	hypothetical protein
NCU00652	mb-2	1.40342	1.55938	2.08344	2.25653	1.579	1.2829	2.23731	2.01889	male barren-2 protein
NCU00651	un-7	23.1392	25.1564	27.4989	22.5564	27.945	19.6165	29.4609	22.158	transglutaminase-like protein
NCU00650	rbg-3	8.64902	7.69225	3.01206	4.29117	8.75817	5.69513	3.57582	2.7642	Wdr1p
NCU00649	nic-6	48.5487	55.2981	47.767	45.7616	51.3455	45.0605	47.8749	47.1865	Npt1p
NCU16446		7.44903	8.27325	6.58517	9.27192	7.64087	6.84088	6.53178	6.51926	hypothetical protein
NCU00648	aap-5	0.919301	0.73861	0.980389	1.55922	0.796882	0.871482	1.14767	1.03638	choline transporter
NCU00646	lae-1	45.9845	49.7412	27.9985	24.7428	4.87042	3.69436	1.87376	1.62623	methyltransferase LaeA
NCU00645		0	0	0	0	0	0	0	0	hypothetical protein
NCU00644	ats-3	296.616	266.312	247.031	255.983	236.307	199.247	218.284	210.653	ATP synthase-3
NCU00643	ard-1	15.7867	24.692	10.6122	15.9757	26.4423	36.4564	16.0283	29.34	L-arabinitol 4-dehydrogenase
NCU00642	gh35-1	22.1718	29.0871	25.5186	23.7017	48.4635	37.9083	45.3649	45.8273	Beta-galactosidase
NCU00641	cox-9	4.90366	6.95264	7.4314	6.70731	9.9182	9.29716	6.1218	7.27389	cytochrome c oxidase-assembly factor cox-16
NCU00640		3.52615	1.19989	2.37503	2.77813	4.89054	3.00846	3.77323	2.00853	hypothetical protein
NCU00638		14.9164	14.1512	14.2025	15.3054	11.373	11.4938	12.8696	11.5104	hypothetical protein
NCU00636	ats-1	885.127	1039.06	923.258	1079.19	761.902	973.081	774.248	1085.23	ATP synthase-1
NCU16447		0	0	0	0	0.261955	0.268574	0.269478	0	hypothetical protein
NCU00635	npc-1	2097.3	2061.3	1877.66	1769.75	2126.18	2330.07	2049.93	2039.98	Nascent polypeptide-associated complex subunit alpha
NCU00634	crp-47	1207.64	1032.61	995.476	1022.95	1169	1189.21	1151.18	979.09	Ribosomal protein L14
NCU00633		253.515	230.204	264.11	224.355	267.366	187.29	221.417	139.022	hypothetical protein
NCU00632		24.0442	26.2688	21.7966	19.6248	27.3235	21.2518	21.5436	18.2484	type I phosphodiesterase/nucleotide pyrophosphatase
NCU00631	crf9-1	2.25189	3.01546	3.6023	3.65515	2.90634	2.29042	3.39141	4.8324	RING-13 protein
NCU00630		2.27831	2.37583	3.08147	3.07611	2.98149	2.39058	3.30303	2.55102	hypothetical protein
NCU00629	emp-3	208.19	196.855	331.137	297.08	208.034	152.849	252.153	243.444	6-phosphofructokinase
NCU00628		37.678	37.5395	56.2429	53.1106	39.634	31.4494	47.0832	42.6879	hypothetical protein
NCU00627	spa-1	306.435	298.852	589.767	526.152	286.601	194.053	446.209	434.082	Septal pore-associated protein 1
NCU16448		8.39109	8.14424	16.1847	13.4475	8.84744	6.99644	16.4888	14.5426	hypothetical protein
NCU11188	mus-9	3.27594	4.00687	3.32395	3.54471	3.43688	2.4591	3.56566	2.91313	phosphatidyl inositol 3-kinase
NCU11187	srg-2	15.3306	15.7952	18.5006	14.6787	17.3202	13.9428	17.9998	12.5984	signal sequence receptor alpha subunit
NCU00624	yif1	59.7857	66.4682	62.5121	65.6701	65.8087	65.5821	69.12	66.4875	Yif1-like
NCU00623	pmpr-1	20.6918	19.209	25.1977	19.6806	29.462	23.9134	29.2978	23.1076	peroxisomal membrane protein-1
NCU00622		23.1352	22.3659	24.8646	23.9749	22.3387	14.7515	22.8705	20.7913	Cell polarity protein
NCU00621		9.14607	10.2274	12.3206	12.935	9.87276	7.2798	11.4489	9.19478	TORC1 growth control complex subunit Kog1
NCU00620		6.01443	5.11653	7.80279	5.58665	4.2656	4.51915	4.68063	4.1607	hypothetical protein
NCU00619		54.1269	56.8511	53.268	57.8873	52.2318	48.275	48.9116	50.1586	hypothetical protein
NCU00618	crp-6	3431.38	2874.83	3115.86	2940.66	3582.1	3359.89	3540.22	2792.7	40S ribosomal protein S27
NCU00617	plp-2	102.658	99.3734	93.75	85.2595	83.2117	80.587	83.8417	77.1148	phosducin family protein
NCU00616		4.62199	4.09411	4.62155	4.73958	5.55127	4.62436	5.96562	5.80151	hypothetical protein
NCU00614		27.0376	30.701	28.489	30.8558	24.9379	22.375	25.0579	26.745	DUF1620 domain-containing protein
NCU16449		5.99647	5.74903	7.88548	5.99924	3.4653	2.53775	4.27776	2.64306	hypothetical protein
NCU00611		24.8711	29.5228	31.0402	30.7261	24.9153	24.2385	28.0337	25.6543	hypothetical protein
NCU00609	och-1	13.5651	17.0457	14.019	13.0024	17.3419	15.6817	12.2995	14.2666	initiation-specific alpha-1,6-mannosyltransferase
NCU00608		6.4581	9.32309	9.68827	10.1762	10.0969	11.1034	10.2193	13.1677	AMP-binding enzyme
NCU00607		0.15423	0.78723	0.623288	0.303781	1.12301	1.15138	0.495111	3.9533	hypothetical protein
NCU00606		3.59335	1.68656	1.75263	1.58638	1.93335	2.24649	2.65182	1.05869	short-chain alcohol dehydrogenase
NCU00605		10.3725	11.8572	10.4796	12.997	9.19996	10.6176	10.7029	13.4519	ThiF domain-containing protein
NCU00604		3.84443	4.80223	5.8999	5.36764	5.41633	3.32152	5.78016	5.56118	hypothetical protein
NCU00603		0	0	0	0	0	0	0	0	hypothetical protein
NCU00602	ppy-3	9.33286	7.15628	7.8647	6.14126	9.53392	7.76627	11.2856	8.93962	Siroheme synthase
NCU00600	rho-3	121.269	125.288	148.023	130.134	178.704	152.467	191.526	144.436	Small Rho-type GTPase
NCU00599	mrp-77	5.96016	4.96962	5.34373	4.31484	6.1587	4.37791	5.78647	3.79404	mitochondrial ribosomal protein-77
NCU00598	trx-4	76.3707	78.8664	92.2193	80.0386	93.035	102.899	114.061	87.999	thioredoxin-4
NCU00597	dpa-2	23.0532	20.1043	11.0018	13.2342	24.8837	26.6243	19.772	18.8062	deoxyribose-phosphate aldolase-2
NCU00596	lia-2	28.3786	22.3191	49.634	38.5509	31.3135	23.5211	60.1191	51.6312	lipoyltransferase
NCU00595	ubi-7	29.3815	31.593	45.164	39.0808	31.1813	29.4826	39.0775	36.0806	ubiquitin-7
NCU00594		0.165505	0.0703981	0.334426	0	0	0	0.177102	0.441905	hypothetical protein
NCU00593	csn-2	51.3144	52.231	64.0794	58.9124	57.8889	46.0754	65.3375	52.0375	COP9 signalosome subunit 2
NCU00592	msp-6	20.9622	19.1537	24.1022	19.9491	22.3923	18.4417	25.8297	18.1668	pre-mRNA-splicing factor cwc-25
NCU00591	mcc-1	7.41397	13.6221	9.80713	11.6673	8.1493	7.09171	8.05615	9.38763	methylcrotonyl carboxylase-1
NCU00590		64.4963	76.5873	74.0102	71.8505	65.4678	64.9847	64.7269	68.2492	hypothetical protein
NCU00589		50.5847	54.1665	66.462	65.6545	58.1275	54.3569	65.7517	67.7982	auxin Efflux Carrier superfamily protein
NCU00587	os-5	57.336	62.8502	88.5422	85.9356	61.8233	46.842	77.29	65.4971	mitogen activated protein kinase kinase
NCU00586	ncw-6	36.1957	32.2049	172.877	140.855	42.9351	37.2476	191.726	170.177	non-anchored cell wall protein 6
NCU00585	al-2	11.6598	10.9288	919.945	762.652	32.2459	24.0881	1513.5	1240.07	phytoene synthase
NCU00584		38.0471	33.1578	162.145	179.502	37.2973	37.7439	251.312	218.067	hypothetical protein
NCU00583		0.977078	0.831209	4.44223	3.20752	0.508179	0.173673	5.22771	2.08708	hypothetical protein
NCU00582	cry	1.39039	1.37207	131.568	130.111	1.70662	0.860037	222.815	181.344	cryptochrome DASH
NCU00581		4.31844	5.16814	7.98654	7.64086	6.85228	5.77644	10.1036	7.58274	phosphopantetheinyl transferase
NCU16450		169.183	149.421	318.934	263.748	165.906	147.312	280.905	190.42	hypothetical protein
NCU00580	ate-1	27.3668	25.9591	38.2936	34.6069	26.3286	24.1848	36.3649	30.1888	acyl-CoA thioesterase-1
NCU00579	osb-6	11.264	10.102	14.2685	11.43	13.4705	8.26044	17.3347	13.8568	oxysterol-binding protein-6
NCU00578	ppi-1	8.87159	10.367	9.75112	8.92903	12.2705	12.7885	11.684	12.0781	peptidyl-prolyl cis-trans isomerase-like 1
NCU00577		21.2218	21.0003	21.4901	17.873	23.8003	18.5224	21.0383	17.0902	hypothetical protein
NCU00576		45.4344	46.5541	39.8739	39.2005	35.7238	32.6635	29.1587	32.1695	hypothetical protein
NCU00575	gki-2	237.281	233.543	384.418	367.601	209.961	155.463	286.548	257.654	glucokinase-2
NCU00574		1.70465	1.30514	3.10004	1.51091	2.12781	2.54517	4.56024	4.73356	hypothetical protein
NCU00573	hsp70-3	171.46	190.991	470.411	418.391	191.303	150.285	427.044	423.742	heat shock protein 70, putative
NCU00572	gh64-3	3.85394	3.38972	4.42168	3.66682	3.87298	4.87645	3.98419	3.6975	thaumatin family protein
NCU00571		66.311	72.0532	82.9608	86.031	74.5072	61.8991	74.8293	69.875	hypothetical protein
NCU00570	rpo-16	40.9633	35.7589	39.4926	35.7276	45.2557	47.3985	45.5525	33.0266	DNA-directed RNA polymerase III polypeptide
NCU00569	soh1	42.0348	45.698	53.6934	52.5643	50.0391	59.121	57.6041	48.0745	SOH1 family protein
NCU00568	spp-1	12.9553	13.6171	18.1191	17.082	14.6456	13.3028	17.4721	15.1516	Peptide peptidase SppA, putative
NCU00567	arg-6	287.359	331.468	291.323	349.32	184.817	166.611	176.056	224.963	Arg-6 protein, variant 1
NCU00566		287.905	297.032	313.666	297.054	282.294	327.171	304.883	292.558	Synaptobrevin
NCU00565	lia-1	57.3921	57.3103	54.6686	49.6743	48.7387	38.7326	42.5598	41.5096	lipoic acid-1
NCU00564	mrp-3	376.034	383.082	418.933	387.731	364.296	473.25	400.911	362.852	mitochondrial 40S ribosomal protein MRP2
NCU00563		0.769624	0.531965	1.11775	0.568461	1.15081	0.820789	1.13238	0.821973	hypothetical protein
NCU00562		50.7234	61.8596	53.4996	59.5355	44.2236	45.2328	43.8125	53.6865	hypothetical protein
NCU00561		3.69118	4.47929	4.6616	4.16978	3.89604	3.53134	5.80857	4.2901	hypothetical protein
NCU00560		23.1136	20.1984	21.5025	20.6783	21.6028	20.8673	22.8354	17.4145	WD domain-containing protein
NCU00559		3.12837	4.19498	4.09814	3.75976	3.1714	2.60122	3.20573	3.7942	hypothetical protein
NCU00558		0.37823	0.585025	0.521092	0.338629	0.78687	0.550057	0.367939	0.367234	hypothetical protein
NCU16452		5.95756	6.63687	6.59229	6.14658	7.22991	7.8664	8.50002	8.33223	hypothetical protein
NCU00557		0	0.145762	0.34622	0.253114	0.17823	0.182733	0.458369	0.182996	hypothetical protein
NCU00556		50.6419	60.4835	62.1683	65.0644	53.4829	43.5135	56.0244	65.1873	RNA binding protein
NCU16453		14.2032	15.6654	16.352	17.6473	14.7741	16.2923	19.5282	16.4921	hypothetical protein
NCU16454		18.3634	26.8345	19.9993	18.8141	40.2059	33.6407	30.4789	27.3626	bacilysin biosynthesis oxidoreductase bacC
NCU00554	hom-1	290.93	358.716	292.941	307.259	249.261	299.591	225.318	272.286	Aspartate-semialdehyde dehydrogenase
NCU00553	rho-7	18.8729	24.1119	25.8237	25.707	19.2432	18.3538	18.2703	16.5314	rho GTPase activator
NCU00552	al-1	8.08241	8.55566	2577.67	2653.37	15.5727	3.28138	3010.85	3221.96	phytoene desaturase
NCU00551	myo2	4.57026	4.81195	14.7216	13.2805	5.15015	2.54235	14.1583	10.4552	myosin-3
NCU00550		22.8911	22.6969	24.0616	24.2319	17.6415	14.0224	17.7378	15.8491	hypothetical protein, variant 1
NCU00549	gst-6	26.2507	31.922	35.9587	40.0475	45.147	43.9689	63.2457	62.8665	glutathione transferase omega-1
NCU16455		4.30663	5.56338	7.41295	5.65506	8.7936	8.67555	8.02202	7.83629	hypothetical protein
NCU11186		34.9794	42.0957	45.9138	43.7471	41.237	46.2823	49.7855	48.6574	NUDIX family hydrolase
NCU00548		14.5391	13.8237	19.5856	14.7865	18.2867	18.7487	23.7944	14.0057	MutT/nudix family protein
NCU00547		0.785928	0.859623	1.07763	0.663433	1.1095	0.478958	0.720856	1.01925	hypothetical protein
NCU00545		50.7329	58.5321	58.9398	61.794	50.8953	44.5382	52.9085	64.233	hypothetical protein
NCU10916		0.943159	1.10324	0.476447	0.928851	0.490537	1.25733	0.756935	0.755484	hypothetical protein
NCU00542	mic-36	27.3143	28.3866	33.5199	28.496	31.5858	22.8771	33.717	32.3796	mitochondrial carrier-36
NCU00541		124.618	101.535	126.09	108.468	120.171	87.6878	118.446	106.613	hypothetical protein
NCU00538		11.2684	11.1538	15.4542	14.3737	11.8741	8.41751	16.089	13.4979	PAP/25A associated domain family protein
NCU00537		107.019	120.238	151.514	129.386	122.935	117.516	138.616	141.196	hypothetical protein
NCU00536	cys-25	126.644	103.783	126.89	95.3383	112.448	77.2854	104.339	78.8915	homoserine O-acetyltransferase
NCU00535		4.29971	6.3115	6.47354	6.31021	9.12052	9.26103	9.11177	8.28392	alanyl-tRNA synthetase
NCU00534		0.473426	0.74796	0.546642	0.932488	1.61808	3.39004	2.31588	2.45591	hypothetical protein
NCU00533		0	0	0	0	0	0	0	0	hypothetical protein
NCU00532		0	0	0	0	0.635002	0	0	0	hypothetical protein
NCU00531		0	0	0	0	0	0	0	0	hypothetical protein
NCU00530		0	0	0	0	0	0	0	0	hypothetical protein
NCU00529	fru-1	0	0	0	0	0	0	0	0	hypothetical protein
NCU00528	HAM-4	20.3295	20.8386	18.7278	19.3719	20.5982	15.0446	16.0263	14.8691	Hyphal anastamosis protein 4
NCU00527	mgm-2	119.3	109.899	121.896	120.09	123.265	136.005	133.506	108.66	mitochondrial genome maintenance-2
NCU00526	lacc-7	0.117184	0.149534	0.17759	0.0577031	0.121895	0.0624872	0.25079	0.187732	laccase-7
NCU00525		0	0	0	0	0	0	0	0	hypothetical protein
NCU00524		0.425929	1.90229	0.645487	1.15354	0.886103	1.4763	0.911548	1.70588	hypothetical protein
NCU00523	nst-2	12.7427	15.9115	14.145	14.0574	19.1144	17.1476	18.4928	20.5017	NAD-dependent deacetylase sirtuin-2
NCU16457		3.30453	3.61045	3.92781	3.60536	4.21247	2.86774	3.77875	5.19015	hypothetical protein
NCU00522	met-17	95.0848	100.685	114.189	135.645	105.171	77.0579	141.748	174.166	methionine-17
NCU00521		78.4076	84.9131	72.8181	79.2141	82.2843	91.1852	125.107	172.555	hypothetical protein
NCU00520		81.3451	80.2834	88.4139	79.0828	92.9941	76.6248	95.558	108.332	oxidoreductase
NCU00519	ppm-7	157.328	165.854	146.126	143.704	208.378	208.404	189.133	200.715	Ribulose-phosphate 3-epimerase
NCU00518		66.5498	84.4019	90.2893	97.7754	81.3043	94.0769	84.6563	99.8697	MGS207 protein
NCU00517	div-15	6.22593	7.55293	6.51351	6.78454	8.12401	6.24695	9.26398	6.7281	cell cycle checkpoint protein rad17
NCU00516		1.66112	1.41313	1.09733	0.943802	0.996866	1.36273	1.50405	1.43294	hypothetical protein
NCU00515		26.3766	26.1311	29.0849	30.3954	29.6834	21.0864	29.8851	33.2316	hypothetical protein, variant 2
NCU00513		54.1159	63.3795	59.2217	66.8012	64.2229	60.8759	70.4299	73.4053	phosphotransferase enzyme family domain-containing protein
NCU00512	cul-5	3.3431	3.91675	4.65162	4.59201	3.99607	3.72173	4.36186	5.60631	hypothetical protein
NCU00510		1.45229	1.58847	1.67689	0.408645	1.51067	2.43389	2.22007	1.10791	hypothetical protein
NCU00509		13.9853	18.3994	12.4045	10.9704	20.3834	18.557	13.9211	13.3734	hypothetical protein
NCU00506	pkr1	51.5083	81.2457	87.2198	89.8571	76.4985	90.0648	100.959	108.018	ER membrane protein
NCU00505	snr-12	93.1225	94.9905	86.1193	94.5251	110.112	112.986	100.482	85.3014	small nuclear ribonucleoprotein-12
NCU00504		21.4411	19.2894	19.362	19.2472	25.3624	27.2173	23.3496	14.6922	hypothetical protein
NCU00503		11.8471	11.9315	12.1624	10.1619	10.4152	7.21399	10.5098	8.20397	nonselective cation channel protein
NCU00502	atp-3	1228.38	1308.15	1162.25	1232.09	1027.63	1118.68	1004.53	1188.87	ATP synthase subunit 4
NCU00501		24.6371	22.1172	11.0924	11.245	22.0187	17.0951	9.72768	9.09929	nucleolar complex protein 4
NCU00500		0.712826	0.693037	0.823067	0.651869	0.900372	0.760216	1.74348	0.435036	hypothetical protein
NCU16459		20.5619	19.5501	15.2751	14.4132	10.9459	8.77155	9.83649	6.32979	hypothetical protein
NCU00499	ada-1	399.947	387.426	448.398	398.961	442.696	326.304	454.785	382.991	all development altered-1
NCU16460		327.601	323.258	347.36	311.053	361.902	274.37	366.785	234.495	hypothetical protein
NCU03054		20.1512	18.714	13.9322	13.7423	23.5655	21.4034	19.543	18.6728	hypothetical protein
NCU03053		22.2022	21.7807	19.1918	18.6597	20.6185	15.3883	21.9904	18.835	hypothetical protein
NCU03052		1.55464	0.330637	0.196336	0.191382	0.606427	1.2435	0.415894	1.03774	hypothetical protein
NCU03051	rbg-12	3.43937	3.99777	1.85785	1.7439	3.75475	2.79641	2.0406	1.49115	WD domain-containing protein
NCU03050	arp-15	189.875	181.057	175.164	173.923	163.936	149.607	144.857	141.181	actin-related protein-15
NCU03049	mox-3	0.657033	0.9889	0.612751	0.945711	1.26175	1.18582	1.13573	1.0256	monooxygenase-3
NCU03048	znf-57	30.9994	28.5174	27.1283	25.5605	32.0707	27.0221	29.1525	24.786	zinc finger transcription factor-57
NCU03047		42.3931	49.9439	50.6932	55.8011	49.4941	53.8751	53.6181	48.193	hypothetical protein
NCU11240		0.626198	1.17197	0.885725	0.986717	1.95411	1.46922	1.60818	1.47134	hypothetical protein
NCU16461		4.09116	5.60729	3.21485	6.04364	2.83708	2.66636	1.9457	1.69923	hypothetical protein
NCU11241		15.2243	14.1968	15.6773	13.4076	13.4762	12.0993	16.6044	8.52081	nuclease domain-containing protein
NCU03045		45.9084	49.111	59.0636	51.816	47.2175	31.0358	46.9864	36.1765	cellular morphogenesis protein
NCU03044		0	0	0	0	0	0	0	0	hypothetical protein
NCU10772		0.0825181	0.280795	0.0833697	0	0	0.264012	0	0.0881309	hypothetical protein
NCU03043	acon-4	67.2157	82.3276	47.2828	41.7248	64.291	55.7917	26.8881	28.8493	C2H2 finger domain-containing protein FlbC
NCU03042	msp-22	14.0514	12.6437	13.747	14.6887	14.9701	10.3532	13.384	10.4519	U2 snRNP component prp10
[truncated: 7,760 more rows]

## Sheet: 2. DESeq all probes 15A (TPM)
DESeq2 all probes Aerial tissue 15A
Gene ID	Feature	∆ve-1_15A_Dark_R1	∆ve-1_15A_Dark_R2	∆ve-1_15A_Light_R1	∆ve-1_15A_Light_R2	WT_15A_Dark_R1	WT_15A_Dark_R2	WT_15A_Light_R1	WT_15A_Light_R2	Description
NCU10129		51.9049	75.4753	128.052	181.975	25.5976	22.8122	102.024	43.8657	hypothetical protein
NCU09901	mrs-6	27.0378	27.5464	24.7207	22.7618	24.8023	15.7616	15.1042	22.3587	hypothetical protein
NCU09903	eef3-2	7.5348	65.7822	22.5025	13.4337	38.4291	24.4539	29.4119	38.9305	elongation factor 3
NCU11134		0	0	0	0	0	0	0	0	hypothetical protein
NCU09904	gh16-12	0.828575	0.999397	0.086731	0.225606	29.2801	25.5334	30.6408	3.25527	glucan 1%2C3-beta-glucosidase
NCU09906		2.14522	0.991001	0.840365	0.498554	21.3253	13.1842	37.534	5.01277	hypothetical protein
NCU09907		0.082369	0	0	0.048593	0.263876	0.137777	0	0	hypothetical protein
NCU09908		0	0	0	0	0	0	0	0	hypothetical protein
NCU09909	urt	4.86152	0.81277	3.20748	0.811158	14.4416	12.4441	16.4522	2.6064	urea active transporter
NCU09910		3.06152	2.21161	2.33704	1.82815	11.3627	8.55574	11.4354	2.879	hypothetical protein
NCU09911	fol-8	59.5948	177.058	96.6024	94.2386	107.975	109.916	105.527	78.7514	formyltetrahydrofolate deformylase
NCU09912		42.8911	36.1414	50.0844	46.1225	27.481	23.7253	22.0197	29.3151	MFS transporter
NCU09913		6.22266	1.26482	1.97578	2.48813	1.81628	1.21433	1.30214	3.11583	major royal jelly protein
NCU09914		3.72044	4.79097	3.08163	3.24456	5.70026	3.11157	6.41353	4.3738	hypothetical protein
NCU10501	sgr-33	0	0.190174	0	0.128791	0.839249	0.547747	1.08197	0.218626	hypothetical protein
NCU08049		8.27058	3.65741	7.33083	7.49035	4.31057	1.86147	2.48195	5.04045	hypothetical protein%2C variant
NCU08050		1.22394	0.897848	1.22721	1.48211	0.701649	0.215501	0.510818	0.516088	hypothetical protein
NCU08051		22.4356	15.0493	18.5675	16.0092	18.7094	13.5535	19.0563	20.1333	hypothetical protein
NCU16303		0.594328	0.258865	0.707652	0.70124	0.190398	0	0.147278	0.148797	hypothetical protein
NCU08052	aqp	49.132	33.8691	72.4289	63.3716	13.6742	5.44647	253.218	37.1283	aquaporin
NCU08053		105.947	70.7138	62.3524	42.469	202.007	189.375	136.372	131.49	hypothetical protein
NCU08054	gh3-2	4.99416	1.59745	3.37141	2.41686	11.2994	8.2884	11.4089	6.68155	beta-glucosidase 1
NCU08055	zip-1	263.12	293.202	241.328	87.1743	1178.04	1151.19	1394.9	466.743	b-ZIP transcription factor IDI4
NCU08056	abc-1	4.91512	11.881	20.2052	14.3616	13.2563	5.4451	16.0443	8.73633	ABC drug exporter AtrF
NCU08057		127.27	105.047	105.911	107.269	53.221	28.496	44.81	39.2509	short chain dehydrogenase/reductase
NCU08058	hacd-1	3.86467	3.05486	2.62947	2.32216	2.33859	0.718263	0.496577	1.0034	3-hydroxyacyl-CoA dehydrogenase
NCU08059		0	0	0	0	0	0	0	0	hypothetical protein
NCU08060	cyb-5	0.546732	0.42335	1.0333	0.752596	2.49102	3.3024	2.28816	1.33839	cytochrome b5
NCU08062	cyp45-17	2.72842	2.62963	2.92281	2.77402	6.06271	6.60293	3.74022	4.2439	cytochrome P450 monooxygenase
NCU08063	kpr-18	12.3185	7.91971	6.02042	4.17611	17.186	8.7644	7.77338	8.20109	cytochrome P450 monooxygenase
NCU08064	mup-2	16.8102	10.0862	26.7846	22.2628	9.3235	4.16034	12.8087	12.1392	meiotically up-regulated 190 protein
NCU08065		14.9744	2.96263	23.7958	16.6499	12.4563	11.2926	19.9247	16.6227	hypothetical protein
NCU08066	aap-17	79.3137	58.5827	129.384	89.2736	75.0906	54.7837	97.6555	110.744	amino acid transporter
NCU10696	ro-1	14.7178	7.44905	15.2165	9.07073	15.7517	13.3406	18.8266	18.9385	RO10
NCU08067	os-12	79.6205	56.6163	61.5223	38.873	115.899	83.454	73.9694	68.1518	osmosensor protein
NCU08068	dash-8	4.56072	3.14524	4.46064	3.139	8.09673	9.21796	11.4901	7.89767	mitotic spindle biogenesis protein Spc19
NCU08069		1.67262	0.757667	1.54772	1.22357	1.84328	1.79057	1.1274	0.73702	hypothetical protein
NCU08070	mup-1	21.435	18.3493	31.8887	35.6262	29.3955	19.7887	41.8808	33.9742	meiotically up-regulated 182 protein
NCU08071	cyt-21	123.499	133.939	105.196	141.056	179.348	157.875	125.15	159.981	ribosomal protein S16
NCU08072	gh16-1	204.513	61.1371	114.714	64.4689	160.632	136.245	100.33	131.094	cell wall glucanase
NCU08073		0	0	0.0579005	0	0	0.142345	0	0.170445	hypothetical protein
NCU08074		0	0	0	0	0	0	0	0	hypothetical protein
NCU08075		0	0	0	0	0	0	0	0	hypothetical protein
NCU08076		18.4069	2.11568	8.91452	4.5623	19.8198	20.0984	21.8564	13.2491	TPR domain-containing protein
NCU08077		0	0	0	0	0	0	0	0	hypothetical protein
NCU08078		0	0	0	0	0	0	0	0	hypothetical protein
NCU08079		0	0	0.409641	0.177594	0.0964392	0.251769	0	0	hypothetical protein
NCU08080		0	0	0	0	0	0	0	0	hypothetical protein
NCU16305		0	0	0	0	0	0	0	0	hypothetical protein
NCU08081		0	0	0	0	0	0	0	0	hypothetical protein
NCU08083		0	0	0	0	0	0	0	0	hypothetical protein
NCU08084		0	0	0	0	0	0	0	0	hypothetical protein
NCU08085		0	0	0	0.0733472	0.0796596	0.207964	0	0	hypothetical protein
NCU08086		0	0	0	0	0	0	0	0	hypothetical protein
NCU08087	gh26-1	6.21371	1.8297	1.965	0.567931	2.63546	2.34222	0.69399	0.70115	hypothetical protein
NCU08089		0	0	0	0	0.416998	0	0	0	hypothetical protein
NCU16306		272.706	37.8255	154.804	62.1371	142.113	109.928	62.0889	57.8816	hypothetical protein
NCU08090		397.898	65.1526	218.054	87.6839	215.718	151.698	76.7324	80.625	hypothetical protein
NCU10622	trn-6	7.84486	9.17168	10.1132	8.6471	6.87813	4.66176	7.46904	7.02925	hypothetical protein
NCU08091		39.5272	12.4127	44.3117	35.9518	31.7216	27.8067	32.7166	32.6511	hypothetical protein%2C variant
NCU08092		127.525	21.7996	83.418	65.8505	98.3562	92.9023	95.7111	61.5409	hypothetical protein%2C variant
NCU08093		2343.33	2204.17	1225.52	1409.35	2713.94	3321.17	1703.75	1271.42	hypothetical protein
NCU08094	fol-1	18.4389	8.10424	19.5597	18.7397	18.9562	13.3884	21.1847	12.6741	dihydrofolate reductase
NCU08095		16.5544	39.6297	287.861	315.648	62.2634	13.6337	213.192	118.453	dihydrofolate reductase
NCU08096		0.142182	0	0.386954	0.335516	0.060732	0.0396375	0	0	hypothetical protein
NCU16307		0	0	0	0.276291	0.150035	0	0	0	hypothetical protein
NCU08097	gh55-5	1.46026	1.69607	3.47739	2.49826	2.08953	1.13986	1.78517	1.55986	exo-beta-1%2C3-glucanase
NCU08098		7.75349	11.7616	8.54974	8.59619	9.93556	5.47835	5.69781	9.37121	hypothetical protein
NCU08099		0	0	0	0	0	0	0	0	hypothetical protein
NCU08100		4.45493	18.9473	5.17066	3.55574	12.4248	17.7526	5.71459	25.7186	hypothetical protein
NCU08101		0	0.129225	0	0.0875143	0.047523	0	0	0.222837	hypothetical protein
NCU08102		0	0	0	0	0.0649273	0	0	0	hypothetical protein
NCU08103		0	0	0	0	0	0	0	0	hypothetical protein
NCU08105		0	0	0	0	0	0	0	0	hypothetical protein
NCU08106		0	0	0	0	0	0	0	0	hypothetical protein
NCU08107		0	0	0	0	0	0	0	0	hypothetical protein
NCU08109		0	0	0	0	0	0	0	0	hypothetical protein
NCU08110	vtc-3	34.7642	24.2944	45.2303	39.5474	32.406	13.9085	26.0253	38.3433	vacuolar transporter chaperone 4
NCU08111	ant-1	10.4022	22.0706	15.5565	17.5595	17.8829	10.5087	14.2923	13.0989	arginine N-methyltransferase 2
NCU08112	cyp45-18	6.35374	4.59142	11.6426	9.24308	7.49423	4.28735	5.43914	6.43524	cytochrome P450 monooxygenase
NCU08113		1.86215	0.811078	2.3228	1.52579	0.861691	0.519133	0.615268	1.13963	hypothetical protein
NCU08114	cdt-2	315.821	70.4208	212.743	155.671	72.5213	84.2099	71.4756	120.334	hexose transporter
NCU08115	msh3	9.56048	2.91152	9.88945	7.79532	7.54489	3.93291	7.39633	10.3527	DNA mismatch repair protein Msh3
NCU08116		0	0	0	0	0	0	0	0	hypothetical protein
NCU08117		1.03008	0.472274	0.36887	0.159918	1.87576	1.67766	1.55842	0.651518	hypothetical protein
NCU08118	pex1	9.20468	5.16485	6.93136	4.27076	12.6976	7.86264	11.7214	8.3979	peroxisome biosynthesis protein
NCU08119	cdc47	34.4849	19.757	26.7089	15.2402	38.1029	27.5564	26.8488	33.9681	DNA replication licensing factor mcm7
NCU08120	mrp-8	27.5385	28.8122	29.8908	29.0988	38.1449	19.2431	18.6729	26.2822	mitochondrial ribosomal protein DAP3
NCU08121	rbg-48	17.8767	82.6407	31.7136	35.715	37.5941	19.4456	10.4362	21.5271	ribosome biogenesis protein
NCU10647	rho-6	74.3968	27.266	51.9294	33.0835	45.4642	25.5082	26.4419	43.9606	rho GTPase activator
NCU16310		0	0	0.0727216	0	0	0	0	0	rho GTPase activator
NCU07509	cdc43	44.2229	18.2479	29.8986	27.9564	37.103	27.0189	37.0056	37.201	geranylgeranyltransferase beta subunit
NCU07508		0.589275	0.834159	2.65619	1.95547	0.943895	0.369627	1.24122	1.10649	hypothetical protein
NCU16311		4.71677	2.25486	4.42247	5.0223	3.16953	1.01026	1.48243	1.49773	hypothetical protein
NCU07507		108.579	73.0282	70.7829	78.9517	87.3644	73.2806	34.5402	26.5517	hypothetical protein%2C variant
NCU07506	fah-2	266.694	88.9245	86.4306	96.8681	158.471	115.68	65.575	39.6058	fumarylacetoacetate hydrolase%2C variant
NCU07505		12.1041	4.73721	12.5919	13.764	11.3238	4.80484	11.6935	10.3209	mito ribosomal protein L18
NCU07504	apg-11	18.588	9.18781	24.1573	18.1738	18.0652	11.8778	20.7538	24.5236	major facilitator superfamily transporter MFS1
NCU07503		28.5163	29.6768	37.9246	48.3156	31.6207	16.3448	55.778	21.0945	hypothetical protein
NCU07502		8.23074	4.44802	10.6298	10.8578	11.2552	9.78381	27.2327	8.81506	hypothetical protein
NCU07501		0	0	0	0	0.0645029	0	0	0	hypothetical protein
NCU07500		0	0.0856458	0	0.0580015	0.0629933	0	0	0	hypothetical protein
NCU07499		0	0	0	0	0	0	0	0	TOS1
NCU07498	mus-4	10.0009	3.70907	16.5734	14.5066	5.05431	1.82191	7.03408	4.72675	DNA excision repair protein Rad2
NCU07497		9.80284	6.84766	9.87874	9.05659	8.41395	6.26492	9.35011	10.1875	hypothetical protein
NCU07496	set-7	3.10574	1.20044	4.14224	2.70585	2.6488	1.37614	1.50866	1.23586	SET-7
NCU07495		730.531	669.927	749.114	616.327	305.554	138.985	199.969	244.213	sphingolipid long chain base-responsive protein LSP1
NCU07494		14.2875	3.3638	7.81621	9.39697	16.2673	19.3771	13.3008	8.50755	hypothetical protein
NCU07493	mrp-64	33.3472	23.2652	32.126	32.4691	38.7142	29.3089	34.6633	28.6669	hypothetical protein
NCU07492		1.80833	1.33749	2.69287	2.03298	2.03306	1.85481	1.55571	1.50343	hypothetical protein
NCU07491		102.225	483.724	104.617	96.1372	305.543	395.614	166.509	288.304	hypothetical protein
NCU07489	pzl-1	85.8791	70.2729	94.3807	81.2552	90.5179	55.1442	69.2213	125.681	serine/threonine-protein phosphatase PP-Z%2C variant
NCU16314		0	0	0.114744	0.0994916	0	0	0	0.16889	serine/threonine-protein phosphatase PP-Z%2C variant
NCU07487	gh3-6	2.34795	1.06528	5.25849	3.40518	1.97449	1.47277	8.19417	2.69426	periplasmic beta-glucosidase
NCU07486		0	0.143592	0	0.194488	0.211226	0.965015	0.980332	1.3206	LysM domain-containing protein
NCU07485		0.432309	0.125531	0.196091	0.595088	2.30822	3.01299	6.71338	1.73174	hypothetical protein
NCU07484	gh18-8	0.0801621	0.0465538	0.163624	0.220692	0.0856019	0	0.450264	0	chitinase
NCU07483	fr	10.8074	6.02703	7.25009	5.39255	15.0137	14.9096	15.2177	10.5701	manganese ion homeostasis protein
NCU07482	dnr-7	5.40356	4.09073	5.33969	3.07394	9.89184	5.91804	7.71536	6.18444	manganese ion homeostasis protein
NCU07481		8.21427	6.79132	8.4951	4.05298	19.9994	14.4893	12.4353	6.70058	morphogenesis protein
NCU07480		0	0.0940502	0.771308	0.477699	0	0	0	0	hypothetical protein
NCU07479		3.77817	0.861257	1.92196	1.29152	1.44791	1.65375	1.785	0.813306	hypothetical protein
NCU07478	mic-25	24.2725	19.1589	28.7263	33.8826	19.8596	12.5327	14.6842	11.7544	mitochondrial carrier protein
NCU07477		9.31391	6.38612	7.1343	6.06187	10.9726	4.89992	6.87943	6.9805	hypothetical protein
NCU07476	eli-1	5.24671	2.47799	5.29017	2.424	3.15914	3.01348	5.26331	4.24143	hypothetical protein
NCU07475		0	0	0.173862	0.376876	0.163724	0	0.759871	0.639759	hypothetical protein
NCU07474		60.784	61.7099	150.949	140.523	45.5608	21.551	101.723	26.4348	ergot alkaloid biosynthetic protein A
NCU07473		2.67485	4.71088	3.30357	2.29841	7.95435	6.34653	11.0666	3.61045	glycosyltransferase family 28 domain-containing protein
NCU07472	alg-12	9.07868	3.1971	7.18461	4.63419	9.81852	5.92353	10.7222	6.89947	alpha-1%2C6-mannosyltransferase subunit
NCU07471	fac-2	26.3905	8.55415	15.7635	11.7219	28.0667	24.8946	38.4778	24.4312	F-actin-capping protein subunit beta
NCU07468	ned-1	41.9464	50.1507	21.0239	12.1235	80.1807	49.3555	36.202	28.7522	NAD dependent epimerase/dehydratase
NCU07467		43.8721	34.4008	35.6262	32.8292	36.602	47.8234	68.7321	38.2311	hypothetical protein%2C variant
NCU07466	met-18	65.2362	37.5801	48.2637	54.0558	55.1687	48.9132	62.8383	44.3441	hypothetical protein%2C variant
NCU07465	mic-24	915.106	595.201	670.905	764.638	518.948	494.225	677.318	438.159	mitochondrial phosphate carrier protein 2
NCU07464		0.177499	0.0773115	0.30192	0.366501	0.454906	0.519576	0.527823	0.97766	mitochondrial phosphate carrier protein 2
NCU07463		3.16202	1.74889	3.85885	2.07268	4.05191	7.97558	9.55203	4.02108	hypothetical protein
NCU07462		0	0	0.0978423	0	0.460687	0	0	0	hypothetical protein
NCU07461	polb-1	1.80162	2.036	2.31907	1.60864	2.9638	2.0769	2.12365	2.34061	DNA polymerase POL4
NCU07460	mob-2b	29.0687	41.5324	33.8248	23.6772	49.2075	44.0184	50.4782	56.6227	protein kinase activator
NCU07459	prm-1	51.826	174.514	68.75	59.3966	160.553	173.174	122.75	114.789	protein arginine N-methyltransferase 1
NCU16316		5.09082	0.852829	4.46288	2.36798	4.01449	5.56773	3.20235	3.03931	hypothetical protein
NCU07458	chi-3	79.026	39.676	78.0361	57.885	109.932	135.956	113.03	62.7414	N-acetylglucosamine-phosphate mutase
NCU07457	mus81	6.45453	3.39386	4.9059	4.35668	7.37687	3.69606	4.78399	4.36748	crossover junction endonuclease mus-81
NCU07456	rib-5	8.15084	6.88188	7.4654	5.99217	10.4046	8.23271	12.4918	5.02317	crossover junction endonuclease mus-81
NCU07455	gt17-1	2.76507	1.4973	2.94909	2.42481	3.30384	3.25006	3.25932	1.04776	hypothetical protein
NCU07454		9.45708	3.36562	7.17993	8.3347	51.578	73.885	48.8137	13.6864	MAC1 interacting protein 1
NCU07453		3.2923	2.19676	5.52861	3.26467	13.7337	17.0482	25.1351	7.01504	hypothetical protein
NCU07452	mig-2	76.9637	599.784	519.1	570.207	111.974	67.326	72.325	192.88	hypothetical protein
NCU07451		56.5548	49.0845	64.7697	52.1046	71.0697	62.4994	70.4084	52.2038	methionyl-tRNA synthetase
NCU07450		0.375344	0	0.170253	0.221432	1.44293	1.3603	1.73623	1.50355	hypothetical protein
NCU07449	mkr-5	0.242355	0.844479	3.54524	2.21612	31.9102	55.8416	198.308	384.082	hypothetical protein
NCU07448		4.24274	1.68727	2.82395	1.3059	1.77286	2.46844	3.38268	1.84734	hypothetical protein
NCU07447	rpn-16	25.4045	15.6122	27.3449	23.6571	26.8988	18.3615	25.4923	26.0246	proteasome activator subunit 3/P28 gamma
NCU07446	vma-4	99.8166	53.2191	87.2253	76.626	103.984	96.544	136.466	89.9954	vacuolar membrane ATPase 4%2C variant
NCU07445		11.9076	6.70624	17.8993	15.6833	9.68757	7.41125	12.5717	12.7568	vacuolar membrane ATPase 4%2C variant
NCU07443	trm-48	33.3609	22.6547	35.223	33.0631	30.0184	16.0441	24.4826	19.8103	phospholipid-translocating P-type ATPase domain-containing protein
NCU07442	bet-3	9.04934	3.33699	6.30814	4.5853	6.7229	5.85038	8.36456	5.28179	betaine aldehyde dehydrogenase
NCU07441		17.9826	19.172	20.3614	19.159	6.96463	4.82614	19.421	11.289	hypothetical protein
NCU07440	mus-38	9.52805	3.81162	15.6643	10.7354	6.9694	4.85647	13.7005	11.4256	MUS38
NCU07439		3387	3232.13	2908.89	3848.67	1589.96	1786.3	2429.46	3150.28	hypothetical protein
NCU07438		48.6651	38.8852	54.8548	44.8083	46.7982	48.4037	41.5712	50.28	WASP-like protein las17p
NCU07437	eif1A	139.116	104.581	168.645	156.319	191.538	163.409	231.459	188.081	eukaryotic translation initiation factor 1A
NCU07436		5.28971	2.38343	5.77089	4.78856	6.13563	3.66125	6.50889	3.47069	hypothetical protein
NCU07435	chs-8	56.114	26.2252	56.8486	45.9928	50.0761	48.7795	47.8872	37.2465	chitin biosynthesis protein CHS5
NCU07434		79.275	52.211	415.847	381.371	31.5652	13.8737	189.961	198.934	short-chain dehydrogenase/reductase SDR
NCU07433		0.0331247	0.0577111	0.0450752	0.0977086	0.0848941	0.0831109	0.131336	0.0331727	hypothetical protein
NCU07432	pls-1	21.9557	8.8402	13.4619	5.9115	58.314	63.0409	43.5891	38.1584	tetraspanin
NCU07430	mad-1	103.628	88.7111	30.9693	19.9238	132.369	107.892	57.5074	58.6676	MADS box protein
NCU07429		0	0	0.196091	0	0.184658	0	0	0	hypothetical protein
NCU07428	tcu-3	33.7469	16.2839	42.9955	25.5203	26.7627	21.9981	58.0467	36.4464	copper transporter
NCU07427		3.28642	0.780779	3.25241	4.40636	1.53139	2.4987	2.07299	2.69278	hypothetical protein
NCU10006	sgr-3	13.555	9.345	7.016	6.32867	10.4432	6.05084	4.28633	4.164	hypothetical protein
NCU10007	acu-9	3234.9	889.263	692.416	832.347	1880.67	1735.86	618.274	408.072	malate synthase
NCU10008	tca-14	282.334	69.9943	125.071	84.7103	312.219	334.096	187.651	119.705	fumarate hydratase
NCU09064	stk-53	1.26056	1.03709	1.3818	1.23944	0.897403	0.351421	0.659457	0.631194	serine/threonine protein kinase-53
NCU09065		6.71969	3.1718	8.90229	6.33929	5.86067	3.86218	6.51399	7.26303	hypothetical protein
NCU09066		1.50682	1.07396	1.21162	1.69706	2.45748	1.83304	8.14683	2.33209	hypothetical protein
NCU09068	nit-2	61.1895	21.9695	45.7456	27.7717	41.6412	17.5694	25.0526	41.1991	nitrogen catabolic enzyme regulatory protein
NCU09069		13.0433	21.4135	18.8109	18.5465	44.571	38.3202	15.6914	11.8341	hypothetical protein
NCU09070		17.8795	9.44108	19.3306	21.2763	18.4389	17.1042	21.7889	22.9949	hypothetical protein
NCU09071	dbf-2	38.5075	14.8439	40.6036	24.8463	36.2815	22.2171	38.8701	43.3697	AGC/NDR protein kinase
NCU09072		0.366496	0.0798153	0.124679	0.162159	0	0	0.544917	0.27527	hypothetical protein
NCU10839		0	0	0	0	0	0	0	0	hypothetical protein
NCU09073		9.855	2.61634	12.3887	12.403	4.26964	2.66889	8.00085	5.07562	hypothetical protein
NCU09074		1.17282	2.65632	2.31411	1.45298	0.826587	0.490439	0.232504	0.587258	hypothetical protein
NCU09075		21.5137	27.8475	30.4092	23.328	10.2896	8.10944	6.60769	5.6138	hypothetical protein
NCU09076	hel-4	174.33	284.585	272.46	246.915	254.535	329.261	322.222	425.782	ATP-dependent RNA helicase
NCU09077	trn-8	11.8315	10.5802	11.042	11.2419	15.5637	16.2876	14.8411	15.5185	Rpr2 domain-containing protein
NCU09078	dash-9	2.06466	0.513875	1.87302	1.39204	2.89769	2.4668	3.41088	2.36303	Rpr2 domain-containing protein
NCU09079	mup-4	97.2663	158.338	93.3207	82.7324	98.1397	62.6257	86.9496	119.256	meiotically up-regulated 72 protein%2C variant 1
NCU09080		0	0	0	0	0	0	0	0	hypothetical protein
NCU09081		0	0	0.133787	0	0.125987	0	0	0	hypothetical protein
NCU09082		0	0	0.155643	0	0	0	0	0	hypothetical protein
NCU09084		0	0	0	0	0	0	0	0	hypothetical protein
NCU09085	div-38	105.519	102.09	134.301	117.548	91.0331	55.5172	90.0853	117.254	cyclin
NCU16318		114.471	91.3163	130.625	124.641	93.787	90.9124	117.576	124.476	cyclin
NCU09087		2.19006	0.736345	2.11749	0.929342	1.92018	1.25323	3.88465	3.463	hypothetical protein
NCU09088		77.9455	52.1313	76.2624	62.9327	115.524	80.9746	120.745	96.3795	hypothetical protein
NCU09089	crp-34	837.242	1252.76	1117.66	1184.54	1799.49	1852.71	1683.65	1188.81	hypothetical protein%2C variant
NCU09090		13.7481	6.75583	11.7825	13.2058	18.0125	13.5619	16.8159	14.1652	phosphopantothenate-cysteine ligase
NCU09091	msp-34	13.6625	21.4948	23.4397	25.3962	18.9791	13.3473	19.3798	27.8953	mitochondrial inner membrane magnesium transporter mrs2
NCU09092		11.8461	13.1032	18.4441	24.1186	16.8392	10.0917	19.825	20.14	hypothetical protein
NCU09093	drh-19	0.0609886	0.0531283	0.124487	0.0719596	0.117229	0.0510073	0.423172	0.122154	DEAD box RNA helicase-PL10B
NCU09094	rrm-9	7.45404	33.8129	17.6889	18.5551	16.8322	6.99439	5.4964	9.92277	pre-rRNA-processing protein ipi-1
NCU09095	dyn-3	12.3127	6.75098	10.6443	9.44297	12.8544	11.0851	11.2713	11.5327	hypothetical protein
NCU09096		1.54957	0.934518	1.78421	0.632879	1.06921	0.498451	0.708908	0.716222	hypothetical protein
NCU09097		25.6466	8.95616	20.0119	15.33	35.6392	28.977	31.2821	26.1363	hypothetical protein
NCU09098	mdr-17	22.4193	32.7363	21.941	22.2835	23.8309	22.7259	17.3195	20.0071	tetracycline transporter
NCU09099		0.425236	0.740862	0.506319	0.752596	0.613025	0.355643	0.526879	0.425852	hypothetical protein
NCU09100		12.9992	8.73552	7.13875	5.36815	11.4818	8.15383	8.55936	9.57753	hypothetical protein
NCU09101		62.4446	31.0262	63.7297	58.4236	58.6209	48.1631	62.7675	110.201	hypothetical protein
NCU09102	gta-2	4.85346	2.00827	3.21967	3.86541	5.59744	4.31286	8.53926	3.70612	glutamyl-tRNA(Gln) amidotransferase subunit A
NCU09103	cyp45-22	0.321342	0.223942	0.393546	0.454977	0.658845	0.752506	5.73338	0.579253	hypothetical protein
NCU09104		8.27134	3.86826	8.15964	4.31694	9.54725	3.87076	7.3928	6.12245	hypothetical protein
NCU16320		0	0	0.244036	0.105798	1.83846	2.84975	1.06657	0.179596	hypothetical protein
NCU02187		310.085	811.524	353.127	316.376	556.603	620.965	422.175	567.903	hypothetical protein
NCU02184	chit-1	165.912	246.212	219.629	60.8282	203.343	265.829	144.48	329.74	chitinase-1%2C variant
NCU02183		0	0	0	0	0	0	0	0	hypothetical protein
NCU02182	tay1	16.5055	112.322	23.0361	25.1893	42.5724	29.3782	21.9073	43.7486	hypothetical protein
NCU02181	crp-11	943.587	2320.68	1836.78	1807.25	2078.9	2801.01	1966.64	1608.03	40S ribosomal protein S4
NCU02179	ldh-3	3.53753	2.19565	9.086	4.87823	13.8543	12.2781	36.1167	25.8614	D-lactate dehydrogenase
NCU02178	sad-1	0	0.0728204	0.0379176	0.131509	0.10712	0.139827	0.0828603	0.390671	RNA dependent RNA polymerase
NCU16321		0.190553	0	1.16684	1.18036	0.305225	0.159367	0.755519	0.858728	hypothetical protein
NCU02177		27.5222	34.9168	28.34	29.5309	55.3279	52.8333	40.4631	34.0364	hypothetical protein
NCU02176		8.98645	11.2932	9.57232	8.69098	17.0845	18.2349	19.0563	12.4665	hypothetical protein
NCU16323		8.68681	46.9799	13.2163	20.7836	38.4966	76.8895	31.572	47.0009	hypothetical protein
NCU02175	inl-15	10.8889	74.9538	7.57279	6.13925	52.0383	73.8925	44.5054	30.8161	phosphatidyl inositol-specific phospholipase C
NCU16325		0	0	0	0	0	0	0	0	hypothetical protein
NCU02174		217.812	128.079	170.443	116.891	135.653	121.678	127.902	279.899	hypothetical protein
NCU02173	znf-52	9.56048	6.07967	5.29059	3.62849	11.026	5.78366	7.23376	8.68072	C6 zinc finger protein
NCU02172		229.577	126.192	257.633	210.339	137.792	50.5372	72.8405	131.186	hypothetical protein
NCU02171		0.351845	0.383123	0.299238	0.622706	0.169075	0.220697	0	0.616621	hypothetical protein
NCU02170		3.44919	4.72791	9.62871	7.84007	5.88237	1.78173	3.26807	3.55578	hypothetical protein
NCU02169		6.18082	9.53777	10.0328	9.01166	8.48603	4.06158	5.60142	5.65922	hypothetical protein
NCU02168		2.9977	2.3212	3.5353	3.22255	4.01207	1.72712	4.49009	3.8693	PQ loop repeat protein
NCU02167	krev-1	25.454	7.59364	18.1658	14.1642	27.926	21.8298	31.3036	28.0848	krev-1
NCU16327		0.212945	0	0.144885	0.125625	0.272874	0.178095	0.42215	0	hypothetical protein
NCU02165		2.73231	1.58678	4.31192	3.69396	3.42833	1.99951	3.19733	1.82418	hypothetical protein
NCU02164		268.786	191.582	307.133	226.411	271.227	159.004	318.771	638.734	hypothetical protein
NCU02163		1.52633	2.89387	1.22176	1.74793	2.87631	5.33142	3.64884	3.50666	hypothetical protein
NCU02162		12.4893	8.02002	9.88383	9.90556	20.2832	16.7251	18.9247	15.228	SURF-family protein
NCU02161	cen-T	11.2893	2.92024	8.68736	6.22381	8.37035	5.0301	8.11168	9.47899	SURF-family protein
NCU02160	rac-1	365.648	246.1	350.785	257.522	401.855	390.319	455.331	519.759	small GTPase RAC
NCU02159		7.68583	15.2947	14.2008	12.3963	15.0895	6.60491	8.03771	12.4281	hypothetical protein
NCU02158		9.15684	3.24824	9.89123	9.04977	6.19959	3.19752	5.70787	8.65014	hypothetical protein
NCU02157	coq-8	14.2779	7.58613	13.2971	17.2047	18.88	9.99334	13.8514	12.0676	COQ4
NCU02156		25.1938	13.571	45.7936	47.0301	36.6511	30.8426	56.4599	35.9563	COQ4
NCU02155		20.9515	75.6363	25.7992	32.8342	34.1776	19.8339	16.4994	30.5073	hypothetical protein
NCU16328		20.4346	43.2949	23.5451	21.6268	31.8438	16.0598	14.7588	19.8472	hypothetical protein
NCU16329		123.85	127.742	91.5082	108.156	143.621	160.975	112.088	104.842	hypothetical protein
NCU02153		10.7625	6.53012	15.8475	13.1091	10.1548	3.35862	9.71264	10.3491	hypothetical protein
NCU02152		79.0932	80.8909	56.0364	51.8909	102.872	77.4666	57.5464	74.1064	RRM domain-containing protein%2C variant
NCU02151		21.3272	8.19384	25.3938	23.3833	21.7217	16.0279	27.123	22.2145	WD repeat containing protein 23
NCU02150	stp-1	14.7045	13.6665	30.7581	29.2171	10.3671	4.66319	11.0535	9.41576	Ser/Thr protein phosphatase
NCU02149	cyt-1	23.0699	13.1261	23.3325	24.9515	35.1553	31.2881	41.5114	26.1213	cytochrome c oxidase assembly protein
NCU02148	tagl-1	19.4809	11.4209	21.9511	20.7547	27.4651	24.1641	39.516	24.2835	triacylglycerol lipase
NCU16330		4.63278	3.41482	2.82879	5.39608	4.79494	3.97394	5.65182	3.92572	hypothetical protein
NCU02147	znf-4	20.0746	16.8683	33.4814	27.9827	19.995	10.3013	22.6571	17.8501	ankyrin repeat and zinc finger domain-containing protein 1
NCU02146		0	0.0618333	0.0965898	0	0.045479	0.0593649	0	0.213253	hypothetical protein
NCU02145		0	0	0	0	0	0	0	0	hypothetical protein
NCU10687		11.7894	12.8276	8.63601	5.62268	73.308	102.793	52.6537	20.944	hypothetical protein
NCU02144		0	0	0	0	0	0	0	0	hypothetical protein
NCU02143		0	0	0	0	0	0	0	0	hypothetical protein
NCU02142		369.078	362.582	505.126	467.254	217.87	99.686	109.426	143.665	hypothetical protein
NCU02139	anx4	18.6597	19.9508	25.1265	15.0692	26.5186	20.5664	34.2452	45.2209	annexin ANXC4
NCU02138		20.3657	27.9368	5.4789	4.64012	67.8827	70.3626	33.4128	10.5492	hypothetical protein
NCU02137	inl-22	30.1786	26.0771	24.3086	23.834	37.2684	36.9639	20.6018	22.0818	phosphatidylinositol:UDP-GlcNAc transferase PIG-C
NCU02136	ppm-1	781.044	1233.87	1226.13	1523.47	882.342	1038.97	1101.28	949.723	phosphatidylinositol:UDP-GlcNAc transferase PIG-C
NCU02134	tcf-6	32.3177	4.07516	33.3409	24.1712	39.3648	45.1565	97.068	49.1519	transcription factor
NCU02133	sod-1	607.792	556.925	638.907	716.191	1077.58	1490.13	1232.67	503.449	superoxide dismutase
NCU02132		11.8198	11.1862	14.0983	16.1842	15.0527	12.9364	23.432	20.3127	hypothetical protein
NCU02131	rgf3	22.5524	8.61728	24.622	18.1366	19.3486	16.0342	25.5029	28.0609	rho guanyl nucleotide exchange factor
NCU02130		169.174	76.0022	158.884	127.129	77.4132	48.7793	60.3754	207.668	hypothetical protein
NCU02129		0	0	0	0	0	0	0	0	hypothetical protein
NCU02128	adh-1	23.3154	12.1863	11.9656	10.2571	67.9919	53.9863	22.5165	39.5602	D-arabinitol dehydrogenase%2C variant
NCU02127	mcc-2	81.4294	18.3057	55.046	27.6998	46.9137	51.187	41.6591	86.94	methylcrotonoyl-CoA carboxylase subunit beta
NCU02126		64.7151	24.843	35.4202	17.3221	44.9779	37.6822	26.3446	70.977	isovaleryl-CoA dehydrogenase
NCU02125		0	0.0654883	0.0511496	0	1.30052	0.817362	0.745173	0.677576	hypothetical protein
NCU02124	dlh-1	366.659	456.628	740.806	844.581	293.155	228.855	722.156	530.541	dienelactone hydrolase%2C variant
NCU02123	mga-1	17.7709	27.091	23.1431	20.1077	16.4565	9.40522	15.6883	19.3956	mitochondrial GTPase
NCU02122		27.4444	40.8654	37.687	35.0748	42.8833	24.7153	42.3221	90.743	HCO3
NCU02121	trg-1	17.539	10.8448	16.5194	16.1089	18.5529	13.0867	12.8513	18.6665	HCO3
NCU10232		12.7091	3.20211	10.3499	8.95104	17.2881	12.7877	20.6987	13.5891	hypothetical protein
NCU02120		19.1467	15.1685	27.3161	17.2913	13.286	4.99532	11.0768	12.6382	hypothetical protein
NCU02119		6.69463	5.3163	8.75756	8.11711	8.29434	5.93928	5.79263	8.03779	capsule protein
NCU02118	ptr-4	16.8763	8.72889	19.5304	17.3342	16.0263	8.63247	12.8448	14.7882	palmitoyltransferase PFA4
NCU02117	sym1	19.3094	14.9165	26.8954	19.9888	24.9188	19.6534	36.9255	36.3944	sym-1
NCU02116	mbl-1	36.0235	7.99401	22.0523	16.1836	34.1521	22.0449	30.6753	21.0197	metallo-beta-lactamase
NCU02115		14.9686	4.78624	14.9292	13.4849	15.0291	10.7221	13.8248	12.3802	hypothetical protein
NCU02114	div-8	508.827	255.31	530.512	384.173	356.403	265.834	265.076	493.1	G1/S-specific cyclin Cln1
NCU16332		0	0.0768686	0.120076	0.104115	0	0	0.0874665	0.265107	G1/S-specific cyclin Cln1
NCU02113	uce-7	79.4479	78.1657	108.362	106.221	102.565	119.961	154.055	150.384	ubiquitin-conjugating enzyme E2 13
NCU02112		5.75035	2.11545	7.84051	6.0279	6.72282	3.7746	6.54009	6.56168	hypothetical protein
NCU02111	myo-5	89.0268	55.5414	93.1081	52.5564	80.4259	76.7293	84.4748	100.523	myosin-5
NCU02110	nox-1	20.2081	15.6593	22.5088	16.3893	41.0137	37.9021	20.8209	23.7899	NADPH oxidase 1
NCU02109	chi-2	213.707	68.3789	222.848	189.03	222.374	223.825	177.534	270.03	UDP-N-acetylglucosamine pyrophosphorylase
NCU02108		33.3594	14.0226	23.4899	20.1175	35.9625	28.3428	31.9119	21.8476	UDP-N-acetylglucosamine pyrophosphorylase
NCU02107		39.1411	15.6255	40.7459	37.3243	18.9831	13.3721	17.7798	36.0987	AMP-binding enzyme
NCU02106		11.8081	26.95	21.692	22.9185	24.5883	7.80173	15.801	15.018	hypothetical protein
NCU02105	rgt-1	9.94052	6.11803	9.33642	9.56143	14.9534	15.4526	20.7775	14.4995	tRNA(His) guanylyltransferase%2C variant
NCU02104		10.8373	3.27797	10.6507	7.63655	13.6461	7.36425	14.0991	11.9835	WD domain-containing protein
NCU02103	rpo-9	44.1218	23.2635	57.7544	45.111	45.4597	30.5196	45.2553	54.3808	DNA-directed RNA polymerase II largest subunit
NCU11212	nat-2	44.5756	42.1354	39.7929	31.9855	43.4481	44.6837	52.9584	43.5321	GNAT family N-acetyltransferase
NCU11211		1.26948	0	4.14593	2.24676	4.31088	3.3975	12.3317	6.48371	hypothetical protein
NCU16333		0	0	0	0	0	0	0	0	hypothetical protein
NCU02101		12.9307	9.47213	14.8821	11.9379	8.25799	5.61791	6.65826	8.28257	hypothetical protein
NCU02100		107.834	123.494	143.101	140.085	47.0905	42.5663	44.5171	58.1261	LMBR1 domain-containing protein 1
NCU11041		16.4842	10.8172	22.4807	16.8791	14.3769	11.1749	13.8922	15.999	hypothetical protein
NCU02099		217.51	381.217	274.774	268.978	157.056	133.491	163.767	167.716	hypothetical protein
NCU02098	dnr-19	6.80796	15.8642	10.9432	9.38812	21.3191	20.4265	28.4267	18.1524	G/U mismatch-specific DNA glycosylase
NCU02097		37.3627	25.982	20.5115	8.32484	59.6931	89.3185	25.5905	21.4384	G/U mismatch-specific DNA glycosylase
NCU02096	fhb-1	3.58619	17.9758	4.36	2.91336	14.9164	14.9964	4.95328	6.53515	flavohemoglobin
NCU02095		24.9706	15.9283	22.4702	18.818	20.6439	12.2609	18.2042	15.972	hypothetical protein
NCU02094	vad-2	35.4893	73.8888	41.9908	38.5784	65.9263	46.2482	45.0812	44.5041	VAD-2
NCU02092		1.72583	1.12755	0.792605	0.458163	19.0191	17.2123	11.8037	3.32703	hypothetical protein
NCU02091	gh47-7	4.11225	1.27303	4.30093	3.60892	3.76709	2.13177	4.41302	7.21537	ER glycosyl hydrolase
NCU02090	ad- 1	61.6015	313.87	52.9884	44.9927	205.707	240.413	120.193	112.307	adenine phosphoribosyltransferase
NCU16334		2.12863	4.17215	0.905182	1.72668	1.87529	2.22533	1.31871	3.7305	hypothetical protein
NCU02089		5.49422	2.49195	5.22112	2.46445	9.33881	5.81028	11.5671	9.91302	hypothetical protein
NCU02088		0	0	0	0	0	0	0	0	hypothetical protein
NCU02087		3.80033	3.06348	2.39273	2.00774	4.32473	3.0835	3.20473	2.38575	hypothetical protein
NCU02086		38.6644	55.8577	18.6533	14.911	165.444	193.296	100.936	34.1596	hypothetical protein
NCU10903		0	0	0.0921093	0	0	0	0	0	hypothetical protein
NCU02085		0.472056	1.69056	1.46315	0.526029	2.58766	2.2372	3.11941	1.10306	hypothetical protein
NCU02084	aga-2	2.79825	19.435	5.76314	5.75553	23.0652	39.7218	49.8514	26.4326	arginase
NCU02083	inl-6	9.97317	4.4887	12.9749	9.14633	10.7661	5.15625	10.4997	8.47433	1-phosphatidylinositol-3-phosphate 5-kinase
NCU02082	paa-3	10.7885	6.34141	11.3847	9.93311	11.4088	8.38778	11.5503	14.4492	cft-1
NCU02081		0	0	0	0	0	0	0	0	hypothetical protein
NCU11210		0	0	0.180863	0	0.0851587	0	0.131745	0	hypothetical protein
NCU02080		74.6244	39.265	123.969	56.0745	255.119	204.66	134.575	323.613	hypothetical protein
NCU02079	div-6	269.477	141.714	307.017	314.736	214.885	230.874	286.026	309.612	cyclin-dependent kinase regulatory subunit
NCU02078	pbd-2	42.3477	25.1821	37.9806	30.174	41.0296	25.3843	30.051	38.0029	hypothetical protein
NCU02077		0.178701	0.0778347	0.151982	0.158135	0.314865	0.112091	0	0.0894797	hypothetical protein
NCU02076	eif3E	60.0991	63.8569	69.7616	57.5106	103.11	80.0583	99.7124	86.3412	eukaryotic translation initiation factor 4E
NCU02075	hsp7-2	286.174	1214.52	864.337	887.509	849.399	906.704	665.898	789.092	heat shock protein 70
NCU02074	eor-1	60.1043	105.828	77.6787	78.9464	74.3214	60.4779	63.5821	144.919	endoplasmic oxidoreductin-1
NCU02073	fem-5	10.1194	13.8079	18.0963	15.3738	14.9182	8.16371	15.179	24.7522	hypothetical protein
NCU02071		182.377	324.392	107.559	82.3823	119.622	51.2687	41.349	44.5777	hypothetical protein
NCU02070	pex2	12.4631	23.1354	9.25365	6.21462	21.199	19.9782	16.3245	16.691	peroxisomal biogenesis factor 2
NCU16336	hacd-2	3.69746	5.86496	4.1678	2.44174	7.07169	4.33851	6.61887	6.3003	3-hydroxyacyl-CoA dehydrogenase
NCU16337	nup-9	8.73877	2.2012	9.76629	6.83243	10.7034	4.57888	12.3843	7.59159	nucleoporin-9
NCU02068		6.17746	2.53133	4.52105	3.17682	7.65559	4.92854	5.35782	4.6398	nucleoporin-9
NCU02067	mdm12	8.44039	3.56489	8.52708	8.71387	5.5308	2.62041	6.46486	5.37893	mitochondrial inheritance component mdm12
NCU11209	vps28	45.7181	30.5777	72.0239	70.523	57.8375	57.123	95.1346	55.0026	mitochondrial inheritance component mdm12
NCU02066	rbg-47	11.917	42.1215	30.0288	27.9969	24.4603	13.1419	11.6555	24.2381	ribosome assembly protein Noc2
NCU02065		3.65911	2.9551	3.81222	2.65336	4.83543	2.80525	4.57152	3.81709	DUF726 domain-containing protein
NCU02064		120.121	92.0258	75.6658	79.3559	167.595	179.355	99.1933	72.9317	hypothetical protein
NCU02063	mipr-4	11.9891	6.06423	8.65428	8.3151	16.4921	11.5005	11.2875	12.0926	mitochondrial intermediate peptidase
NCU02062	ham-12	1.43407	0.555221	1.30096	1.22203	2.45022	0.66632	0.63177	1.27658	hypothetical protein
NCU02061		2.57955	3.16258	2.08011	0.507263	6.9171	7.91043	10.3223	2.00922	hypothetical protein
NCU02060	mpr-1	4.60746	4.66586	3.44834	2.41235	7.52779	6.40631	5.88003	4.38343	zinc metallopeptidase
NCU02059	apr-3	70.64	143.734	98.3546	33.6028	227.334	245.366	231.766	170.136	endothiapepsin
NCU02058		7.77534	5.26808	5.65196	4.23416	8.09007	7.05865	8.10231	7.52039	hypothetical protein
NCU02057		17.555	17.7858	14.4109	7.9784	22.0065	11.7695	15.935	22.3099	hypothetical protein
NCU02056		10.287	17.0119	9.43199	7.43178	18.5395	12.6521	12.9231	15.5355	salicylaldehyde dehydrogenase
NCU02055	nus-1	16.3961	13.3701	16.2302	10.5455	24.1304	24.1262	27.1887	29.0125	uridine nucleosidase Urh1
NCU02054		8.41217	4.42102	10.0753	9.43324	8.32971	3.66309	9.37199	8.70284	uridine nucleosidase Urh1
NCU02053	mus-42	7.25267	3.6788	11.181	10.7779	5.54883	2.14988	4.15566	4.65824	REV1
NCU02052	tif-4	5.33106	1.34386	6.7229	4.20488	4.79198	2.44978	3.90996	4.2632	transcription initiation factor TFIId 127kD subunit
NCU10806		36.7633	49.6039	41.4818	33.0864	37.447	27.7393	31.0143	41.6537	hypothetical protein
NCU02051		1.32877	1.60272	1.16487	0.904502	15.7012	13.3357	9.29575	1.74014	hypothetical protein
NCU02049		32.0062	12.3433	11.6945	6.43131	19.1163	8.63758	5.2422	9.4184	hypothetical protein
NCU02048		11.1134	3.68805	6.76929	6.21288	8.05301	4.00555	6.26856	5.16728	VPS9 domain-containing protein
NCU02046		52.6109	10.5061	48.5224	24.7011	54.7036	63.0703	70.1937	53.7354	hypothetical protein
NCU02044	gtp-4	171.889	205.137	267.295	227.13	321.267	310.894	346.183	227.256	GTP-binding protein
NCU02043		8.80507	6.93391	12.461	12.4252	9.97425	7.06949	13.1266	10.7225	UPF0326 protein hag1
NCU02042		6.60706	8.97652	6.84614	6.83007	5.82557	3.90352	2.94407	3.58148	hypothetical protein
NCU02041	acw-11	1218.53	2201.29	1190.75	931.307	864.076	915.316	685.637	1071.48	anchored cell wall protein 11
NCU02040		0.530267	0.791872	0.412328	0.223448	0.339751	0.190065	0.150175	0.606897	hypothetical protein
NCU02039		12.1105	9.4274	21.7392	17.9677	16.4764	9.43896	23.9063	24.4626	hypothetical protein
NCU02038		34.6567	28.2387	50.029	47.0325	45.1701	47.8306	63.7415	69.018	hypothetical protein
NCU02037		0	0	0.0766829	0	0	0	0	0	hypothetical protein
NCU02036	trn-12	4.87577	1.91454	5.26513	5.41509	5.50247	4.03148	4.57667	6.15902	tRNA-splicing endonuclease
NCU02035		2.94309	3.41837	8.5232	15.7153	2.90105	0.88359	4.86208	8.16189	helix-hairpin-helix domain-containing protein
NCU02034	rid-1	0.965125	0.305723	1.25362	1.03522	0.87134	0.256828	0.608778	0.615059	RIP defective
NCU02033		32.9638	21.4067	28.4554	19.1955	45.2425	38.6109	40.3998	37.106	hypothetical protein
NCU02032	gh76-1	0.0445746	0	0.181968	0.052593	0	0.0372796	0	0	glycosyl hydrolase family 76 protein
NCU02031	cyp45-5	24.1865	4.54654	24.1069	13.0421	41.9226	55.6809	40.672	16.5301	hypothetical protein
NCU02030		2.55904	2.35661	7.90974	6.51324	9.97825	10.3954	30.7288	17.9392	hypothetical protein
NCU02029		0	0	0	0	0	0	0	0	hypothetical protein
NCU02028		30.8327	12.2784	41.3569	35.8594	51.8761	47.4207	69.856	41.5441	aromatic ring-opening dioxygenase LigB subunit
NCU02027		76.0892	36.5313	53.8882	38.0281	122.084	170.081	185.422	63.3619	acyl-protein thioesterase 1
NCU02026		46.1634	18.3007	64.2752	39.7081	40.7313	27.9749	39.9763	59.3737	hypothetical protein
NCU02025		26.9295	15.3695	30.0109	22.8912	28.3886	19.8041	25.7068	28.4962	hypothetical protein
NCU02024		28.1498	21.9663	40.4289	27.3957	36.232	34.1398	53.5162	36.129	hypothetical protein
NCU02023	mdr-5	0	0.0470801	0.0735438	0.0318839	0	0.0904013	0	0.0541239	MFS drug efflux pump
NCU02022		0.834823	0.404016	0.757336	0.465137	4.07106	2.87037	6.2062	0.789586	hypothetical protein
NCU02021		0	0	0	0	0	0	0	0	hypothetical protein
NCU02020		5.21401	6.1619	5.53218	6.25949	15.3252	14.8203	17.3118	7.70454	metalloreductase transmembrane component
NCU02019	fxr-2	2.76977	0.18096	1.22493	1.10296	1.10915	1.10033	1.30409	1.31755	FAD dependent oxidoreductase
NCU02018		155.301	118.482	151.861	175.973	203.337	203.259	274.604	95.2804	short chain dehydrogenase
NCU02017	ada-2	27.4036	21.566	22.9885	18.1874	29.8285	21.3996	30.8671	24.9485	CBF/NF-Y family transcription factor
NCU02016		749.637	854.638	673.284	810.752	824.188	846.807	557.68	562.049	CBF/NF-Y family transcription factor
NCU02015	ptr-2	103.86	61.9121	119.67	94.7929	106.707	71.2061	94.6691	137.434	palmitoyltransferase ERF2
NCU02014		2.25672	3.37006	4.82567	5.04006	3.45987	2.08961	2.87602	3.79355	hypothetical protein
NCU02013		49.1211	44.5852	45.3095	56.839	58.2455	48.2508	60.2904	67.2679	hypothetical protein
NCU02012		17.6083	8.24576	20.2906	24.8989	21.3682	16.7412	20.6821	32.3116	hypothetical protein
NCU02011	nup-8	186.417	133.847	183.373	181.271	227.236	203.937	214.531	246.005	importin subunit beta-1
NCU02010	leu-4	132.931	137.313	156.685	181.096	109.265	63.467	87.0263	95.6236	2-isopropylmalate synthase
NCU02009	fer-4	82.7976	155.739	71.2258	55.488	103.503	82.33	69.8243	124.825	FreB protein
NCU02008		0.748324	0.16297	0.636437	0.77257	0.239731	0.312928	0.927193	0.562056	hypothetical protein
NCU02007	fes-6	111.39	52.7138	97.2046	101.716	108	62.9663	107.61	89.421	iron-sulfur cluster biosynthesis protein Isd11
NCU02006		11.2057	4.5124	13.5942	10.6645	11.2211	8.07511	15.0892	17.7858	hypothetical protein
NCU02005	cys-5	504.972	601.033	643.086	657.223	330.886	182.535	164.012	201.837	hypothetical protein
NCU02004	ser-3	149.838	95.5558	148.354	127.525	108.09	94.1554	121.041	227.57	phosphoserine phosphatase
NCU02003	tef-1	8260.41	12954.3	11245.6	10587.1	13944.4	20997.9	12576.6	11279.1	elongation factor 1 alpha
NCU02002		6.18566	13.2893	12.0579	13.4774	9.92027	4.66552	5.5295	8.47484	hypothetical protein
NCU02001		12.8435	3.89783	12.4595	12.0742	14.3875	9.14766	10.2667	12.9451	hypothetical protein
NCU02000	mrpp-1	130.914	86.4391	109.78	102.566	133.565	122.914	138.65	155.529	hypothetical protein
NCU01999		14.2435	10.3398	18.3391	16.514	18.9809	13.5256	18.7266	21.842	hypothetical protein
NCU01998		6.71574	5.26518	3.89593	1.85584	18.7741	13.3322	11.807	4.9556	hypothetical protein
NCU01997	abc-1	41.3457	26.5781	37.2494	34.1203	23.3241	12.7188	22.8467	20.2745	ABC transporter
NCU01996	prr-5	32.155	18.5243	20.2257	13.0443	35.8299	26.6772	25.6367	23.8748	pH-response regulator protein palI/rim-9
NCU01995		0.0645678	0.0562462	0.043931	0.0380913	0	0	0	0	hypothetical protein
NCU01994	tcf-1	40.8249	44.3252	42.9935	39.617	63.3836	44.2877	46.8003	54.8082	bZIP transcription factor%2C variant
NCU01993	eap-1	13.1666	10.9526	14.3554	12.7974	24.3746	16.1115	17.4905	15.2932	bZIP transcription factor%2C variant
NCU01992	cvc-3	101.117	46.7268	118.832	96.6169	115.681	83.8686	129.303	170.868	coatomer subunit gamma
NCU01991	tbf2	23.6504	15.4517	30.5042	26.3238	25.8912	13.8032	26.6893	27.6889	hypothetical protein
NCU01990		72.7739	74.2464	66.7918	54.2701	97.9277	63.7579	66.1721	79.3834	UPF0016 domain-containing protein
NCU01989		879.39	512.711	922.969	1034.4	330.775	152.268	322.36	299.639	hypothetical protein
NCU01988		5.36771	4.06601	5.08121	7.98546	1.49529	0	0.46266	4.2069	hypothetical protein
NCU01987		0	0	0	0	0	0	0	0	hypothetical protein
NCU16341		13.4762	10.7383	11.7633	15.3765	3.84867	2.92689	4.81504	10.8802	hypothetical protein
NCU01985	cys-11	354.624	523.672	463.611	469.65	349.393	266.79	234.087	290.468	sulfate adenylyltransferase
NCU01984		18.2582	8.9834	21.4175	16.3165	21.1219	12.923	19.9077	17.3365	hypothetical protein
NCU01983		14.9165	24.9537	23.4285	29.9459	37.6108	31.9641	24.4955	21.7011	hypothetical protein
NCU01982		13.7964	51.3666	16.8783	14.5956	22.3539	25.0186	19.1322	19.3296	hypothetical protein
NCU01981	eif1	849.15	1071.53	795.837	732.995	1173.95	1201.03	1455.45	1337.57	hypothetical protein
NCU01980	trm44	10.1195	7.18915	11.6647	11.6211	10.2921	7.06649	9.78717	9.15023	hypothetical protein
NCU01979	cdo-2	24.5568	11.1395	45.6586	28.5737	54.8874	44.1044	84.1285	96.1028	hypothetical protein
NCU01978		5.19364	2.67686	3.53368	2.73203	4.85282	2.57	3.30333	3.64081	hypothetical protein
NCU01977	urt-2	10.6196	13.9476	23.1214	21.2045	31.3777	19.7446	35.0205	27.651	urea transporter%2C variant
NCU01976		4.64964	5.28428	4.19014	3.52415	4.22203	3.16761	3.35742	5.48897	hypothetical protein
NCU01975	cia3	38.1468	13.4335	24.7949	20.5892	35.8298	22.8078	38.0532	32.2685	complex I intermediate-associated protein CIA30
NCU01974		10.2658	8.47206	13.4443	11.2018	13.9957	7.68197	12.777	15.2278	hypothetical protein
NCU01973	set-8	9.6633	2.1646	8.0588	5.50535	16.4692	11.2453	14.5593	11.3916	SET-8
NCU01972		0.936217	0.815556	12.7853	5.52315	15.5532	16.8904	65.8215	13.126	hypothetical protein
NCU01971		4.67484	2.14059	4.56716	3.81862	4.76167	3.40852	5.70314	3.66126	hypothetical protein
NCU01970		172	58.3096	163.54	140.118	303.196	349.091	272.464	186.056	DUF718 domain-containing protein
NCU01969		45.4634	77.2594	88.4789	91.4119	39.9363	35.6971	49.3789	36.0238	DUF718 domain-containing protein
NCU01968		46.4149	62.5326	54.6047	31.4947	48.17	43.542	66.4746	71.5789	MFS transporter
NCU01967		11.1702	7.76992	18.7732	18.0973	12.7115	7.52946	17.0213	9.09935	hypothetical protein
NCU01966	crp-77	485.194	825.446	820.688	824.096	950.863	1060.32	948.52	723.777	hypothetical protein
NCU01965	cyt-2	45.936	45.7854	53.956	45.2081	68.0356	51.9986	66.9931	44.3978	valyl-tRNA synthetase
NCU01964		22.3603	9.96364	29.142	21.6005	23.9217	15.5984	31.9012	26.486	RING-9 protein
NCU01963	eat-6	8.47962	4.29975	11.8259	6.32156	9.78485	4.3398	8.19609	7.60468	anaphase-promoting complex subunit Apc5
NCU01962	eat-5	591.834	727.332	527.937	584.302	627.017	721.471	506.906	500.792	anaphase-promoting complex subunit Apc5
NCU01961	apn-2	21.5001	20.1338	58.9126	75.9879	14.3077	6.45699	22.0863	36.9457	DNA lyase Apn2
NCU01960	matA-3	0.108642	1.04104	2.43931	1.7305	1.04413	0.363447	0.53844	0.652795	mating-type protein A-3
NCU01959	matA-2	0	0.181322	0.141622	0.245592	0.200046	0	0	0	mating-type protein A-2
NCU01958	matA-1	20.0147	41.2177	72.6697	72.1511	31.7934	19.2847	28.0671	29.0033	mating-type protein A-1
NCU01957	eat-2A	1.37425	3.29211	15.7784	10.9448	3.19181	3.37619	18.9003	6.02103	AR2
NCU01956	eat-2	85.754	50.9305	91.5645	79.81	98.6231	84.354	107.239	107.734	cytoskeleton assembly control protein Sla2
NCU01955	apg-3	105.541	45.9402	104.098	80.5597	116.529	125.443	148.408	127.114	autophagocytosis protein Aut1
NCU01954	msp-14	18.7757	14.7884	24.3252	25.5684	20.2503	8.76745	22.2554	20.7615	pre-mRNA-splicing factor cwc-24
NCU01953	eat-3	86.7681	37.4627	79.9818	39.2328	80.1175	58.8708	70.4735	90.1301	AMI1 protein
NCU01951	upr-1	2.4767	1.10844	2.31896	1.78283	2.21287	1.02618	1.98198	1.70662	REV3
NCU01950	msp-13	28.8845	16.6117	27.6663	25.9188	30.605	14.4631	29.2795	31.173	pre-mRNA-splicing factor slu-7
NCU01949	un-16	1408.05	2842.91	2144.48	1900.65	3294.45	3379.49	2089.93	1869.91	pre-mRNA-splicing factor slu-7
NCU01948	crp-53	843	1508.38	1342.66	1390.34	1861.54	2433.56	1898.46	1309.94	ribosomal protein Srp1
NCU01947		41.0028	20.0054	39.2763	33.7382	36.6992	26.8994	38.2451	47.0435	hypothetical protein
NCU01946		2.83636	2.4708	1.92982	4.39239	2.04446	4.15129	1.0543	4.2607	hypothetical protein
NCU01945	isn-1	47.8852	93.0344	43.8553	30.879	55.7599	56.0582	66.5526	35.0217	IMP-specific 5'-nucleotidase 1
NCU01944		24.1869	35.9745	27.4579	18.8403	39.0294	42.48	28.4587	37.6337	hypothetical protein
NCU01943		0	0.26167	0	0	0.288691	0.125612	0	0	hypothetical protein
NCU01942		6.19781	12.575	6.93922	8.33094	6.28328	2.55894	3.96599	8.56379	hypothetical protein
NCU01940	ptk-2	99.1102	342.021	128.805	116.695	134.219	101.916	88.7787	121.112	serine/threonine protein kinase
NCU01939		32.5472	50.7044	63.3682	50.627	64.6385	44.5756	65.0919	68.6665	nonsense-mediated mRNA decay protein
NCU01938		73.3494	76.0625	67.749	48.2117	98.5631	87.62	92.2263	65.4392	hypothetical protein
NCU01936	polh	18.3881	8.40302	19.0229	14.7381	19.9659	16.7654	32.0835	27.9995	sister chromatid cohesion protein Eso1
NCU16343		3.68444	2.80838	3.60359	2.37739	8.11483	10.3036	17.1192	12.7989	hypothetical protein
NCU01935	ptr-6	41.3302	32.9727	37.1811	25.1256	35.436	32.9106	43.5835	47.8178	hypothetical protein
NCU01932	set-3	14.3149	7.76924	16.1648	12.9106	16.8869	7.87696	15.1054	18.1384	SET-3
NCU16344		0.199177	0	0.135517	0.352509	0.255231	0.16658	0.394856	0.199465	hypothetical protein
NCU01931		7.6619	10.5549	9.53706	7.91892	8.98099	5.81189	23.5493	24.9224	hypothetical protein
NCU01930	snr-7	90.4089	35.003	70.5468	54.3668	87.981	79.1926	104.421	96.5758	U6 snRNP-associated protein Lsm7
NCU01929	par-2	44.1394	22.5197	66.5155	50.2591	54.8498	33.2335	55.3146	63.6482	U6 snRNP-associated protein Lsm7
NCU01928	dsc-5	43.0892	16.6142	59.5557	48.8262	29.9463	19.5941	47.3787	58.1249	UBX domain-containing protein
NCU01927		12.8149	6.30398	26.8496	16.0985	22.1448	21.7505	32.8768	24.3081	hypothetical protein%2C variant
NCU01926		5.00916	3.15439	95.2233	26.8453	2.20408	2.52372	24.3473	45.329	hypothetical protein
NCU01924		203.39	110.851	173.505	160.88	150.366	158.138	121.023	211.735	hypothetical protein%2C variant
NCU01923		0	0	0	0.0764318	0	0	0	0	hypothetical protein
NCU01922		38.0384	17.2821	35.4746	32.4517	46.0648	47.4455	77.1153	41.5416	hypothetical protein
NCU11201	emp-1	70.1532	67.0966	145.427	160.682	57.1268	18.3869	73.6233	78.1288	phosphoglycerate mutase
NCU16346		0.069767	0.243101	0.569622	0.57622	0.0894016	0	0.138309	0.279472	hypothetical protein
NCU11200		8.70604	2.50022	7.87627	6.7164	11.6466	10.0017	14.604	9.86836	hypothetical protein
NCU01920		15.3074	3.8955	15.564	12.7341	18.4033	13.953	17.3041	13.5211	hypothetical protein
NCU01919	uth-4	40.9485	10.3628	42.8283	36.5709	50.7874	43.0962	84.1406	46.9344	hypothetical protein
NCU01918	arp-13	195.1	127.861	175.392	137.347	224.517	271.969	229.038	214.817	ARP2/3 complex 20 kDa subunit
NCU01917		1.10697	0.630506	1.56427	1.20563	1.09116	1.38871	1.56148	2.08924	hypothetical protein
NCU01916	mic-8	15.448	50.6529	28.7762	28.6033	27.914	14.2747	14.2227	21.786	mitochondrial carrier protein RIM2
NCU01914	vsp-4	72.717	45.2139	66.4871	79.3109	78.3784	83.3145	98.6782	84.1619	mitochondrial carrier protein RIM2
NCU01913	mrpp-2	27.9529	21.4824	37.3859	35.8061	31.5627	30.4367	41.5908	49.5728	pre-mRNA splicing factor
NCU01912	gt39-1	50.3671	34.744	51.5259	37.0565	57.6483	39.5102	57.8756	59.4422	mannosyltransferase 1%2C variant
NCU01911		49.4843	100.835	70.4495	50.0233	49.2094	47.8794	46.3994	52.621	GDP/GTP exchange factor Sec2p
NCU01910		5.10853	3.87701	5.55598	3.7786	10.7616	7.59013	9.12997	5.17406	hypothetical protein
NCU01908		20.0087	12.7671	21.7211	17.706	23.2717	13.8563	21.2226	19.8781	hypothetical protein
NCU01907	syn-5	68.6757	86.848	65.9233	64.324	82.0208	75.0173	77.6819	110.061	syntaxin 5
NCU01906	gcy-2	6.89544	3.75421	7.52605	5.63576	31.5704	41.3899	82.7308	10.6459	GCY protein
NCU01905	sodh-1	6.95645	1.12452	3.41562	1.65003	9.00611	8.75696	10.0943	8.40292	sorbitol dehydrogenase
NCU01904	pgi-1	6.51421	2.78755	8.2423	5.79823	17.4273	16.6311	28.3203	6.18029	2-deoxy-D-gluconate 3-dehydrogenase
NCU01903	pig-2	168.06	139.061	225.252	206.112	95.9103	99.2158	300.208	337	2-deoxy-D-gluconate 3-dehydrogenase
NCU16347		610.051	610.052	722.595	683.474	326.071	332.722	844.647	1022.43	pigment biosynthesis protein Ayg1
NCU01902	chi-1	251.993	212.469	215.734	200.858	349.382	349.901	546.186	278.029	glucosamine 6-phosphate N-acetyltransferase
NCU01901	tgl-2	3.27648	1.84386	3.94562	2.83954	7.2825	4.97127	7.98995	4.38464	hypothetical protein
NCU01900	gh43-2	10.1244	2.71372	5.45027	3.74123	7.69873	6.79261	8.0505	4.56817	xylosidase/arabinosidase
NCU01899		2.77417	3.69603	9.60409	7.38879	5.25395	3.2414	6.10621	4.69841	hypothetical protein
NCU16348		0	0.158478	0	0.107326	0	0	0	0	hypothetical protein
NCU01898		4.22537	79.0112	10.7119	6.41964	44.4659	42.8904	73.4957	41.2715	hypothetical protein
NCU01897		10.6896	8.78151	9.94295	10.6967	11.4873	7.97828	12.8088	10.7729	hypothetical protein
NCU01896		6.41308	15.2656	9.36096	7.89666	12.1358	7.6711	12.8244	14.2636	hypothetical protein
NCU01895	rrg-1	41.8419	83.3859	39.1293	34.1542	82.9218	58.192	56.83	82.9775	response regulator%2C variant
NCU01894		36.4543	56.5595	37.7182	38.5156	72.42	49.6713	38.7	42.9876	hypothetical protein
NCU01893		20.4955	58.3824	33.6857	28.2844	39.1855	32.6385	39.5487	50.4198	hypothetical protein
NCU01891		50.0894	89.1283	50.7933	39.1899	29.0138	41.5346	48.4852	40.536	hypothetical protein
NCU01889		10.1192	17.4373	7.41166	6.78527	18.2459	12.6253	13.319	12.6811	hypothetical protein
NCU01888	tad-1	2.55017	7.19765	8.79117	7.12108	4.53144	2.13281	4.65111	5.8909	tRNA-specific adenosine deaminase%2C variant
NCU01886		42.1223	200.442	49.3968	30.6885	253.669	281.457	278.656	170.037	tRNA-specific adenosine deaminase%2C variant
NCU10570		2.83739	3.31915	3.97137	1.91303	6.90826	5.08507	10.366	6.25131	hypothetical protein
NCU01884		9.6166	5.21964	13.7151	10.7574	11.304	8.47585	10.2654	12.0011	hypothetical protein
NCU01883		17.6696	36.0822	21.6333	20.3678	37.4304	36.1235	25.5359	28.4369	SH3 domain signaling protein
NCU01882	pup-3	9.94031	62.6036	24.7681	26.7588	43.5496	32.58	43.3622	34.8415	purine transporter
NCU16349		0.372153	0.324189	1.39264	1.64662	0.238444	0.466871	0.737771	0.93173	hypothetical protein
NCU01881		16.7579	2.90775	28.9217	17.8233	33.2586	40.7641	67.1519	29.0276	hypothetical protein
NCU01880		0	0	0	0.11335	0	0	0	0	hypothetical protein
NCU01879		33.2204	24.8756	72.8396	44.1966	36.4831	38.8686	57.8509	37.1423	hypothetical protein
NCU01878	ves-4	14.0809	8.6093	15.5851	11.7779	13.8716	8.23797	14.9729	16.9811	vesicle-mediated transporter
NCU01877		0	0	0	0	0	0	0	0	hypothetical protein
NCU01876		0	0	0	0	0	0	0	0.461222	hypothetical protein
NCU01875		0	0	0	0	0	0	0	0	hypothetical protein
NCU01874		0	0	0	0	0	0	0	0	hypothetical protein
NCU16350		0	0	0.179145	0.232997	0	0	0	0.791041	hypothetical protein
NCU01873		3.28019	0.476239	0.956484	0.852377	3.32764	2.18816	2.01277	6.02239	hypothetical protein
NCU01872		0	0	0.199408	0	0	0	0.290507	0	hypothetical protein
NCU01871	sre-2	45.6729	13.0773	19.3792	18.0486	58.6769	105.178	25.0772	46.2759	hypothetical protein
NCU01870	eno-1	4.31221	2.15534	3.27066	2.66907	0.905869	0.177368	0.630642	0.0707944	Eno3 protein
NCU01869		0.108898	0.379452	0.0740927	0.449705	0.209318	1.27506	0.971476	0.545278	hypothetical protein
NCU01868	sut-25	30.7926	25.0427	22.424	18.9465	17.2246	9.40595	20.0899	16.2016	MFS maltose permease MalP
NCU01867	gh61-1	0	0	0	0	0	0	0	0	endoglucanase II
NCU01866	ppm-9	4.9814	4.56777	8.25021	8.27488	2.26776	1.31563	2.59877	1.18151	lactonohydrolase
NCU01865		5.02407	3.40399	6.92102	6.80603	5.04707	1.60811	5.04144	5.83884	hypothetical protein
NCU16352		2.62913	1.35335	3.25241	1.97405	2.52679	3.99792	3.31679	2.15422	hypothetical protein
NCU01863		0	0	0.118047	0.102356	0	0	0	0	hypothetical protein
NCU01862		20.9863	12.6079	34.0044	16.73	31.5581	29.3916	45.2803	31.6609	SWIRM domain-containing protein FUN19
NCU01861		173.992	133.951	337.398	404.357	92.5135	42.8952	471.784	444.073	short chain dehydrogenase/reductase family protein
NCU01860		2.71818	4.95769	15.72	15.1838	2.28582	0.994581	7.24097	10.6333	hypothetical protein
NCU01859	nuo2.9	261.427	118.765	151.705	129.778	311.872	270.139	338.33	230.036	NADH:ubiquinone oxidoreductase 20.9kD subunit
NCU01858	div-25	19.2629	9.25066	14.6745	10.6356	21.8359	9.98293	17.0538	22.1762	chromosome segregation in meiosis protein 3
NCU01857	drh-2	17.5477	6.17107	22.2202	23.6758	17.635	16.986	24.0934	23.3332	DEAD/DEAH box RNA helicase
NCU01856	hac-1	160.28	141.976	238.731	194.936	258.287	266.307	337.271	473.889	transcriptional activator hac1
NCU16353		1.11013	0.120881	2.17153	1.80101	2.31164	1.0445	9.07813	3.7521	hypothetical protein
NCU01855		44.8367	271.972	70.3835	83.1068	207.28	150.434	84.8796	157.643	hypothetical protein
NCU01854	ens-11	70.9041	129.2	74.5442	65.8579	89.6544	74.1353	88.6762	109.527	hypothetical protein
NCU01853	bet-1	0	0	0	0.030699	1.40032	3.00294	1.59899	3.54365	choline dehydrogenase
NCU01852	trm-54	0.811277	0.706718	1.93194	0.837563	0.779697	0.678506	1.30675	2.23424	arsenical-resistance protein
NCU01851		4.27142	1.91683	6.86924	4.35255	5.88819	3.68063	5.90183	5.18498	hypothetical protein
NCU01850	pex16	25.7061	21.6987	29.1953	26.3333	29.9615	25.7212	27.6532	31.331	peroxisomal membrane protein pex16
NCU01849		1.87615	9.17054	11.2049	8.05523	9.01561	11.6811	22.8328	14.1959	extracellular dioxygenase
NCU01848		0	0	0	0	0	0	0	0	hypothetical protein
NCU09970		0	0	0	0	0	0	0	0	hypothetical protein
NCU09971		8.45752	8.19842	6.36011	7.1278	6.23373	3.8292	2.52128	3.50253	hypothetical protein
NCU09972		20.47	16.3171	23.7682	19.6296	22.1292	15.5996	20.917	20.0248	hypothetical protein
NCU09973		10.3123	6.41661	13.5316	14.7747	9.25017	4.31232	11.536	14.0156	hypothetical protein
NCU09974	czt-1	8.62417	8.136	9.37819	6.24308	14.5501	11.8113	17.8435	10.6733	hypothetical protein
NCU09975	abc-3	6.56159	4.09953	11.2159	10.1534	7.51227	3.95837	20.2316	7.27129	multidrug resistance protein 3
NCU09976	ce12-1	0.61612	0.268357	0.2096	1.1813	1.18427	0.772931	80.3085	2.46805	rhamnogalacturonan acetylesterase
NCU09977		0.465504	0.811018	0.443411	0.604166	1.67023	1.55728	1.56882	0.279707	hypothetical protein
NCU09978		1.49449	1.57123	2.3843	2.34097	10.0707	8.57695	8.17308	5.78019	hypothetical protein
NCU09980		41.8851	10.539	36.046	28.6521	33.2447	19.8712	30.4345	46.4946	DUF255 domain-containing protein
NCU09981		0	0	0	0	0	0	0	0	hypothetical protein
NCU09982	ro-13	48.1583	25.385	38.3499	23.1924	51.3843	49.2364	55.9674	47.1945	cytoplasmic dynein 1 light intermediate chain
NCU02463		91.4332	123.202	102.67	94.1164	94.6933	94.0822	111.655	102.641	bax Inhibitor family protein
NCU02464	cdc11	190.488	81.1736	136.954	88.3382	224.609	202.818	172.267	143.217	neuronal-specific septin-3
NCU02465		0	0	0	0	0	0	0	0	hypothetical protein
NCU02466	apg-14	12.8479	2.10865	17.0397	7.44222	16.5532	9.53836	24.1321	14.2184	hypothetical protein
NCU02467	snr-19	13.7655	8.18237	19.6133	17.9615	16.135	8.05889	18.1394	11.1906	SVP1-like protein 2
NCU02468	gsl-2	30.739	17.165	20.4728	12.828	75.8687	63.476	43.7046	20.8474	longevity-assurance protein
NCU02470		37.8647	43.6919	28.8872	15.3524	98.8593	103.739	84.6149	48.4702	hypothetical protein
NCU16357		0	0	0.0983524	0	0	0.120896	0	0	hypothetical protein
NCU02472	nuo2.8	288.358	98.7032	154.184	145.622	332.171	358.999	350.956	245.923	NADH:ubiquinone oxidoreductase 20.8kD subunit
NCU02473	nup-12	22.501	10.8144	20.0166	19.0723	28.2121	20.9816	28.7766	31.0161	nucleoporin Nup44
NCU02474	tom5	354.507	547.146	230.398	285.697	466.797	412.939	203.996	206.254	nucleoporin Nup44
NCU02475	gyd-1	55.0023	23.6854	28.2261	22.802	83.9315	62.8278	42.9425	33.0928	glycine dehydrogenase
NCU02476	adh-2	19.8518	9.23085	117.592	81.6238	5.02758	1.851	19.2786	7.32086	alcohol dehydrogenase III
NCU02477	crp-42	12.8411	55.1271	19.1633	20.1316	33.8191	20.7078	14.1348	16.9805	ribosome biogenesis protein Sqt1
NCU02478	gh13-8	4.67628	38.3485	6.74796	4.31496	21.2476	16.4318	21.5462	9.46904	alpha-1%2C3-glucan synthase Ags2
NCU02479	gln-4	23.9374	8.92134	15.699	10.5913	46.446	47.315	45.5587	8.34078	glutamine synthetase
NCU02480		59.926	8.88714	31.44	21.3938	122.327	170.934	138.94	31.423	short-chain dehydrogenase/reductase
NCU02481	acu-21	48.995	13.3899	12.8113	13.602	62.7837	46.4	14.379	14.8641	short-chain dehydrogenase/reductase
NCU02482	tca-2	80.512	20.0219	11.5519	11.2683	85.1462	101.967	22.2004	26.7255	2-methylcitrate synthase%2C variant 2
NCU02483		0	0	0	0	0.103762	0	0.160526	0	hypothetical protein
NCU02485		2.41493	1.52182	1.60812	1.48529	3.52253	1.67593	2.49558	2.88152	hypothetical protein
NCU02486		0.219578	0.382557	0.398395	0.0431796	0.0937914	0.122428	0	0	hypothetical protein
NCU02487		0.367548	0.106726	0.416792	0.650498	0.353241	0.102465	0.728643	0.613468	hypothetical protein
NCU02488		1.03785	0.774934	1.10965	1.57441	0.379981	0.124	1.61659	2.52414	hypothetical protein
NCU10933		21.0325	12.0556	39.6857	50.5545	14.3275	11.8359	42.3158	32.0251	hypothetical protein
NCU10932		0.6306	0.274664	1.71621	1.61208	0.740732	0.791097	3.33368	3.26282	hypothetical protein
NCU02490		58.3487	44.3471	81.9305	73.7348	62.4336	48.9632	78.4091	104.317	DnaJ domain-containing protein
NCU02491		89.9873	207.124	116.382	91.4385	84.6454	87.782	112.112	124.611	DNAJ domain-containing protein
NCU02492		122.613	41.6055	142.704	48.1952	104.596	105.437	116.361	136.355	hypothetical protein
NCU02493	pca-7	102.13	32.6122	92.1351	78.9174	109.746	86.922	171.258	101.493	proteasome component C1
NCU02494		3.88832	4.75679	8.66133	8.60707	7.34394	3.42164	4.82611	5.62083	hypothetical protein
NCU02495		9.26603	9.1797	21.7154	17.7212	16.3749	7.14176	15.4279	14.4347	CwfJ domain-containing protein
NCU02496	div-12	17.4594	4.37698	15.9372	11.1317	19.6633	15.7509	20.5667	16.1091	M-phase inducer phosphatase 3
NCU02497	polp-1	5.33027	10.8925	15.2428	12.8619	9.88606	3.4859	4.60814	7.10393	hypothetical protein
NCU02498	cul-3	18.7423	8.41848	21.1703	21.142	20.5223	14.6647	19.7026	26.7977	hypothetical protein
NCU02499	znf-5	34.524	23.2267	34.6924	43.3664	22.3242	12.8822	16.1101	19.0423	DNL zinc finger domain-containing protein
NCU02500	ccg-4	0.44801	3.84694	4.5723	3.39815	3.6906	6.26267	5.96331	1.66645	clock-controlled pheromone CCG-4
NCU02501		0	0	0	0.0709298	0	0	0	0	hypothetical protein
NCU02502	std-6	48.3356	105.83	51.0961	59.2952	35.9231	27.1762	23.902	16.6225	S-adenosyl-methionine-sterol-C
NCU02503		0	0	0	0	0	0	0	0	hypothetical protein
NCU02504		57.7903	37.7947	44.7248	49.852	63.4832	65.4899	42.3998	46.3342	DUF1640 domain-containing protein
NCU02505	suc	147.723	143.774	320.177	217.988	180.587	122.196	184.88	201.646	pyruvate carboxylase
NCU02507		7.43593	5.93778	14.9972	10.4969	8.1674	6.73724	21.2345	8.06726	hypothetical protein
NCU02508	snr-23	212.067	203.3	238.607	238.136	242.366	229.433	243.755	268.658	hypothetical protein
NCU02509	crp-44	814.233	1611.12	1328.95	1327.2	1727.31	1800	1343.21	1021.07	60S ribosomal protein L11
NCU02510	clt-1	62.4825	37.6236	71.9279	53.148	91.701	71.0934	98.9473	98.8317	60S ribosomal protein L11
NCU02511	tcmt-1	12.3186	43.2964	28.5201	30.1541	25.6787	18.4945	15.6022	23.2165	tRNA (cytosine-5-)-methyltransferase NCL1
NCU02512		15.0507	8.08094	9.82164	7.14791	27.8379	22.3646	60.8469	12.3234	hypothetical protein
NCU02513		81.1978	63.8518	155.86	176.033	75.0962	37.1388	130.497	94.2147	YjeF domain-containing protein
NCU02514	atp-1	738.421	708.209	870.714	854.628	996.752	1676.02	994.083	843.611	mitochondrial ATP synthase alpha subunit
NCU16361		0	0	0	0.0611683	0	0	0	0	hypothetical protein
NCU02515	dpp-1	56.7148	23.3442	73.574	56.2887	57.6623	50.1101	74.6846	68.7974	hypothetical protein
NCU02516		0	0.0869406	0.0679049	0.117757	1.27891	1.16858	8.50774	0.99948	hypothetical protein
NCU16362		0.280621	0.366682	1.81385	1.07608	1.16869	0.704087	0.556316	0.843083	hypothetical protein
NCU02517	coq-4	0	0	0	0	0	0	0	0	hypothetical protein
NCU11237		65.2669	60.0391	66.2549	30.649	100.362	50.437	105.581	103.794	prenylated Rab acceptor 1
NCU11236		101.75	95.3235	96.1633	64.4667	170.601	203.304	188.584	176.059	hypothetical protein
NCU02519		6.51688	3.31535	8.44233	3.53702	7.1818	3.88064	12.3509	11.8518	hypothetical protein
NCU02520	trx-2	69.7123	17.5791	87.8076	80.3234	69.4006	56.7691	144.209	76.4431	thioredoxin
NCU02521		71.3895	23.9146	74.2922	57.9823	24.8157	16.7405	29.1773	42.8212	hypothetical protein
NCU02522		9.07835	5.59932	15.4194	15.3244	11.2087	7.26009	14.319	11.6796	hypothetical protein
NCU02523		88.6237	92.6421	99.9625	106.533	53.2923	47.5319	41.0215	49.9128	hypothetical protein
NCU02524	rho-5	27.0607	35.2662	34.9414	33.3833	38.0698	26.5236	18.0663	27.0784	rho GAP domain-containing protein
NCU02525	sgr-4	13.0822	5.26711	11.818	11.8036	8.89848	4.68908	9.18972	8.91756	hypothetical protein
NCU02526		155.824	109.175	158.841	150.828	344.065	299.964	138.146	216.698	hypothetical protein
NCU16363		14.5159	28.6622	27.654	45.8151	26.3516	13.9613	12.47	20.1094	hypothetical protein
NCU02527		1.61029	4.37329	1.48231	1.14556	1.94209	1.38636	1.07975	1.09089	hypothetical protein
NCU02528	tep-4	22.211	60.7806	38.0406	41.2977	47.3546	21.5866	26.9506	35.0521	hypothetical protein
NCU02529		2.67996	2.86514	1.98917	1.58102	2.02929	1.73196	4.22614	2.92783	hypothetical protein
NCU02530	cox-12	154.276	323.571	225.303	274	318.675	246.943	200.188	145.629	hypothetical protein
NCU02531	tep-3	3.08568	1.85836	5.36527	4.27002	5.19889	2.96301	4.53124	3.815	hypothetical protein
NCU02532	div-61	31.6626	15.7097	28.8018	22.2525	39.2945	38.6849	38.6167	33.087	NEDD8-activating enzyme E1 catalytic subunit%2C variant
NCU02533	rpo-1	25.8139	103.468	53.3572	61.9751	50.1414	31.0175	24.6965	41.8856	DNA-directed RNA polymerase I and III polypeptide
NCU02534	nuo49	130.848	62.4184	88.3105	68.6693	179.777	191.765	187.388	154.175	NADH:ubiquinone oxidoreductase 49kD subunit
NCU02535		4.49975	1.583	7.53618	6.0239	3.54838	3.11199	2.40167	3.813	hypothetical protein
NCU02536	coq-6	30.6474	21.4883	58.6726	60.7352	39.6209	34.1567	43.2437	26.3364	ubiquinone biosynthesis monooxygenase COQ6
NCU16364		3.65919	1.1034	3.35147	1.8266	13.3456	16.0079	28.319	5.49673	hypothetical protein
NCU11235	pod-6	2.90142	2.08664	3.78749	2.36848	5.90119	3.58344	9.12945	4.96658	polarity-defective 6%2C variant 2
NCU11234	trl-3	3.55049	8.52265	13.9574	10.054	3.38701	2.44153	4.69243	4.34577	translation initiation protein Sua5
NCU02538	cvc-6	73.0374	25.1986	49.4975	39.7713	85.5879	77.1592	77.3973	78.244	translation initiation protein Sua5
NCU02539	cdc54	25.1226	18.1059	26.9999	18.0477	33.1838	18.8974	21.6491	38.1918	cell division control protein 54
NCU02540	div-23	471.846	452.838	432.221	530.747	164.337	120.35	210.591	219.893	cell division control protein 54
NCU02541	ti-5	263.409	131.213	269.575	298.949	229.056	248.139	257.436	358.075	oligosaccharyltransferase alpha subunit
NCU02542	emp-1	142.167	92.3536	267.56	249.101	186.392	196.293	327.735	153.33	hexokinase%2C variant
NCU02543	aat-3	31.5449	14.111	26.1613	25.2488	11.9083	9.05556	10.3945	15.8807	aspartate aminotransferase
NCU02544	abc-11	56.9103	18.6228	78.9249	58.4942	36.4633	47.8423	63.8382	71.9766	ABC transporter
NCU02545	mrp-65	42.2543	54.537	60.6032	62.4537	71.2786	47.7803	52.6482	52.2775	ABC transporter
NCU02546	nog2	17.9229	54.6261	31.0405	32.3699	33.5757	13.8848	17.6782	24.7844	nucleolar GTP-binding protein 2
NCU02547		122.208	74.0329	149.287	154.373	273.754	206.6	537.804	103.607	hypothetical protein%2C variant
NCU02548		129.64	173.176	173.7	165.224	182.748	203.646	194.961	202.998	hypothetical protein%2C variant
NCU02549	pep	1165.86	967.341	775.043	902.12	1334.23	1404.39	891.467	719.232	ubiquinol-cytochrome-c reductase subunit beta
NCU02550	gh36-1	30.6784	9.27116	29.9534	23.9785	22.8167	21.2212	36.0019	23.3466	alpha-galactosidase
NCU16366		4.20493	4.60828	3.41471	4.64125	3.65016	4.87809	2.68904	3.1243	hypothetical protein
NCU02552		84.0206	50.6336	88.5427	70.2136	55.9374	32.0943	53.5224	55.6251	RING-8 protein
NCU02553		37.4218	27.6003	35.8156	37.6776	39.162	33.6622	34.2082	41.64	RING-8 protein
NCU02554	gol-4	10.2462	2.91193	12.1299	10.689	11.5468	8.6504	13.7578	10.4066	golgi complex component
NCU02555	arp-4	15.3319	4.19756	17.6305	12.981	15.6958	10.9909	15.7651	22.1031	golgi complex component
NCU16367		15.4954	5.88855	13.2317	7.9144	14.2593	9.21951	13.2977	13.7474	hypothetical protein
NCU16368		26.223	20.359	49.0293	43.6198	25.9821	19.7208	42.4709	33.8536	hypothetical protein
NCU02556	hat-2	18.5642	9.69245	34.1486	29.6271	20.7861	12.5675	28.5309	35.426	histone acetyl transferase-2
NCU02558	tcf-23	57.5674	40.6906	62.7248	70.1028	71.6643	77.1024	59.9106	119.824	MADS-box MEF2 type transcription factor
NCU02559		22.6602	14.1274	25.9984	24.9671	24.7673	19.8807	26.0947	22.9155	hypothetical protein
NCU02560		30.7429	51.0883	22.2968	20.7207	58.3648	76.3208	40.2823	19.6585	hypothetical protein
NCU02561		56.6669	66.9452	54.4441	45.3751	65.3616	41.8746	46.872	61.0894	hypothetical protein
NCU02562		0.0900175	0	0.0612467	0.10621	0.403729	0.150571	0.0892272	0.0901479	hypothetical protein
NCU02563	trf-5	66.1768	42.6527	74.2275	71.1757	82.6932	59.7614	85.3883	95.9229	transcription elongation factor S-II
NCU02564	cys-12	9.73169	3.34485	10.495	14.2552	10.0527	3.65426	10.4993	8.22093	transcription elongation factor S-II
NCU02565		28.9052	10.8485	19.8897	22.0019	46.1531	39.1947	30.2757	30.1942	hypothetical protein
NCU02566		53.684	28.6856	90.0047	83.3355	70.0622	61.2851	88.9965	98.79	hypothetical protein
NCU02567		46.5015	35.9224	71.2374	74.665	63.9451	41.2149	74.3579	80.031	alanyl-tRNA synthetase
NCU02568		12.4131	4.71721	11.3932	7.81451	16.387	12.4719	14.9466	13.2654	hypothetical protein
NCU10788		7.51773	3.14344	7.91115	7.21433	7.89944	6.03591	9.04144	9.73701	hypothetical protein
NCU10789	uce-18	44.8004	21.0143	59.0651	48.4545	33.0678	20.4155	42.4145	45.1529	ubiquitin-protein ligase Sel1/Ubx2
NCU02570		19.9934	12.1762	19.4418	21.8677	21.7658	15.3896	21.3963	20.3768	WD domain-containing protein
NCU02571	erg-1	83.736	46.1634	107.232	71.5383	99.8547	120.86	168.635	95.0224	WD domain-containing protein
NCU02572	msp-15	19.8171	14.5246	29.8184	27.3637	20.1613	14.0736	20.4374	21.3272	U5 small nuclear ribonucleoprotein component
NCU02573	div-57	39.1806	73.5162	67.9076	69.0692	96.9461	97.2272	95.2518	67.736	FAM96B
NCU02574		3.29193	3.98287	5.7239	9.06292	3.86686	2.75319	3.44431	6.41025	FAM96B
NCU02575		0.289409	0.378164	0.0984551	0.512205	0.278144	1.0892	0.143434	0.144914	hypothetical protein
NCU02576	znf-39	41.171	64.6611	55.1301	46.2173	69.7823	45.1142	57.2353	70.3008	C6 finger domain-containing protein
NCU02577		21.8284	14.1004	26.9159	21.8323	20.0965	19.7165	25.2318	21.7927	hypothetical protein
NCU02578	sin3	34.1022	17.5505	35.6529	27.8468	35.0101	14.763	32.2455	33.0873	paired amphipathic helix protein Sin3a%2C variant
NCU02579		57.4507	14.9664	102.917	77.5991	68.4355	64.0139	273.468	110.516	FAS1 domain-containing protein
NCU02580		523.072	218.608	785.66	573.263	635.377	825.349	1055.45	1197.46	fumarate reductase Osm1
NCU02582	sor-4	22.6935	13.9959	22.8329	20.1387	31.6969	24.3609	36.2811	31.4079	RCO3
NCU02583	gla-2	36.0139	7.02907	27.7127	20.3011	37.3301	28.7802	19.1133	17.3795	alpha-glucosidase
NCU02584		0	0	0	0	0.169748	0.110788	1.05043	0	hypothetical protein
NCU02585		17.4805	14.0616	21.7449	18.6869	23.3875	17.469	22.0708	17.8307	hypothetical protein
NCU02586		28.13	26.8652	50.4321	38.0539	39.5682	25.9204	38.8168	39.8289	ENTH domain-containing protein
NCU02587	rtf-2	8.86318	4.64752	8.19664	7.41166	10.7511	10.7232	15.7795	12.7539	ENTH domain-containing protein
NCU02588	div-49	107.968	41.7915	64.5201	62.313	114.272	96.4318	124.79	100.474	nuclear movement protein nudC%2C variant 1
NCU02589		28.6611	32.7431	52.5016	54.2147	27.8038	13.0871	24.4652	23.1559	nuclear movement protein nudC%2C variant 1
NCU02590		7.56871	4.97385	7.88258	5.0918	12.1235	11.6051	10.0688	15.0929	hypothetical protein
NCU02591		36.6382	61.2704	45.3455	34.8184	58	74.1664	45.3586	72.1844	glycerol:H+ symporter%2C variant
NCU02592	chs-9	17.3844	36.0887	15.3352	12.6923	28.9026	24.9819	19.358	23.2128	chitin synthase activator
NCU02593		0.954403	0.623548	1.70458	1.05571	0.30575	0.199552	0.709518	0.238946	hypothetical protein
NCU02594		12.6531	5.0665	9.76667	9.41744	9.77204	3.90692	5.73436	10.8435	hypothetical protein
NCU02595		431.36	347.112	472.839	447.653	434.185	406.265	487.817	405.541	hypothetical protein
NCU02596		1649.62	1197.97	1342.2	1918.79	1202.07	458.229	1711.18	2695.15	hypothetical protein
NCU02597		2.68166	1.16802	5.11892	3.33984	7.68409	6.79066	27.4672	5.0727	hypothetical protein
NCU02598		83.0582	119.116	86.2927	76.3532	185.2	174.847	151.092	120.16	hypothetical protein
NCU02599		515.351	357.121	546.291	574.789	274.299	234.582	495.042	463.709	BAP31 domain-containing protein
NCU02600		1.94735	0.63614	2.31866	2.01045	1.75458	1.57776	2.17154	2.5596	BAP31 domain-containing protein
NCU02601		19.2187	10.3195	23.3227	22.0068	22.6089	18.3396	27.8567	20.0669	hypothetical protein%2C variant
NCU02602		159.522	81.846	159.814	142.821	238.116	268.999	323.242	340.575	hypothetical protein
NCU02603		46.5338	18.1105	73.5441	54.186	29.2946	15.4858	22.5394	10.0034	hypothetical protein
NCU02604	rbg-7	8.18259	30.1422	20.7214	21.8634	18.2907	7.42652	9.02003	12.1263	hypothetical protein
NCU02605	rpo-14	126.492	121.746	127.486	116.485	123.347	89.191	121.814	119.981	DNA-directed RNA polymerase I/II/III subunit 10
NCU02606		62.6692	38.6235	70.9504	50.1619	69.0284	51.6702	62.0875	83.0235	hypothetical protein%2C variant
NCU02607		0	0.424217	0.110445	0	0.208011	0.271522	0	0.162562	hypothetical protein
NCU02608		7.38514	11.859	9.26249	7.82126	12.542	8.63222	21.0789	27.4448	hypothetical protein
NCU02609		15.8078	9.70925	9.28495	7.86857	18.318	10.8968	14.6897	13.6354	hypothetical protein%2C variant
NCU02610	dyn-1	131.149	113.432	128.502	104.39	182.544	170.465	220.157	211.781	dynein light chain type 1
NCU02611	rrn-3	34.9415	125.046	99.8372	92.7473	88.1492	37.7576	45.427	62.3653	multiple RNA-binding domain-containing protein 1
NCU02612	stv-1	8.7155	11.3884	15.9635	15.2946	7.7288	2.74664	4.6951	8.72812	hypothetical protein
NCU02613		2.01343	0.970264	4.75097	1.06145	9.68901	8.06132	13.2484	6.30645	hypothetical protein
NCU02614	nup-13	15.6371	6.63442	13.7814	11.5671	14.4314	12.5359	19.9168	18.0127	peptidyl-prolyl cis-trans isomerase H
NCU02615		44.0058	29.253	45.9678	35.042	55.4808	30.7565	49.4676	52.1548	hypothetical protein
NCU02616	cdc2	68.679	25.3814	37.4033	18.8659	63.0297	55.8684	51.8243	37.1597	WD-repeat containing protein slp1
NCU02617		24.6833	12.6799	26.2262	22.0812	21.3416	15.2654	25.8025	27.4956	kelch repeat-containing protein
NCU02618	pex13	69.7376	58.9996	83.5666	72.8796	85.5595	66.2032	84.1276	91.3893	peroxisomal membrane protein
NCU02619	tdus-3	20.6107	30.3843	30.6759	29.0534	29.8396	21.9614	22.8853	30.3655	tRNA-dihydrouridine synthase 3
NCU02620	pod-4	33.8727	25.7276	27.4922	19.9213	41.262	29.6844	29.1193	37.7955	kelch domain-containing protein-containing protein
NCU02621	znf-3	90.8936	108.186	208.573	206.078	87.447	50.0214	73.4506	113.388	kelch domain-containing protein-containing protein
NCU02622		2.36969	7.51989	7.77362	8.58762	4.338	1.69875	1.84555	2.11886	hypothetical protein
NCU02623	mhr-1	303.728	240.001	239.935	303.524	193.023	134.408	123.037	139.31	mitochondrial hypoxia responsive domain-containing protein
NCU02624	erg-11	107.08	86.2246	66.3013	34.9736	152.307	157.774	80.3263	100.185	cytochrome P450 51
NCU02625		8.71329	3.82626	6.24426	2.4227	8.09955	6.33159	5.87585	7.29543	hypothetical protein
NCU02626	kin-4	6.20024	4.77101	3.99005	2.78906	10.7094	6.52512	5.17272	4.42407	kinesin
NCU02627		5.42627	9.70264	6.06259	3.87513	14.163	12.0382	11.833	12.1839	hypothetical protein
NCU02628		0.81262	0.498144	1.53582	1.1186	1.02203	0.604115	2.35679	1.05492	hypothetical protein
NCU02629	ad-5	83.9593	150.465	333.205	293.24	149.347	150.054	199.458	166.474	bifunctional purine biosynthesis protein
NCU02630	hsp78	12.7956	5.59427	17.4119	16.2368	12.4986	9.97461	12.9704	8.31709	heat shock protein 78
NCU02631	drc-1	11.0599	5.34514	12.1121	10.5468	10.2411	7.34918	11.7136	10.7724	DNA replication complex GINS protein psf-1
NCU02632	cys-23	27.1041	12.4422	36.8826	34.1897	27.7076	10.8248	17.9007	18.0549	sulfate transporter
NCU02633		42.7445	31.5992	58.0719	45.1548	32.988	18.0184	35.4782	32.3977	sulfate transporter
NCU02634		76.1396	44.0797	76.7129	71.6845	88.5594	97.762	129.466	95.6354	hypothetical protein%2C variant
NCU02635	gt62-2	56.3013	101.794	77.1919	69.8409	89.9467	78.0518	80.0293	111.062	mannan polymerase complexes MNN9 subunit
NCU02636	pex4	33.3891	68.9089	40.2863	24.2999	58.6805	46.5194	55.4434	68.5936	ubiquitin conjugating enzyme
NCU02637		138.487	123.56	108.959	65.1125	188.293	118.89	130.07	130.433	hypothetical protein
NCU02638		0.516494	0.539913	0.491982	0.243762	1.787	1.03672	0.307176	0.413794	hypothetical protein
NCU02639	arg-1	144.542	277.59	261.484	230.119	294.541	408.083	484.613	201.456	argininosuccinate synthase%2C variant
NCU02640	rrn-1	52.2528	117.651	61.9734	62.4104	105.194	53.3729	60.1434	64.4813	hypothetical protein
NCU02641		26.1631	12.6917	20.4163	20.665	19.9012	11.8221	18.6204	23.0345	hypothetical protein
NCU02643		0.260577	0	0	0.461177	0.0834779	0	0.129145	0.391432	hypothetical protein
NCU02644		148.391	545.206	218.357	177.955	238.768	195.555	185.908	316.069	hypothetical protein%2C variant
NCU10075		27.4798	30.812	35.6181	23.8373	12.2362	6.34266	13.0258	14.7591	hypothetical protein
NCU10076		0	0	0	0	0	0	0	0	hypothetical protein
NCU02648		1.10076	1.19862	1.0298	0.73056	0.837513	0.575383	0.204581	0.344486	methyltransferase
NCU02650	rpn-5	84.6348	36.7354	96.2808	93.9262	86.2203	90.5087	133.504	99.9536	26S proteasome non-ATPase regulatory subunit 12
NCU02651		8.97362	7.871	7.53717	6.49875	5.39267	4.19246	7.2999	5.14406	hypothetical protein
NCU02652		0.0846836	0	0.576176	0.399668	0.434065	0.283298	0.33576	0.339225	hypothetical protein
NCU02653	mfs-2	3.08236	2.5474	4.73213	3.54358	4.00047	1.3881	5.5622	2.77022	allantoate permease
NCU02654	gh15-1	1.74862	0.846254	2.70996	1.49007	3.61008	0.812472	8.47377	0.875578	glycosyl hydrolase family 88
NCU02655		0.0523516	0	0.142477	0.308845	0.0335425	0	0	0	hypothetical protein
NCU02656		1.30442	0.994265	1.35345	1.07735	2.67444	1.50004	2.16572	1.79617	hypothetical protein
NCU02657	eth-1	109.079	192.782	153.298	189.338	157.164	150.804	99.4521	111.774	s-adenosylmethionine synthetase
NCU02658	wal-3	51.9963	68.175	71.6032	81.9922	54.7641	37.3062	52.9518	66.8727	ATP binding protein
NCU02659		13.1532	9.23585	15.946	10.7695	18.2851	17.801	24.5742	19.7185	ATP binding protein
NCU02660		48.2889	24.4987	41.7764	44.1186	49.2482	43.1843	44.1003	33.3259	DUF962 domain-containing protein
NCU02661	rpo-7	42.0082	22.5757	44.0599	41.3676	46.9568	42.1599	52.1453	56.7608	DNA-directed RNA polymerase II polypeptide
NCU16370		2.65456	1.19904	3.21089	2.11705	2.07878	1.80899	4.72651	5.11989	hypothetical protein
NCU02663	lys-1	0.15759	0.36608	0.857779	0.402867	0.908736	0.615065	6.8731	5.31322	L-lysine 2%2C3-aminomutase
NCU02664		7.05901	3.33629	7.61304	5.22767	9.31027	5.46411	8.44855	13.6872	hypothetical protein
NCU02665	dga-1	67.4755	24.1437	91.7859	95.1081	50.2676	36.489	53.9859	44.3222	diacylglycerol O-acyltransferase
NCU02666	znf-58	32.6305	25.8642	38.0594	36.1962	46.3341	35.6846	41.0024	49.2058	NSDC
NCU16371		6.09349	5.80579	5.70066	6.29093	8.78444	5.73328	4.9075	6.29301	NSDC
NCU02668	ghx-3	267.719	283.324	206.376	118.011	675.633	786.093	745.866	255.08	cell wall synthesis protein-Penicillium chrysogenum
NCU02669	vps1	7.91312	2.95426	7.95893	4.33484	10.4078	6.72084	11.4244	7.82613	signal sequence binding protein
NCU02670		2.33552	1.13795	4.41704	3.89994	3.82978	1.9864	3.76681	2.21997	signal sequence binding protein
NCU02671	msn-1	194.12	222.931	191.812	121.533	267.215	215.613	304.925	435.751	cutinase G-box binding protein
NCU02672		2.15111	0.832831	1.13834	0.423011	2.90964	2.99844	2.84296	1.43615	hypothetical protein
NCU02673		0	0	0.125259	0	0	0	0	0.184366	hypothetical protein
NCU16372		3.15859	1.73243	6.12881	3.45072	2.84825	2.7395	1.97128	3.16316	hypothetical protein
NCU02674		6.40356	9.63121	11.1305	13.104	9.74429	3.64011	6.44651	9.86974	hypothetical protein
NCU02675	rbg-27	11.6132	63.3276	20.9669	28.2677	28.5327	17.9722	11.1487	20.8791	RNA-3'-phosphate cyclase
NCU02676	dsc-4	18.8132	8.58149	16.9863	17.1201	14.8338	9.04199	13.184	14.246	RNA-3'-phosphate cyclase
NCU02677	arg-3	64.1468	64.5332	129.966	128.401	70.4615	62.8546	44.2611	64.3147	carbamoyl-phosphate synthase large subunit
NCU02678		2.77091	1.98783	5.65587	3.75015	3.65516	2.59007	5.65473	6.12115	carbamoyl-phosphate synthase large subunit
NCU02679	cea-1	6.32827	3.72223	5.55689	3.98859	15.8719	16.104	12.4918	6.3916	carboxylesterase
NCU02680		52.5483	26.7301	67.6987	57.0768	57.7348	52.516	72.6773	63.6432	nuclear protein localization protein 4
NCU02681		92.2222	51.6814	118.633	96.6831	82.9242	59.4437	121.204	210.595	translocation protein
NCU02682		0.856477	0.319754	0.332992	0.360909	0.862335	0.716309	0	0.367593	hypothetical protein
NCU02683	dno-3	3.39033	1.24698	4.30591	2.82237	3.017	1.66978	3.09919	3.35752	hypothetical protein
NCU02684	crf4-3	68.7256	44.0751	85.3396	71.8027	74.6044	49.1039	67.4079	84.5501	PWWP domain-containing protein
NCU02685	mrpp-7	12.5873	6.45002	16.2972	15.5942	14.3508	7.47748	12.6052	14.9227	pre-mRNA splicing helicase
NCU02686		3.95666	2.56937	6.55883	4.20157	4.42489	1.68465	3.63669	4.61078	hypothetical protein
NCU02687	dra-4	20.0139	9.17979	15.5069	9.97578	17.7432	14.1423	15.5467	23.9697	hypothetical protein
NCU02688	uce-1	27.7558	6.58613	19.9204	13.5605	31.8284	26.0992	34.7549	22.9178	ubiquitin-conjugating enzyme E2Z
NCU02689	amyc	13.3938	6.52211	12.1095	7.25967	14.773	6.80341	14.9967	13.2835	LIM and Rho-GAP domain-containing protein
NCU02690		125.008	83.2057	169.732	173.254	56.5409	17.5853	65.9458	67.0409	mitochondrial integral membrane protein
NCU02691		2.94612	2.49706	8.61394	5.68388	6.3261	5.26091	45.5402	11.0042	hypothetical protein
NCU02692		12.3621	3.86054	8.67553	7.6599	11.8062	6.04733	12.3307	8.87625	hypothetical protein
NCU02693	erg-26	111.86	30.3392	82.9374	64.7348	85.1663	55.5213	68.5919	93.7449	hypothetical protein
NCU02694		20.9955	15.2743	27.296	20.0522	23.1231	14.8069	23.6797	29.2089	hypothetical protein
NCU02695	ada-23	103.582	55.1106	98.0679	85.5103	97.9147	92.1978	100.796	79.7363	hypothetical protein
NCU02696	mrpp-8	22.2066	11.7613	21.7025	19.8254	20.0793	11.7863	20.7417	22.0085	pre-mRNA-processing ATP-dependent RNA helicase prp-5
NCU02697		8.90919	3.97361	10.4261	9.92317	13.4258	9.06058	15.8958	13.9185	pre-mRNA-processing ATP-dependent RNA helicase prp-5
NCU02698		0	0	0	0	0	0	0	0	hypothetical protein
NCU02699	znf-14	25.0978	24.2185	31.3928	27.1584	29.0738	17.0764	22.0598	20.0309	zinc finger protein
NCU02700		46.9687	32.5423	50.9018	69.9737	49.9655	33.1493	42.4311	86.3332	hypothetical protein
NCU02701	dpp-2	82.3057	11.9372	59.2835	37.1159	87.6885	75.5392	102.47	82.5975	hypothetical protein
NCU02702	gki-1	91.1855	78.0355	143.307	118.66	70.0462	77.6043	134.021	201.29	glucokinase
NCU02703		1.59211	2.67476	4.71987	2.07977	12.3868	15.2177	39.9041	16.058	hypothetical protein
NCU02704		54.9512	41.8854	42.444	21.0718	56.533	61.3645	45.3081	104.246	branched-chain alpha-keto acid dehydrogenase E2 component
NCU02705	apa-3	22.531	24.7659	21.2945	19.0438	29.4493	18.6381	19.8968	25.5174	F1F0 ATP synthase assembly protein Atp10
NCU02706	sna-2	45.6333	28.5866	44.0984	51.3216	39.314	29.27	39.8264	49.6138	F1F0 ATP synthase assembly protein Atp10
NCU02707	crp-39	534.996	1147.92	1026.15	916.289	1123.17	1378.31	1104.75	834.481	60S ribosomal protein L6
NCU10498	crp-66	831.847	1477.57	1518.63	1527.81	1893.03	1944.38	1453.54	1174.66	60S ribosomal protein L35
NCU10497	ti	133.228	65.3867	148.975	139.908	117.47	113.027	141.596	200.393	oligosaccharyl transferase STT3 subunit
NCU02710		0.911591	0.0567217	1.06326	0.921921	0.584071	0.272287	0.451794	0.847703	hypothetical protein
NCU02711		13.0759	7.52943	13.0434	10.1982	16.4009	7.0435	9.88561	10.5425	hypothetical protein
NCU02712	ace-1	94.3229	63.1102	168.279	162.042	87.9937	52.5223	153.612	124.428	acetate kinase
NCU02713	csp-1	715.823	1063.89	977.599	929.934	482.475	426.37	219.324	748.802	conidial separation-1
NCU02716	mrpp-3	20.8535	8.65937	22.6794	22.3419	22.4993	14.2778	25.3828	28.9991	pre-mRNA splicing factor
NCU02717	msp-17	24.3215	10.4711	25.9877	25.0847	25.912	16.3011	29.3973	31.7256	pre-mRNA-splicing factor clf-1
NCU02718	spa-11	25.4627	57.8704	25.7815	21.1619	60.3863	56.1153	83.0441	45.1983	pre-mRNA-splicing factor clf-1
NCU02719		6.47128	7.31081	7.56761	5.42828	14.4471	10.4016	20.9472	13.4676	hypothetical protein
NCU02720		18.272	32.6811	35.2338	34.8012	35.9642	20.806	28.0885	26.6602	hypothetical protein
NCU02721		0	0	0	0	0	0	0	0	hypothetical protein
NCU02722		2.90699	1.89925	1.4216	1.76855	4.53997	2.50721	2.34119	2.5473	hypothetical protein
NCU02723		47.5317	34.8641	55.3611	36.4231	77.0106	78.9703	84.2054	78.4084	SFT2 domain-containing protein
NCU02724	tcf-21	63.9704	43.7071	78.3842	45.5113	74.7752	58.0617	62.0304	93.3825	HLH transcription factor
NCU02725		4.30099	1.57918	4.95784	3.37613	5.23813	3.12145	6.83526	7.29735	hypothetical protein
NCU02726	gpl-4	18.7163	46.098	19.6068	13.6267	37.7838	43.1396	37.9506	38.0447	ethanolamine kinase
NCU02727	gly-3	45.5627	12.3424	36.7843	36.1618	53.4165	38.1061	44.4975	23.1504	ethanolamine kinase
NCU02728	msp-18	6.09002	2.39713	9.23863	7.87748	6.85013	2.94282	6.52843	6.9572	pre-mRNA splicing factor ATP-dependent RNA helicase prp16
NCU02729		20.9402	43.2345	41.4471	49.9356	40.468	17.8544	18.8694	29.5494	transducin family protein
NCU02730		70.5997	51.9976	52.2487	42.6335	154.81	147.654	85.5153	61.9716	hypothetical protein
NCU02731		42.3933	11.6222	49.953	49.7865	23.5708	13.271	29.2661	62.7729	hypothetical protein
NCU02732		14.86	8.20998	18.8979	13.8853	43.1003	33.1971	54.0248	28.6644	hypothetical protein
NCU02733	gol-2	82.9263	26.205	74.217	64.878	80.6991	69.6534	123.607	83.9403	golgi apparatus membrane protein tvp-23
NCU02734	ccl-1	28.9861	11.2524	31.6743	28.0735	36.2168	35.5641	61.2532	35.3925	citrate lyase beta subunit
NCU02735		12.4382	7.99017	15.7909	21.8905	6.09945	2.44084	4.54589	6.33249	citrate lyase beta subunit
NCU02736		269.307	236.547	273.788	316.259	235.233	128.592	234.093	185.929	hypothetical protein
NCU02737	trm-57	9.53912	5.39591	11.5898	8.62403	12.6603	14.9717	19.4633	25.8053	hypothetical protein
NCU02738	pef-1	158.554	171.036	147.888	113.018	213.074	199.749	189.494	230.383	EF hand domain-containing protein%2C variant
NCU02739	tcf-8	131.591	90.7741	140.132	103.797	92.1588	61.2659	97.7716	113.23	transcription factor RfeD
NCU02740		0.13381	0	0.182085	0.473641	0	0	0	0	hypothetical protein
NCU02741	mei-3	34.1628	19.0033	32.3735	28.6529	34.9691	26.2999	37.29	36.2733	MEI3
NCU02742	nup-14	12.448	3.2558	10.424	9.22053	13.141	7.93081	13.2879	14.0127	hypothetical protein
NCU02743	vps26	58.7917	16.6778	63.1014	50.2339	61.0902	53.7967	72.4144	56.9215	hypothetical protein
NCU02744	crp-82	702.399	1405.12	1348.18	1320.08	1669.31	1773.76	1289.71	1016.96	60S ribosomal protein L9
NCU02745		58.3488	42.3886	48.6167	31.5901	70.5853	45.7609	77.2154	92.9561	60S ribosomal protein L9
NCU02746	vma-13	99.1935	22.26	105.463	92.4374	104.56	78.8798	169.129	115.447	vacuolar ATPase subunit H
NCU16374		26.5456	15.5768	45.5922	42.6855	22.7957	13.8758	45.9556	32.9531	hypothetical protein
NCU02747		17.7988	5.45491	13.1804	12.7932	17.0565	11.661	15.6856	17.3303	hypothetical protein
NCU02748	rrm-5	12.1382	26.4633	23.3769	22.4999	21.5464	16.4756	22.4195	22.7837	rRNA-processing protein utp23
NCU02749		20.5234	17.8783	24.8652	21.7495	26.8831	17.1198	26.6109	35.4716	hypothetical protein
NCU02750		51.1119	66.8592	38.5105	29.9709	54.7934	33.5259	28.1697	35.8848	PH domain-containing protein
NCU02751	mus-59	6.44708	3.88214	6.83244	4.41686	7.34777	5.66529	6.12543	9.40196	serine/threonine-protein kinase
NCU02752	znf-47	6.65598	1.8472	7.33399	4.48264	10.0954	9.68012	13.1951	9.40855	C6 transcription factor Prf%2C variant
NCU02753		19.4785	16.0805	23.2436	20.8256	37.5942	26.9674	40.219	31.991	WD repeat-containing protein
NCU11228		15.4877	8.23985	15.606	12.6117	20.6678	11.7649	22.77	24.2888	DUF1339 domain-containing protein
NCU02754	ckb-2	42.5996	36.0361	37.7633	34.2353	63.8527	46.9073	47.9457	41.6873	casein kinase II subunit beta-2
NCU02755		39.3619	66.3293	39.9158	26.2984	66.1158	42.0495	62.8952	85.5691	casein kinase II subunit beta-2
NCU02757	mrp-53	59.5188	38.3508	53.7313	53.8369	85.7592	65.0769	60.0788	52.5645	60S ribosomal protein L2
NCU02758	cdc13	140.896	124.557	174.301	134.085	167.198	121.582	126.462	176.434	G2/mitotic-specific cyclin-B
NCU16375		83.4271	45.8999	102.322	88.8131	95.5524	92.3321	120.467	124.223	G2/mitotic-specific cyclin-B
NCU02759		108.359	28.4748	92.0232	60.7723	128.653	77.45	114.601	199.227	hypothetical protein
NCU02761		236.745	74.7322	186.243	90.4841	335.487	260.849	255.325	285.372	hypothetical protein
NCU02762	smco-1	5.24313	4.48641	5.51549	3.7403	9.60157	5.0848	7.50078	6.87063	calcium channel subunit Cch1
NCU09388		18.2901	7.01802	15.9998	13.8302	15.439	9.46942	15.2158	19.0797	hypothetical protein
NCU09387	fmf-1	0.0695221	0	0	0	0.0445439	0	0	0	female and male fertility protein 1
NCU09386		59.3062	36.1547	57.8391	60.0937	61.6209	49.0717	69.6447	59.8141	hypothetical protein
NCU09384	msh5	2.57483	1.36181	3.59761	3.52626	2.65136	1.23054	2.5978	2.57856	hypothetical protein
NCU09383		19.2872	17.2609	36.0364	31.6906	19.8398	17.454	28.6769	24.0685	hypothetical protein
NCU09382		6.6235	13.0837	13.9004	15.3548	11.5359	5.46149	10.0792	12.2385	TPR domain-containing protein
NCU09381		26.2328	15.7107	24.2339	24.4479	31.5146	23.8783	31.9428	32.2157	TPR domain-containing protein
NCU09380		33.9405	172.549	64.3295	69.4953	83.1015	50.3665	37.0832	62.3511	pumilio domain-containing protein
NCU09379		0.218655	0.571422	0.520694	0.515975	0.91062	1.00579	1.73388	0.766399	hypothetical protein
NCU09378	rpo-2	86.7167	65.1109	100.604	94.8995	103.012	89.2614	113.336	147.221	hypothetical protein
NCU09377	rgb-1	105.799	39.0411	126.872	100.787	113.216	95.7888	149.636	109.674	protein phosphatase PP2A regulatory subunit B%2C variant
NCU09376		15.5008	9.67028	23.6721	26.1559	20.6872	12.2846	32.0042	14.5064	hypothetical protein
NCU09375		69.1467	39.1636	81.8348	76.8614	63.7028	53.1565	111.119	96.1436	hypothetical protein
NCU09374		11.9597	6.23562	15.2122	13.3465	14.2875	10.3227	17.1689	20.5616	integral membrane protein
NCU09373	mlh-2	0.108429	0	0	0	0	0	0	0	MUTL-2
NCU09372		3.63391	2.81384	2.10617	2.6202	4.57038	2.58894	2.53475	2.29133	hypothetical protein
NCU09371	rib-7	177.139	81.7083	109.827	102.727	165.93	170.544	163.952	124.44	6%2C7-dimethyl-8-ribityllumazine synthase
NCU09370		74.4408	40.7419	77.0987	78.4852	57.0815	38.0491	57.7875	87.6435	6%2C7-dimethyl-8-ribityllumazine synthase
NCU09368	trm-31	22.8757	13.2246	19.13	22.9422	16.6289	9.91384	13.7699	32.2807	cation diffusion facilitator 10
NCU09367	stt4	29.1517	15.4422	34.24	21.7636	34.8883	24.0726	34.631	29.157	cation diffusion facilitator 10
NCU09366	pcb-6	181.553	64.6344	194.113	148.651	184.162	160.284	289.627	204.009	proteasome component C5
NCU16376		0.252969	0.220366	0.172117	0.522331	0.567284	1.05784	0	0.380003	hypothetical protein
NCU09365		10.824	20.4151	11.317	13.4448	15.4927	7.26699	9.1541	23.37	hypothetical protein
NCU09364	hsp3	42.6685	33.6598	42.363	53.6931	38.1916	34.9963	56.8155	39.9794	hsp30-like protein
NCU10352	snr-6	187.905	143.467	138.877	125.159	243.363	242.508	242.685	184.541	hsp30-like protein
NCU09363		4.34672	5.24286	7.27988	8.36363	10.5831	6.4877	12.5943	6.69695	hypothetical protein
NCU09362		8.7904	3.82874	11.4229	8.78322	10.7823	5.56352	12.4811	11.0237	hypothetical protein
NCU09360		17.1124	9.22577	22.4517	15.8171	15.2498	8.71762	25.4708	23.2775	hypothetical protein
NCU09999		91.0643	60.6774	74.1606	75.5339	104.411	109.663	67.7872	81.8586	hypothetical protein
NCU09998	apg-8	15.9329	9.15854	20.1324	16.5131	22.0315	17.2233	25.7576	26.5661	hypothetical protein
NCU09996		12.9625	8.07684	14.0255	11.9487	20.1288	15.2077	25.6974	16.4069	hypothetical protein
NCU09995	nhp-1	1459.97	1138.34	663.205	495.313	1498.25	1199.43	973.701	923.536	hypothetical protein%2C variant 2
NCU09994		121.408	75.4753	138.403	124.313	91.5787	51.4072	78.8595	98.0089	hypothetical protein
NCU10058	rg-1	252.611	73.6462	286.131	233.994	268.265	271.748	407.61	255.935	phosphoglucomutase 2
NCU16377		24.6756	11.593	15.1855	13.5758	43.0779	38.2601	42.5971	25.1278	phosphoglucomutase 2
NCU10059		22.1407	7.48456	24.8447	12.6231	26.8896	15.7534	37.0139	36.7339	streptomycin biosynthesis protein StrI
NCU08578	osb-2	90.8663	47.8987	78.3394	60.4717	118.492	101.807	115.657	97.3853	oxysterol binding protein
NCU08579	uth-5	30.9616	18.8392	38.9559	37.3572	37.183	26.3716	46.0603	44.8736	oxysterol binding protein
NCU08585		0	0	0	0	0	0	0	0	hypothetical protein
NCU09892		94.7296	27.7284	102.294	100.438	72.9581	45.9351	123.112	94.0334	prolyl-tRNA synthetase
NCU09894	tcf-28	14.8926	14.974	25.2058	20.9591	25.0653	8.79927	16.9651	19.8484	CCAAT-box-binding transcription factor
NCU09895	the-1	232.721	76.8988	153.062	105.342	203.597	234.102	203.053	156.451	thioesterase
NCU09896	adsk-1	361.195	207.751	272.832	300.965	298.122	207.153	181.881	143.176	adenylyl-sulfate kinase
NCU09897	vma-5	143.894	44.7868	143.208	118.993	133.371	86.5222	151.953	117.73	adenylyl-sulfate kinase
NCU09898		47.3843	21.3254	54.0058	44.6453	48.2488	43.2736	46.5421	59.9979	hypothetical protein
NCU09899		32.7139	31.8218	38.3422	32.9434	38.3726	26.0757	33.0725	43.3866	Frp1
NCU09900		44.8869	23.0349	43.7191	37.7906	48.8788	44.4518	74.0454	69.3808	hypothetical protein
NCU10073	abp-1	75.4575	36.1171	82.5532	61.0009	88.2081	64.2122	104.253	123.012	actin binding protein
NCU09802		556.511	869.359	533.142	541.363	808.794	868.059	1272.64	1094.24	hypothetical protein
NCU09803	trx-3	208.815	160.991	247.428	254.772	201.272	156.293	299.166	219.625	thioredoxin
NCU09804	znf-43	6.31048	3.75936	9.77825	6.65305	8.42556	5.51607	13.4787	6.44193	C6 transcription factor
NCU09805	gh13-2	43.1053	12.8613	33.3666	34.5336	16.7563	12.2858	14.3771	21.2495	alpha-amylase
NCU09806		122.932	91.1242	131.606	82.8684	245.787	227.773	291.333	218.032	hypothetical protein
NCU09807		5.13247	2.71766	7.2409	6.10026	5.99659	3.51396	5.06247	6.39968	hypothetical protein
NCU09808	dya-1	38.8958	16.1275	44.3111	36.5223	60.9948	41.3285	62.8395	56.1064	dynamin-1
NCU09809	trm-65	32.8945	21.1501	21.4929	24.1034	33.2868	30.5679	30.9237	22.0922	mitochondrial copper ion transporter
NCU09810	suc-4	12.3406	6.29273	15.0959	11.415	11.3781	7.80363	11.6781	10.0762	succinyl-CoA synthetase subunit alpha
NCU09811		15.2088	7.15731	12.8059	11.0693	18.1076	13.7919	23.3349	12.7799	succinyl-CoA synthetase subunit alpha
NCU09812		27.0848	14.3548	28.744	20.1988	38.2646	21.8782	37.748	40.2048	LIM domain-containing protein
NCU09813		238.513	137.805	272.643	278.648	202.024	142.695	220.806	235.625	SMT3%2C variant 2
NCU16378		38.2365	47.564	109.201	92.9215	42.8476	28.8204	69.2509	46.3284	DUF1903 domain-containing protein
NCU09814	nup-33	21.3024	8.41787	18.8689	15.4282	21.5204	10.6055	15.5962	21.2972	hypothetical protein
NCU16379		3.86972	0.991466	3.25241	5.23728	1.45846	2.66528	1.12816	2.05164	hypothetical protein
NCU09815	mbp3	5.0179	2.05393	5.51194	5.49256	3.83481	2.27531	5.99258	3.32993	methylated-DNA-binding protein3
NCU09816	cyt-26	622.221	466.415	400.582	464.643	791.644	990.413	532.097	430.699	cytochrome-26
NCU09817	aro-7	58.8999	173.052	179.885	173.855	110.154	100.906	142.275	126.141	DAHP synthase
NCU09818		132.235	98.4036	148.328	169.418	64.8579	49.9506	108.093	99.0808	integral membrane protein
NCU09819		69.3974	38.0939	77.5029	72.281	59.0823	40.455	63.1897	63.8417	cyclophilin-type peptidyl-prolyl cis-trans isomerase
NCU09820		23.8492	10.485	30.5913	33.3125	7.56871	4.01725	13.896	29.1974	cyclophilin-type peptidyl-prolyl cis-trans isomerase
NCU09821		498.41	351.771	891.364	956.986	287.222	170.451	847.454	653.032	oxidoreductase
NCU16380		0.424802	0.925132	0.192686	0.417682	0.181451	0.473707	0.421072	0.283611	hypothetical protein
NCU09333	ace-1	155.092	195.105	165.413	119.565	270.72	305.151	338.228	204.138	hypothetical protein
NCU09332	gt39-3	116.076	72.6762	134.481	107.868	141.601	135.996	142.373	206.577	mannosyltransferase PMTI
NCU09331		257.886	230.312	224.472	233.842	494.93	642.716	441.421	189.178	HMF1
NCU09330		31.4501	36.529	41.202	38.49	47.255	30.3259	50.3673	36.8066	hypothetical protein
NCU09329	svd-4	36.3491	31.6003	25.0819	17.2767	46.296	47.5082	35.6653	29.4014	hypothetical protein
NCU09328		1.17282	0.136222	0.372386	0.322885	0.601154	0.196175	0.310006	0.156602	hypothetical protein
NCU09327	cyt-4	7.61378	7.82452	15.0874	16.4972	11.2178	6.66118	7.19915	7.44912	protein phosphatase
NCU16381		0.440086	0	0.598857	0.259626	0.56394	0	0	0	hypothetical protein
NCU09326	gh17-4	656.29	786.912	562.105	327.533	1671.02	1877.48	970.66	728.917	hypothetical protein
NCU09325		27.8401	16.1092	22.0646	14.8116	36.6914	27.1787	30.4055	24.3996	WD domain-containing protein
NCU09324	chs-4	96.8042	76.6688	75.6257	64.3287	64.1936	43.6979	49.6407	73.2363	chitin synthase 4%2C variant
NCU09323		0	0	0	0.0865419	0	0	0	0	hypothetical protein
NCU16382		17.8413	7.69324	11.0465	8.52555	5.02973	3.80497	2.6527	4.19878	hypothetical protein
NCU09322	chs-1	27.8911	25.2052	19.3943	16.8524	25.9502	17.219	19.4953	25.4733	chitin synthase activator
NCU09321	sut-13	32.5822	56.0573	31.606	18.5498	37.3474	47.1856	35.4814	31.7332	sucrose transporter
NCU09320	his-2	35.8619	122.963	32.04	21.2606	69.1579	95.7805	65.8495	41.3304	ATP phosphoribosyltransferase
NCU09319		17.7947	17.9665	23.8353	20.2621	24.2313	14.6673	23.8863	24.9057	ATP phosphoribosyltransferase
NCU09318	dnh-2	4.56145	1.88221	7.98056	5.64503	5.20793	2.58154	4.31743	4.46502	ATP-dependent DNA helicase mph-1
NCU09317	mrs-8	24.83	17.0823	35.9371	36.2584	26.8429	22.3808	29.1344	35.8052	hypothetical protein
NCU09316		13.7065	19.3539	6.91839	4.51315	29.5932	25.9658	13.5862	10.4703	hypothetical protein
NCU09315	nuc-1	16.3397	6.92764	16.1142	13.28	26.8132	17.3728	18.0054	16.9727	phosphorus acquisition-controlling protein
NCU09314		0	0	0	0	0.0433482	0	0	0	hypothetical protein
NCU09313	sec1	32.1594	10.3908	29.6237	19.5193	34.8639	22.5957	39.0212	30.8553	exocyst complex component Sec10
NCU09312		57.3861	49.3462	71.0029	69.5326	84.0415	66.5403	77.264	81.4259	di-trans%2Cpoly-cis-decaprenylcistransferase
NCU09311	met-1	12.282	13.5719	22.2066	19.523	19.0902	18.3088	21.3611	15.4886	Met-10
NCU09310	pph-12	54.2488	32.4462	29.7541	22.16	46.5383	29.9605	20.3803	29.3811	protein phosphatase type 1 complex subunit Hex2/Reg1
NCU09309	pcb-5	136.512	51.876	139.93	130.832	156.166	143.632	261.514	133.043	proteasome component PRE2
NCU09308		8.79396	5.58584	11.6342	9.76341	12.0514	6.58864	7.44556	8.43975	proteasome component PRE2
NCU09307	lfd-1	8.24234	7.26485	6.88854	4.53707	22.1428	16.4194	13.7989	17.191	hypothetical protein
NCU10069		1635.18	590.969	452.109	355.978	1901.15	2042.42	1349.56	674.774	hypothetical protein
NCU03055	gt34-2	27.8937	41.0914	24.4594	21.5154	44.0893	38.4455	30.5488	29.1783	alpha-1%2C6-mannosyltransferase subunit
NCU10601		0	0	0	0	0	0	0	0	hypothetical protein
NCU03056		12.1545	3.0524	12.6654	10.5296	7.01584	7.50952	9.76848	8.22439	hypothetical protein
NCU03057		15.484	6.66484	17.9716	10.4243	14.8229	9.44581	16.8828	10.672	hypothetical protein
NCU03058		9.30851	3.14315	8.49952	7.24448	8.50905	5.62962	7.78416	8.25922	hypothetical protein
NCU03059	nst-3	14.4254	8.0533	16.9861	14.3593	16.7111	8.55354	13.679	21.6024	SIR2 family histone deacetylase
NCU03060	chd1	17.4635	7.03406	20.2021	16.5665	17.0824	7.83448	16.974	21.4577	chromodomain helicase
NCU03061	trl-2	67.5426	89.3272	98.0905	100.562	117.039	106.6	102.386	144.252	translation initiation factor RLI1
NCU03062		23.1715	24.9289	27.2043	25.0974	34.4698	17.3925	26.7357	31.6965	formin binding protein
NCU03063		14.3969	9.04042	21.5984	14.4357	15.9062	12.4662	18.7079	20.9388	hypothetical protein%2C variant
NCU03064	pbd-4	220.054	175.128	204.978	155.528	158.35	143.466	171.09	172.917	RSC complex subunit Rsc7
NCU03065	div-41	21.0973	34.0016	43.0335	36.0352	31.448	17.6808	29.8437	40.477	mitotic control protein dis3
NCU03066	rbg-33	22.1675	100.448	49.0725	52.1596	52.0644	33.2325	22.7961	38.5775	GTP-binding protein
NCU03067		10.2211	4.57352	14.4406	9.95092	13.6702	8.54833	22.8647	10.124	hypothetical protein
NCU03068	pdx-3	39.8723	27.4262	39.3587	25.9646	46.6264	40.7725	57.8795	23.0743	glycerol-3-phosphate phosphatase 1
NCU03070		18.5422	13.2344	17.6346	13.5738	25.018	11.4044	21.6663	22.4659	hypothetical protein
NCU03071	os-4	21.3634	14.7159	22.4914	22.2777	23.4111	10.8226	14.3194	26.0596	MAP kinase kinase kinase SskB
NCU03072	dno-7	39.4361	15.2374	38.18	44.6539	26.5805	17.9392	21.016	40.3071	hypothetical protein
NCU03073	pole-4	17.2531	13.9227	16.1067	12.3087	18.8096	10.7383	13.5885	19.0863	hypothetical protein
NCU03074		28.0088	6.50322	32.441	21.9243	35.6469	27.2531	32.8941	43.6565	hypothetical protein
NCU03076	pcd-2	57.4168	20.2878	59.5416	29.6497	78.4204	75.7192	70.254	71.2817	delta-1-pyrroline-5-carboxylate dehydrogenase
NCU03077	sgr-8	21.6042	24.903	25.5751	15.6419	44.0782	28.0153	27.4171	29.5029	hypothetical protein
NCU03078		2.35784	3.98709	1.88734	1.22735	3.33243	1.73997	1.44353	1.94456	hypothetical protein
NCU03079		70.5394	128.754	74.66	52.4	52.4665	33.6278	49.7842	73.9386	hypothetical protein
NCU03080		23.9673	29.7308	30.7877	37.9689	40.4586	31.7511	34.4	29.5065	hypothetical protein
NCU03081		15.8201	6.30664	18.1221	11.3894	24.052	21.7527	34.9948	14.4109	hypothetical protein
NCU03082		6.34739	2.4329	3.74286	4.74316	8.07952	3.82219	4.36222	6.35658	hypothetical protein
NCU16384		9.4965	10.3645	5.86715	4.95844	11.6096	5.75134	4.65246	6.01222	hypothetical protein
NCU03083		124.707	69.7342	114.498	99.9484	121.509	119.836	115.785	201.755	hypothetical protein
NCU03084	pur-4	60.6611	44.182	63.3652	45.3272	136.436	181.935	115.641	109.083	inosine-uridine preferring nucleoside hydrolase%2C variant
NCU03085	snr-8	39.114	23.9468	35.7507	37.3	45.3915	48.4122	55.7425	41.0584	inosine-uridine preferring nucleoside hydrolase%2C variant
NCU03086		6.10094	0.472413	3.3208	2.35948	12.3784	14.7405	23.0472	4.4805	HpcH/HpaI aldolase/citrate lyase family protein
NCU16385	snr-8	15.3633	9.95963	22.3645	21.2886	19.2292	12.5502	29.7485	9.30289	HpcH/HpaI aldolase/citrate lyase family protein
NCU03087		30.3003	7.19352	27.4289	25.9309	42.0356	33.9879	58.3283	25.3953	diploid state maintenance protein chpA%2C variant
NCU10595		30.0143	144.022	52.6938	17.6643	44.2258	41.4758	39.5963	180.707	hypothetical protein
NCU03088		27.6337	18.4808	27.4225	24.9821	27.239	28.6886	33.7947	21.1205	hypothetical protein
NCU03089	wasp	61.2171	120.761	67.8065	65.6276	78.9937	73.4945	65.4426	89.915	hypothetical protein
NCU16386		109.975	55.2677	105.173	109.161	44.3524	19.4827	40.871	42.5586	hypothetical protein
NCU03091		89.6321	31.0838	108.213	87.7755	54.8314	40.558	71.5325	71.2682	hypothetical protein
NCU03092		21.7039	111.453	57.4401	60.8031	71.4914	35.9781	37.0692	50.3257	nuclear localization sequence binding protein
NCU03093	nuo12.3	74.1358	29.1526	60.3237	53.6759	89.0439	103.986	155.954	100.193	NADH:ubiquinone oxidoreductase 12.3kD subunit
NCU03094	mrp-4	21.2029	16.1511	18.8252	24.2878	29.3022	25.2873	24.4096	21.5193	hypothetical protein
NCU03095	tif-9	18.9116	8.16154	16.3299	15.1145	15.8224	7.98083	15.306	16.9118	hypothetical protein
NCU03096		9.22303	8.95431	7.7602	8.3485	10.9616	7.65473	9.14205	11.4926	bromodomain associated domain-containing protein
NCU03097	mic-38	65.5424	94.0637	57.2063	39.7943	73.8129	39.6238	50.7522	106.913	bromodomain associated domain-containing protein
NCU03098	gh15-1	139.449	64.4799	237.168	162.351	58.8721	21.3995	68.2521	138.279	glycosyl hydrolase
NCU03099		22.0231	20.163	20.0356	20.2431	19.9866	11.0618	20.3456	21.4927	glycosyl hydrolase
NCU03100	ppm-2	697.362	777.062	1168.8	1269.96	743.305	660.288	871.346	769.426	6-phosphogluconate dehydrogenase
NCU03101		27.2518	11.0482	23.0202	17.1899	25.8438	21.7177	24.7051	30.5067	hypothetical protein
NCU03102	crp-19	1001.61	2474.71	1468.83	1441.42	2220.38	2905.85	1587.1	1356.39	40S ribosomal protein S11
NCU03103		6.68301	2.17464	5.89168	3.97328	6.38121	4.13216	5.61909	5.52082	hypothetical protein
NCU03104		0	0	0	0	0	0	0	0	hypothetical protein
NCU03105		6.20268	1.41639	7.62099	5.50661	4.5915	2.92116	6.02885	11.4584	hypothetical protein
NCU03106		10.3989	6.50691	10.862	8.72688	13.9823	11.2694	14.8806	17.3076	hypothetical protein
NCU03107		23.2797	15.0607	37.9354	25.2043	20.4711	19.3379	31.4095	36.4173	MFS transporter
NCU03108	gcp-1	80.1325	52.5199	107.271	81.3319	83.5856	61.837	102.39	58.9388	glutamate carboxypeptidase
NCU03109		0.842433	0.815399	1.08267	0.993975	0.8996	0.156569	0.371127	0.656174	hypothetical protein
NCU03110		9.64587	5.0223	15.4141	13.2997	8.92704	6.33635	14.5433	11.9915	hypothetical protein%2C variant
NCU03111		53.8374	18.4845	58.167	71.2813	39.6069	32.5599	63.0121	72.2677	hypothetical protein
NCU03112	ncbr-2	750.576	767.065	943.244	1149.21	378.998	349.451	478.001	465.083	NADH-cytochrome b5 reductase 2
NCU03113	kpr-17	31.9245	13.9587	28.3183	26.4447	29.2207	20.5489	27.653	40.5291	SH3 domain-containing protein
NCU03114	rpo-2	56.2108	34.5523	69.0566	59.4566	37.5877	27.8758	46.7712	67.6299	SSU72
NCU03115	spa2	16.5994	8.23145	14.7852	9.82576	16.4203	9.45059	15.0084	17.887	spa2-like protein%2C variant
NCU03116	gtp-18	20.31	8.00285	16.2993	9.7701	18.8859	10.0435	16.5178	14.4191	spa2-like protein%2C variant
NCU03117	gua-1	81.642	204.45	162.916	162.918	176.081	128.465	96.6758	124.256	inosine-5'-monophosphate dehydrogenase IMD2
NCU03118	lys-4	140.988	258.269	243.488	204.515	322.217	324.462	361.946	216.247	hypothetical protein
NCU03120		36.4435	55.4444	64.5739	61.441	66.8526	60.6354	53.5471	64.3198	hypothetical protein
NCU03121		0.592785	1.62293	0.691411	0.449627	6.97217	7.54281	25.0141	5.5548	hypothetical protein
NCU03122		12.6025	7.00957	16.2634	13.2289	12.7753	6.68026	16.5385	11.7912	hypothetical protein
NCU03123		11.0395	5.18021	13.7604	10.785	10.2797	5.24425	9.36687	10.4069	hypothetical protein
NCU03124	cka	227.225	127.913	171.641	120.774	258.325	216.813	190.512	168.108	casein kinase II subunit alpha
NCU03125		58.524	46.7543	71.8843	43.6778	86.2296	78.8304	98.0198	74.1814	NIMA-interacting protein TinC
NCU03126		331.155	346.016	236.819	194.67	491.391	457.424	349.84	367.444	hypothetical protein
NCU03127	ure-4	4.05093	2.1173	5.97659	4.42745	8.9886	8.13111	11.1162	4.44112	urease Ure%2C variant
NCU03128		31.7333	10.4403	35.3906	28.1385	18.0315	9.29303	20.056	28.6208	hypothetical protein
NCU03129		22.5109	15.4519	30.099	23.9126	23.3234	24.9038	30.9278	40.4498	threonyl-tRNA synthetase
NCU03130		54.6996	29.4488	45.2832	32.6159	70.6954	60.4732	94.3603	50.782	hypothetical protein
NCU03131	fxr-6	5.05831	1.4688	3.64112	2.59488	5.63641	6.00851	11.4811	5.28588	FAD dependent oxidoreductase superfamily protein
NCU03132		8.62408	2.7255	6.8502	4.07017	24.1841	20.7658	22.5438	36.7958	hypothetical protein
NCU03133		9.07288	16.9463	16.4615	17.2147	15.1875	6.01574	11.9099	11.7054	hypothetical protein
NCU03134	gh47-2	80.3061	49.9043	89.3599	85.4394	37.0361	10.9459	23.2146	24.7763	class I alpha-mannosidase 1A
NCU03135		3.82469	2.89171	6.92302	5.4493	9.10861	5.4922	13.4477	6.72097	hypothetical protein
NCU03136		16.418	6.68836	19.884	18.2971	17.2663	10.8122	16.0332	20.3926	hypothetical protein
NCU03137	div-47	27.2984	21.422	29.4426	24.1792	30.3885	15.4969	24.4889	31.8433	nuclear elongation and deformation protein 1
NCU03138	tif-3	14.7869	7.70067	10.881	11.8051	14.4687	13.5767	11.1521	14.6473	transcription initiation factor TFIID
NCU03139	his-3	60.1933	73.0531	94.2897	76.0605	61.2565	56.1095	68.9696	37.291	histidine biosynthesis trifunctional protein
NCU03140	rat-1	0	0	0	0	0	0	0	0	hypothetical protein rat-1
NCU03141	lpl	165.577	249.736	116.89	89.9151	143.812	141.121	83.9833	138.732	hypothetical protein rat-1
NCU03142		7.85867	3.10344	8.57886	6.57306	16.023	8.90945	10.1093	6.08617	hypothetical protein%2C variant 1
NCU10470		0	0	0	0.0285452	0.124008	0	0.0959232	0.0969129	hypothetical protein
NCU03145	trm-25	51.5146	58.6002	62.8556	51.0107	80.3105	71.3717	74.3016	95.5316	oxidative stress resistance
NCU03146		16.146	11.5985	20.7004	23.1734	19.9952	15.6702	31.71	24.0731	F-box protein pof7
NCU03147	cbp-4	47.0023	36.4873	96.263	112.178	50.1664	36.3245	80.9126	51.5986	assembly factor cbp-4
NCU03148	npc-2	769.622	1074.27	792.324	786.981	1356.32	1730.32	845.258	614.847	nascent polypeptide-associated complex beta subunit
NCU03149	tad-2	8.67228	8.96402	15.3237	15.043	10.2421	5.08792	10.9697	10.8884	nascent polypeptide-associated complex beta subunit
NCU03150	crp-83	546.533	1261.73	1029.87	982.711	1109.98	1548.69	1204.71	1011.37	60S ribosomal protein L24
NCU03151		267.924	243.605	991.702	931.144	375.82	507.974	2685.96	638.56	60S ribosomal protein L24
NCU03152		30.4593	11.0018	48.5247	31.9064	33.1292	25.8472	132.697	17.7069	DUF1348 domain-containing protein
NCU16387		1.16493	0.253699	2.37781	1.46039	1.21288	0.365356	1.15471	0.437482	hypothetical protein
NCU03153		2.06508	3.24968	1.94895	2.27937	0.682906	0.222854	0.462215	0.800544	hypothetical protein
NCU03154		112.104	44.9771	21.1739	24.931	85.3085	54.9136	37.2736	32.2279	pantothenate kinase
NCU03155		114.371	122.193	122.236	131.986	129.859	100.742	108.64	124.994	pantothenate kinase
NCU03156	nuo1.5	528.422	306.446	342.797	295.581	577.154	616.787	522.767	328.223	NUO
NCU03157		17.3671	15.1288	24.2658	27.9925	12.3196	2.8531	13.8332	17.7029	hypothetical protein
NCU03158		30.8645	27.8032	36.3916	42.7274	28.708	18.92	36.4167	49.2614	alpha/beta hydrolase
NCU03159	exr-3	12.8763	13.5782	16.2409	13.8154	11.4343	5.16407	9.55376	10.331	3' exoribonuclease
NCU03160		15.6677	4.59142	8.94075	8.2208	5.73632	3.20042	3.43525	5.06143	hypothetical protein
NCU03161		0	0	0.119241	0.0516954	0	0.0732868	0.173717	0	hypothetical protein
NCU03162		0	0	0	0	0	0	0	0	hypothetical protein
NCU03163		0.286025	0.41527	0.90817	0.224985	0.183261	0.318954	0.472524	0.28644	stress responsive A/B barrel domain-containing protein
NCU03164		9.9726	6.72232	8.99311	6.94552	11.9425	6.22228	9.29665	10.7004	two-component system response regulator
NCU03165		0.64779	0.1881	0.146916	0.382159	0.276699	0.180591	0	0.432485	two-component system response regulator
NCU03166	ad-3A	26.6228	37.8522	41.5087	29.5716	52.6602	47.1403	82.6185	42.7889	hypothetical protein
NCU03167		1.07463	1.63822	1.46232	1.74342	1.20493	0.449379	1.86409	1.61428	hypothetical protein
NCU03168	apr-5	40.2955	46.6813	43.1187	32.293	60.1525	49.8948	83.9814	75.8862	aspartic-type endopeptidase
NCU03169		10.9081	5.49932	10.8988	9.72872	13.9779	6.53687	12.0894	12.6872	aspartic-type endopeptidase
NCU03170	nit-8	6.53576	6.09296	10.0639	10.1467	7.86087	6.13742	10.0017	7.34903	molybdopterin-converting factor subunit 2
NCU03171		35.9633	28.0909	27.1555	18.6585	55.7577	40.5676	43.9359	31.2081	small oligopeptide transporter
NCU03172		11.3062	2.35283	4.40188	2.85329	4.10498	3.36209	2.11687	1.63549	hypothetical protein
NCU03173		33.4305	12.9504	13.9657	12.688	28.672	24.1725	23.2632	9.52221	HAD superfamily hydrolase
NCU03174		55.1357	48.7305	61.5725	45.7553	40.2441	27.7515	49.6682	54.1415	hypothetical protein%2C variant 2
NCU03175		16.9803	14.223	15.0613	10.4636	17.6628	11.9303	18.1601	27.5039	hypothetical protein%2C variant
NCU03176	gpl-6	14.5745	6.102	18.0133	14.2191	13.4401	7.62222	19.6727	12.3327	hypothetical protein
NCU03177		56.8794	83.0421	79.2599	106.025	91.5891	106.647	65.5582	59.7878	sco1
NCU03178		5.21323	3.02756	6.82704	5.68804	6.39306	4.36004	5.33415	5.05236	hypothetical protein
NCU03179		13.4705	4.60464	13.2257	9.15396	24.9091	14.9738	23.6622	29.1999	hypothetical protein
NCU03180		0	0.221173	0.863736	1.34806	0.6507	0.212344	0.251667	0.76279	hypothetical protein
NCU03181	ce5-4	3.12379	2.66072	6.23447	3.89048	4.40322	4.64455	5.71108	5.77001	acetylxylan esterase
NCU03182		0	0	0	0	0	0	0	0	hypothetical protein
NCU03183		0	0	0	0	0	0	0	0	hypothetical protein
NCU03184	znf-21	40.9567	138.5	54.262	28.6925	123.408	173.22	112.037	97.8117	C2H2 conidiation transcription factor FlbC
NCU10621		0	0	0	0.0588784	0	0	0	0	hypothetical protein
NCU03186		11.0134	4.00481	16.7741	11.8024	15.9579	6.29556	17.5769	13.5084	ankyrin repeat and BTB/POZ domain-containing protein
NCU03187	nim-1	15.6591	4.81257	16.6535	9.23799	17.9798	12.8822	20.9977	23.8158	G2-specific protein kinase nimA
NCU03188	alo-1	36.5275	18.0103	61.2835	40.842	40.0598	36.7614	71.2048	41.5206	G2-specific protein kinase nimA
NCU03189		1.75319	0.654529	4.60097	3.39835	1.60471	0.942599	2.23431	1.88113	hypothetical protein
NCU03190	rec-7	0	0	0	0	0	0	0	0	Rec8
NCU03191		59.636	70.6717	86.068	92.0883	104.563	78.9925	98.1678	95.7823	rab protein geranylgeranyltransferase component A
NCU03192		130.064	53.3429	150.164	100.083	199.277	194.449	274.5	330.727	hypothetical protein
NCU03193		218.032	120.066	163.223	164.191	184.731	197.157	195.936	201.77	hypothetical protein
NCU03194	ad-3B	49.4111	64.6311	101.308	91.2776	54.7066	36.752	66.5524	64.9875	phosphoribosylaminoimidazole carboxylase
NCU03195	tdus-4	6.48437	26.1593	27.7991	24.8095	10.0437	6.37089	12.2933	14.3745	phosphoribosylaminoimidazole carboxylase
NCU11252	div-4	26.626	18.8548	30.0764	28.443	25.2777	12.978	27.9247	27.1233	tRNA-dihydrouridine synthase 4
NCU11251	mrpp-4	23.2936	9.24455	29.79	22.3257	21.7668	9.82445	25.3385	31.2814	pre-mRNA splicing factor
NCU03197	stk-11	63.5014	51.6471	69.3499	39.828	58.2488	36.0428	57.7615	103.701	serine/threonine-protein kinase psk1%2C variant
NCU03198		2.96687	2.0676	4.64282	2.84421	1.04551	0.62033	0.735206	1.03991	hypothetical protein
NCU03199	ats-4	538.313	535.563	459.802	465.353	725.847	832.852	552.693	476.333	ATP synthase subunit H
NCU03200	stk-1	56.8439	25.0024	74.9235	55.312	55.9261	41.2478	66.1903	69.3493	serine/threonine-protein kinase sck1
NCU03202		20.7173	6.68416	17.9243	15.2398	16.3056	11.2303	14.0706	22.2842	hypothetical protein
NCU03203		16.2223	8.04818	20.6583	20.5479	20.1764	15.8528	24.4208	22.1968	hypothetical protein
NCU03204	fes-5	3.38557	2.63324	5.75874	6.56254	3.83481	1.92137	5.93266	4.90408	hypothetical protein
NCU03205		281.766	284.59	248.798	300.283	94.2334	94.5021	141.216	199.3	hypothetical protein
NCU03206	znf-22	27.4996	13.1928	28.6078	21.1607	27.408	19.1103	27.4557	35.8544	hypothetical protein
NCU03207	nup-16	36.5164	18.1435	45.4116	28.1251	35.9181	37.3835	50.8752	57.0887	ran GTPase activating protein 1
NCU03208		0.828999	0.240719	0.689382	0.326042	0.76722	1.00147	1.73474	1.93713	hypothetical protein
NCU03209	gh18-2	0	0	0.0646913	0.112184	0	0	0	0	chitinase 1
NCU03210		82.9965	60.2735	114.718	121.733	44.2271	20.9744	46.0732	91.052	hypothetical protein
NCU03211		56.7226	34.3447	46.8427	39.0153	64.6461	61.3381	68.3268	54.3423	hypothetical protein
NCU03212	kpr-22	29.308	9.91445	31.5064	23.8891	27.3535	16.5453	25.7583	32.9214	hypothetical protein
NCU03213		1.17909	0.36683	1.83368	0.894336	12.8428	9.29772	31.055	2.27725	mannosylphosphorylation protein
NCU03214	enr-2	54.0121	13.8173	46.9794	39.4126	52.4385	33.189	50.2648	36.3161	ER lumen protein retaining receptor
NCU03215	gh76-1	27.0314	22.28	24.1416	13.1406	30.9097	13.9483	38.832	55.206	glycosyl hydrolase
NCU03216	ad-16	47.7628	59.162	42.6465	33.5082	66.7188	69.156	81.9626	55.3013	adenylate kinase
NCU03217		64.2125	70.5268	100.073	72.7703	96.8601	56.487	91.5525	109.543	MRS7 family protein
NCU03218	vsp-5	18.3243	20.3118	16.7319	12.5337	14.9395	11.4607	14.8992	13.2445	PX domain-containing protein
NCU03219	spr-3	12.5247	10.5377	11.8297	8.10019	15.5012	12.1665	17.3112	21.6578	PX domain-containing protein
NCU03220		7.17108	6.9006	9.46036	6.44418	12.1811	6.24157	16.0346	16.2627	hypothetical protein%2C variant 2
NCU03221		66.4871	43.2041	67.5807	65.3066	35.0108	16.997	31.6176	34.7743	PX domain-containing protein
NCU03222		2257.14	833.741	1010.82	758.724	1391.94	1115.03	618.442	923.625	hypothetical protein%2C variant
NCU03223		104.479	99.7323	127.714	103.885	101.303	79.0091	123.085	141.615	sn-1%2C2-diacylglycerol cholinephosphotransferase%2C variant
NCU11249	gpc-1	13.6609	4.25975	8.71377	6.91439	13.2286	11.4901	10.5404	9.40546	glutaminyl-peptide cyclotransferase
NCU11248	ti-6	147.22	67.8988	135.97	135.571	138.03	150.156	134.546	201.121	oligosaccharyltransferase subunit ribophorin II
NCU03225	kpr-14	19.5071	6.87071	17.3358	10.3592	20.921	9.03955	16.0542	21.4206	hypothetical protein
NCU03226	mrs-3	29.9146	14.984	25.8119	24.5467	34.7615	19.6739	33.628	29.0047	Y14 protein
NCU03228	trm-24	2.93292	0.743838	3.23325	1.35792	3.0923	2.54608	5.88795	13.5333	heavy metal tolerance protein
NCU03229	tim44	30.1338	47.2801	35.9961	44.7798	47.0248	27.016	31.6795	38.1791	mitochondrial inner membrane translocase subunit TIM44
NCU03230	mrp-11	71.2235	78.0913	79.1872	81.5818	107.749	87.8955	97.609	83.3136	mitochondrial inner membrane translocase subunit TIM44
NCU03231	mch-1	17.557	17.3653	18.0427	20.6613	27.1852	21.4901	17.0403	14.1941	mitochondrial chaperone BCS1
NCU03232	mrs-1	32.2573	14.6472	36.9718	38.1451	39.0699	31.7461	53.5763	52.3946	RNA binding protein Pym
NCU03233	qcr9	972.104	482.544	570.198	559.828	927.884	884.249	842.214	639.943	hypothetical protein
NCU03234	ubr1	5.34055	1.53425	6.94514	5.3851	5.1812	2.67675	6.96436	8.17415	ubiquitin-protein ligase E3 component
NCU03235	cys-13	105.043	101.213	94.8067	102.505	81.1977	53.4355	30.0048	56.5567	sulfate permease II
NCU03237	div-2	65.0301	48.2062	74.5375	78.3362	61.9027	40.3835	55.4529	117.25	mitotic check point protein
NCU03238	gpr-9	13.6728	59.5945	19.7684	17.7848	35.3153	26.3247	31.1525	39.6039	mitotic check point protein
NCU03239		27.2862	78.8451	29.4778	26.6979	55.7313	34.2309	47.0347	60.3164	hypothetical protein
NCU03240		34.5837	41.0288	20.4365	16.0709	133.271	105.403	42.8398	15.0818	hypothetical protein
NCU16390		0	0	0	0	0	0	0	0	hypothetical protein
NCU03241	fkr-4	38.1663	151.189	96.6332	95.531	103.401	70.0316	57.5078	82.9781	FK506-binding protein 4
NCU03242	stk-21	0.658337	0.737344	0.70388	0.859988	0.602581	0.117985	0.233056	0.565106	serine/threonine-protein kinase cbk1
NCU03243	inl-1	16.0204	6.8491	19.588	19.4952	19.9988	15.4257	23.3216	33.3897	serine/threonine-protein kinase cbk1
NCU03244	sgr-9	4.96139	3.25418	5.40106	5.23405	10.3219	6.59026	7.69496	10.4048	WD repeat protein
NCU03245		27.6027	24.0452	34.2918	32.8696	50.5674	43.7766	69.617	44.0235	WD repeat protein
NCU03246	cdc14	67.4615	67.6918	50.2432	33.3591	85.4373	59.2881	61.6743	71.1107	tyrosine-protein phosphatase CDC14
NCU03247		0.850845	0.105884	0.661604	0.430243	2.92045	3.25302	3.55422	1.82588	hypothetical protein
NCU03248		7.73757	1.13125	7.51025	5.04355	15.5315	12.128	18.021	15.2808	hypothetical protein
NCU03250		0.652533	0	0.443975	0.171092	1.81172	0.242552	0.287469	1.30696	hypothetical protein
NCU03253		21.0628	11.7076	11.1829	9.4104	66.206	61.9131	35.2479	19.6812	hypothetical protein
NCU03254	gh5-3	138.323	114.812	180.535	167.772	86.3411	31.6026	66.9375	99.6186	hypothetical protein
NCU16391		31.7868	14.3185	44.4381	32.0407	23.4031	14.5106	25.732	27.9572	hypothetical protein
NCU03255	pht-2	54.0762	11.8427	41.7098	34.0485	57.4111	63.528	57.2583	32.5433	3-phytase A
NCU03257	tam-1	117.819	155.212	151.793	138.173	180.613	140.603	179.89	90.5278	ammonium transporter MEP1
NCU03258	osb-1	86.3268	51.2317	116.842	108.671	79.6693	75.1851	106.722	98.9463	oxysterol-binding protein
NCU03260		23.5934	13.7458	20.6981	14.0829	35.6611	24.8926	27.8981	42.4941	hypothetical protein
NCU16392		0	0	0	0	0	0	0	0	hypothetical protein
NCU03261	msp-23	26.4924	24.0215	30.2119	27.2279	30.2385	20.0316	31.5448	45.1774	hypothetical protein
NCU03263		39.2675	41.1496	34.5537	27.5092	45.7258	35.8285	39.9103	42.9015	transmembrane protein
NCU03264		6.20173	5.83941	8.43915	5.89154	11.1318	8.23782	10.5317	10.6404	ELMO/CED-12 family protein%2C variant
NCU03265		5.64221	1.86647	4.61638	4.55047	3.43201	2.26981	3.68126	3.93381	hypothetical protein%2C variant
NCU03266	ff-1	42.1092	26.4176	36.1565	24.842	45.5683	30.2707	35.225	48.987	hypothetical protein
NCU03267		80.3294	62.365	83.0373	76.96	78.9482	46.7531	44.8876	110.836	NAD+ kinase Utr1
NCU03268		16.061	18.8155	20.7249	20.0308	28.9062	20.0596	25.5479	28.2434	hypothetical protein
NCU03269	stk-3	16.4315	11.6885	18.4051	18.1174	24.9635	22.5038	26.8134	17.3175	hypothetical protein
NCU03270		99.1349	242.07	92.4225	78.9163	124.96	137.307	80.2524	141.44	hypothetical protein
NCU03271		13.2278	37.3344	12.06	11.1852	21.3576	16.7419	8.91591	16.6911	hypothetical protein
NCU03273	tcf-24	13.7207	20.5861	27.2812	24.8927	15.9273	10.4222	17.4722	18.7841	NF-X1 finger transcription factor
NCU03274		17.9251	58.0889	36.9525	30.4025	63.6349	49.863	64.939	88.0478	hypothetical protein
NCU03275		2.94638	3.07997	6.01402	5.90986	7.07921	5.91403	12.8502	20.0644	hypothetical protein
NCU03276	bem46	97.4919	67.7732	85.6072	88.3745	93.9678	79.3644	86.3377	114.208	bem46 family protein%2C variant
NCU03277	pex1	28.2077	22.7261	22.5731	20.0467	32.541	28.0529	27.3806	37.0305	bem46 family protein%2C variant
NCU03278		25.4699	24.119	26.8562	23.4357	30.7705	26.7064	27.5071	41.6864	protein-ER retention protein
NCU03279		1.68178	0.460439	1.01349	0.566947	1.38541	1.00468	1.52413	2.26166	hypothetical protein
NCU03280		26.7526	8.60282	25.7236	25.9129	21.3906	15.8408	25.1297	25.5366	NUDIX domain-containing protein
NCU03281	tcu-2	60.184	19.7285	42.7079	32.2228	81.6908	77.4679	98.4939	61.6838	NUDIX domain-containing protein
NCU03282	nic-2	84.0924	65.7485	114.208	92.4633	92.4544	87.5705	152.005	79.5174	3-hydroxyanthranilate 3%2C4-dioxygenase
NCU03283		145.346	61.9361	107.224	91.7163	232.949	302.439	287.128	167.445	3-hydroxyanthranilate 3%2C4-dioxygenase
NCU03284		223.407	105.541	157.46	152.454	273.94	292.664	247.423	178.124	hypothetical protein
NCU03285	mrs-11	25.4899	16.5891	35.1285	33.8084	34.1034	27.4516	36.6974	33.937	hypothetical protein
NCU03286		0	0	0	0	0	0	0	0	hypothetical protein
NCU03287		2.07201	0.859506	2.08108	1.74624	1.454	0.660155	1.36921	1.77858	hypothetical protein
NCU03288		0	0	0	0	0	0	0	0	hypothetical protein
NCU16394		3.64808	1.25719	3.87317	2.83801	4.36654	2.38049	3.775	4.33586	hypothetical protein
NCU03289	efr-3	23.6969	12.6953	24.8295	22.2979	20.497	15.5577	18.5562	18.7477	hypothetical protein
NCU03290	dpp-3	46.3973	16.8699	43.564	34.1076	47.4088	36.7795	51.3488	23.2726	dipeptidyl peptidase
NCU03291	rhc21	11.5887	4.68566	9.22372	6.68188	13.7294	9.36295	12.0071	12.9193	double-strand-break repair protein rad21
NCU03292	pmr-1	27.6965	28.9021	38.523	30.3811	55.4088	46.9912	60.5905	55.3288	calcium-transporting ATPase type 2C member 1
NCU11246	gol-9	15.2659	4.69823	11.9105	8.81726	18.8301	11.5443	17.0347	14.5556	golgi transport complex subunit Cog4
NCU03293		55.6288	136.332	34.7707	21.9223	538.911	705.191	632.056	128.503	hypothetical protein
NCU03294		4.46077	2.46603	5.48643	1.9737	5.55128	5.73959	7.22763	4.1236	hypothetical protein
NCU03295	cou-2	13.6872	4.84789	9.41494	3.46058	17.989	19.8334	11.778	12.6527	4-coumarate-CoA ligase 1
NCU03296	apa-1	18.6271	21.8507	46.9075	59.6729	17.3552	13.4063	20.8175	19.8431	4-coumarate-CoA ligase 1
NCU03297	ccp-1	94.9493	153.745	59.5424	69.5781	217.605	196.576	120.435	124.09	cytochrome c peroxidase
NCU10810	mrpp-1	66.2999	73.6543	87.4755	73.1431	86.2641	56.9404	105.519	100.656	mRNA splicing protein
NCU03298		19.213	18.4105	24.5649	18.9382	27.5609	19.751	28.1697	31.3732	hypothetical protein
NCU03299		48.6719	36.269	53.0649	41.4446	29.8323	21.7755	29.8768	54.9673	hypothetical protein
NCU03300	nfh-1	524.684	283.058	448.541	407.972	578.504	682.526	921.733	672.122	DNA damage checkpoint protein rad24
NCU10506	tgl-4	63.7237	29.5751	80.6684	55.5743	39.5093	22.3415	39.8349	39.7745	triacylglycerol lipase FGL2
NCU10507		171.31	120.438	261.478	219.735	119.323	97.1665	131.664	688.828	hypothetical protein
NCU03302	crp-72	436.586	865.141	692.949	728.228	969.054	1088.72	807.107	605.502	60S ribosomal protein L36
NCU03303		20.7995	5.59691	28.8961	24.0913	23.304	15.3918	35.9446	24.2649	60S ribosomal protein L36
NCU03304	pcb-3	163.973	61.0562	131.039	108.941	190.235	195.035	249.098	140.813	proteasome component PUP3
NCU03305	nca-1	262.314	186.367	349.904	284.479	209.835	226.287	274.29	725.478	proteasome component PUP3
NCU03306		55.8691	19.5715	40.3299	26.9317	64.7394	73.7117	61.716	54.1548	hypothetical protein
NCU03307		24.1348	14.09	27.5412	24.9293	27.6716	21.6015	33.7439	37.6539	hypothetical protein
NCU03308	rtf-3	35.0405	27.9081	46.1836	36.2645	38.573	32.4877	38.1069	84.3527	hypothetical protein
NCU03309		174.677	57.7633	126.652	102.147	198.779	182.726	233.24	122.418	hypothetical protein
NCU03310	phb-2	175.916	76.5071	218.667	203.213	194.843	157.399	263.166	160.355	prohibitin-2
NCU03311	paa-4	41.5699	21.7591	50.1992	47.0041	39.6012	38.3247	33.3736	51.6724	polyadenylation factor subunit CstF64
NCU03312	trm-21	49.0226	22.4118	59.6616	54.9055	38.7306	19.8217	45.1213	43.3352	polyadenylation factor subunit CstF64
NCU03313		32.5252	19.9892	41.3948	31.5454	63.5299	68.842	90.0416	31.4128	hypothetical protein
NCU03314	mob-2a	92.7714	38.0984	70.8752	53.3538	137.901	135.935	139.512	105.7	hypothetical protein
NCU03315		45.1656	18.5036	33.5698	26.0735	61.9356	29.9199	37.4553	53.6651	hypothetical protein
NCU03316	prr-2	30.237	4.27795	19.2363	18.0864	26.0258	22.4721	28.233	18.4073	hypothetical protein
NCU03317	alg-6	84.6097	19.7968	69.2631	61.328	67.5768	53.8518	71.0442	100.838	glucosyltransferase
NCU03318		25.5553	9.78355	35.0017	29.5628	88.668	112.238	98.4465	44.2266	hypothetical protein
NCU03319	vtr-2	362.226	146.852	471.209	409.758	219.842	212.957	253.746	578.617	COPII-coated vesicle protein SurF4/Erv29
NCU03320	ada-4	4.18497	3.08863	6.72301	6.48084	3.98482	2.62505	7.37462	8.32384	all development altered-4
NCU03321	rbg-59	20.2564	50.5956	50.4586	51.2554	44.9638	24.1273	23.2664	41.4849	eukaryotic ribosome biogenesis protein 1
NCU03322	lip-7	2.19049	0.454329	2.20009	0.923048	4.87878	4.44915	15.0954	2.08921	GDSL family lipase
NCU03323		2.12219	2.20649	3.95911	2.10008	8.28991	9.90497	26.3963	9.32374	hypothetical protein%2C variant
NCU03325	tagl-2	42.0538	13.325	46.8182	27.5031	41.4847	30.207	58.5214	37.542	triacylglycerol lipase
NCU09105		0	0	0	0	0	0	0	0	hypothetical protein
NCU09106	crf1-1	10.0397	7.71871	15.6795	11.4242	15.5665	6.45437	15.7242	15.9938	clockswitch protein CSW-1
NCU09107	vma-21	44.2634	31.2494	54.4408	56.5301	57.1879	60.4107	85.0977	72.093	hypothetical protein
NCU09108		243.345	222.378	286.704	246.523	173.785	135.095	128.036	129.426	hypothetical protein
NCU09109	crp-64	561.321	950.708	1020.8	1086	1110.55	1352.77	1271.99	924.967	60S ribosomal protein L33
NCU09111	ace-7	483.325	547.569	655.989	633.523	506.729	453.665	693.579	498.75	glucose-6-phosphate 1-dehydrogenase
NCU09112	rgr1	15.5681	15.6245	22.1103	20.7167	19.8688	18.161	22.7227	27.5234	hypothetical protein
NCU16396		11.0788	9.15602	13.0785	11.5355	17.2909	15.7596	16.8008	14.9828	hypothetical protein
NCU16397		39.3164	38.9375	49.4534	49.5639	47.4411	31.271	43.8566	59.0032	nuclear polyadenylated RNA-binding protein Nab2
NCU10852	nag-1	152.127	90.0375	123.282	162.22	71.251	38.1056	113.073	168.951	exochitinase
NCU09115	cyp45-23	33.031	21.4585	107.124	33.8409	80.2944	135.965	141.977	191.314	cytochrome P450 52A11
NCU09116	val-2	9.63173	8.36269	20.179	10.7643	19.6949	13.7713	28.3579	34.7308	cytochrome P450 52A11
NCU09117	gh16-11	15.3175	32.6606	23.2856	16.2959	35.8896	23.6382	29.0321	57.3796	extracellular cell wall glucanase Crf1
NCU09118	dnt-1	43.5997	37.6545	67.1592	48.5541	51.1742	33.0995	50.8834	71.5845	extracellular cell wall glucanase Crf1
NCU09119	atp-5	506.955	461.813	500.041	498.003	724.202	924.592	655.724	595.273	ATP synthase subunit gamma
NCU09120	aof2	7.28785	2.8878	8.73565	7.01566	9.87831	4.04876	8.47566	9.09007	lysine-specific histone demethylase Aof2
NCU09121	vsp-8	42.7689	22.4126	54.9655	47.4608	48.6237	32.1163	69.8469	49.7049	lysine-specific histone demethylase Aof2
NCU09122	uce-11	115.461	79.284	129.892	118.622	146.959	132.557	213.466	123.423	ubiquitin conjugating enzyme
NCU09123	camk-1	106.946	242.918	106.188	83.8173	211.264	225.377	237.493	143.84	Ca/CaM-dependent kinase-1%2C variant 1
NCU09124		80.3776	61.6087	77.0501	39.0993	95.84	80.7405	57.0929	75.0626	hypothetical protein
NCU09125		0.0841694	0.0733215	0.114535	0	0.215715	0.422367	0.333722	0.505748	hypothetical protein
NCU16398		13.6307	18.9478	21.5081	18.478	13.9363	9.94462	12.3611	11.3269	hypothetical protein
NCU09126		0.441331	0.0427168	0.400368	0.144645	0.282768	0.328093	0.291638	0.540186	hypothetical protein
NCU09127		12.6498	5.6542	9.96065	6.14903	14.2368	10.0249	12.304	9.96371	hypothetical protein
NCU09128	mrs-12	12.6314	7.24317	16.6589	13.0459	14.2367	9.1142	15.0807	17.1143	hypothetical protein
NCU09129		109.321	59.8544	102.385	92.5957	107.386	98.4065	151.336	117.064	hypothetical protein
NCU09130		36.8779	16.1792	40.0366	36.0052	35.5854	24.0841	31.1551	45.0687	hypothetical protein
NCU09131	nop12	13.883	39.5914	38.4726	40.8313	24.1205	12.3737	14.3638	19.9413	nucleolar protein 12
NCU09132	tba-1	228.324	193.07	300.936	193.199	297.865	448.136	504.017	473.32	nucleolar protein 12
NCU09133	acw-7	362.83	283.497	242.965	168.204	443.419	470.671	352.311	188.619	ACW-7
NCU09134		5.27217	2.29634	5.27517	6.67796	1.49028	1.68592	2.30554	1.86346	hypothetical protein
NCU09135	inl-18	28.3204	22.7765	38.4598	35.3725	12.6467	6.89035	13.4404	15.4126	phosphatidylinositol phospholipase C%2C variant
NCU09136		102.845	79.3201	84.0818	114.041	100.891	77.8382	87.6722	98.0693	hypothetical protein
NCU09137	cha-4	5.31577	15.1178	16.4173	16.3257	13.1895	5.97133	8.26526	9.81188	hypothetical protein
NCU09138		91.7875	51.9451	92.3588	81.3038	150.978	162.647	157.767	98.0544	peroxisomal dehydratase
NCU09139	tas-2	2.90699	1.47719	5.19192	3.5371	3.99673	3.3936	6.4833	5.0946	tubulin-specific chaperone
NCU09140		2.73086	1.00164	3.91166	2.62856	3.49941	1.86321	2.77812	3.67041	hypothetical protein
NCU09141	mig-9	14.9654	15.7126	51.3937	71.6987	32.7526	20.0918	158.256	53.638	pyridoxal reductase
NCU09142	ro-6	20.0011	7.30122	20.5748	17.6712	25.7216	18.4803	29.2191	25.2284	cytoplasmic dynein 1 intermediate chain 2
NCU09143		450.139	422.749	435.823	474.712	658.433	666.237	435.033	429.349	hypothetical protein
NCU09144		8.63736	11.59	12.958	10.9507	19.524	15.1655	26.0568	16.7625	hypothetical protein
NCU08391	spa-7	12.3683	14.1551	19.7179	14.743	13.2696	8.40275	22.7578	20.8496	hypothetical protein
NCU08390		33.4506	29.98	28.0115	8.82336	32.4576	36.3152	135.497	49.9264	hypothetical protein
NCU08389	crp-51	1495.96	3948.27	2552.64	2610.13	3088.07	4184.13	2193.68	1936.29	60S ribosomal protein L20%2C variant
NCU08388	csn-8	17.1919	10.1743	24.9911	21.7334	19.1279	11.1832	22.3967	17.8727	COP9 signalosome complex subunit 12
NCU08387		8.7769	5.13206	10.6345	12.5546	12.9418	10.7594	11.7984	9.15083	hypothetical protein
NCU08386		7.14443	5.56852	9.12499	7.54229	12.2068	7.1283	9.19379	6.77821	hypothetical protein
NCU08385	pph-1	42.824	39.3417	55.1374	60.3808	63.3515	66.826	50.8582	49.1082	protein phosphatase PP1 regulatory subunit sds22
NCU08384	xr	76.2675	21.1254	22.9907	25.3551	50.6673	81.3803	38.3713	11.5145	protein phosphatase PP1 regulatory subunit sds22
NCU08383		0.736073	0.498716	1.11292	1.35097	0.209606	0.205203	0.243203	0.245713	hypothetical protein
NCU08382	abc-22	54.9059	12.5867	49.5475	40.477	43.1935	31.0392	63.9582	59.1196	peroxisomal half ABC transporter
NCU08380	csp-6	66.1762	44.3954	74.2894	48.9401	88.9841	74.8726	89.4249	95.7546	plasma membrane phosphatase required for sodium stress response
NCU08379	sec61-3	322.16	219.155	234.29	198.72	289.005	272.794	200.564	375.639	hypothetical protein
NCU08378	uth-11	16.2699	15.0424	18.3743	14.683	17.2836	11.9885	18.6451	23.6831	ubiquitin C-terminal hydrolase CreB%2C variant
NCU16399		114.256	54.6801	99.4918	94.7267	99.4649	76.026	97.8725	106.416	hypothetical protein
NCU08377	cr-1	24.8009	12.1186	32.2968	23.0654	28.9708	17.5204	26.7712	29.8813	adenylate cyclase
NCU08376		3.71737	0.854544	4.28567	3.2591	4.03579	2.41811	6.14123	3.46423	hypothetical protein
NCU16400		20.2272	7.09976	22.4331	18.3146	22.4544	16.6071	36.2069	25.5247	hypothetical protein
NCU08375	nit-12	98.0205	120.292	111.062	119.619	117.078	92.212	99.6922	88.602	molybdopterin synthase small subunit CnxG
NCU08374		31.6313	6.97954	30.2664	31.5115	28.9295	23.3834	46.7409	31.5935	hypothetical protein
NCU08373	pex6	10.7803	6.86904	6.90329	4.47297	11.8533	8.34729	9.56513	7.53778	peroxisomal biogenesis factor 6
NCU08372	tagl-3	49.8104	26.4013	51.7968	52.8544	10.8984	5.79235	16.4211	17.4783	triacylglycerol lipase
NCU08371	gh125-2	7.42412	2.26922	6.17378	3.89317	6.4536	5.30135	5.76666	5.56528	hypothetical protein
NCU08370	div-54	26.4361	17.0214	30.9413	27.2705	28.1446	14.2103	25.8077	27.4252	hypothetical protein
NCU08369		71.7541	40.8205	64.8948	60.1271	96.1388	77.5653	89.51	77.8217	rhodopsin family protein
NCU08368	trn-2	4.77308	8.55688	5.7891	6.77436	7.00281	4.33906	5.7597	7.27391	ribonuclease P complex subunit Pop2
NCU08367		6.78088	3.94903	5.90958	3.73065	10.4954	9.04833	8.72264	6.10399	ribonuclease P complex subunit Pop2
NCU16402		11.361	6.49788	9.21337	5.48373	14.7054	14.9723	21.0437	7.47003	hypothetical protein
NCU08366		3.45983	1.91425	1.84504	2.31693	5.51196	4.61413	6.90526	4.21399	hypothetical protein
NCU08365	rpo-31	19.9022	10.6313	26.2307	26.6207	18.6864	10.4686	23.0774	27.7029	RNA polymerase II mediator complex component Med8
NCU08364	chol-16	755.589	637.293	1646.42	1130.95	597.622	147.927	251.259	267.471	choline sulfatase
NCU08363		69.9305	56.0802	95.5794	103.744	86.9097	105.017	97.7568	228.221	MPU1p
NCU08362	cdp-1	56.5624	26.6015	68.7824	60.2178	68.1655	58.4074	76.3533	67.7767	hypothetical protein%2C variant
NCU08361		0	0	0.0900859	0.0781109	0.2545	0.22147	0	0	short chain dehydrogenase
NCU08360		35.4391	12.364	37.9379	27.6941	42.7016	25.1418	43.2983	45.3342	hypothetical protein
NCU08359	pyr-1	62.5768	32.4288	41.2862	23.3747	109.027	132.968	95.2669	50.6736	hypothetical protein
NCU08358		22.6093	23.0942	22.9779	24.1307	39.932	34.6198	43.8482	27.662	hypothetical protein
NCU16404		0.518555	0.903445	1.41127	1.42762	0.442995	0.867379	2.57001	0.692408	hypothetical protein
NCU08357	cac-2	45.2153	17.5464	54.3763	51.8607	48.9529	37.0802	53.6834	73.5668	chromatin assembly factor 1 protein
NCU08356	aam-1	12.4633	2.47616	5.61605	1.64467	23.8162	30.0821	16.7428	9.03256	acetamidase
NCU08355		0.937461	0	0.398647	0.345655	1.9521	1.86209	2.78769	0.469409	hypothetical protein
NCU08354		30.715	25.2105	33.4834	38.2536	31.6185	25.2887	31.8661	34.9291	hypothetical protein
NCU08353	paa-11	16.0554	9.99012	15.9801	17.2116	17.5172	10.5888	17.0057	20.2132	hypothetical protein
NCU11325	adh-3	64.7366	20.6337	35.699	26.2215	67.477	61.0084	48.8278	43.0942	alcohol dehydrogenase
NCU08352	cys-9	60.0348	122.916	91.0859	78.4785	99.1252	89.7457	81.1938	100.42	thioredoxin-disulfide reductase
NCU08351		443.399	291.876	316.284	228.806	570.846	565.948	359.565	399.671	hypothetical protein
NCU08350		11.5969	1.24335	5.9481	6.84149	12.7458	11.4149	11.5835	8.48689	hypothetical protein
NCU08349		0	0.0474315	0.0370463	0.0321218	0	0	0	0	hypothetical protein
NCU08348		21.1224	11.6354	27.8069	25.6551	29.313	19.4099	42.5337	52.527	hypothetical protein
NCU08347		66.5149	34.8108	73.5518	55.9036	78.9793	48.0088	77.0915	166.202	hypothetical protein
NCU08346	un-1	8.18443	3.89693	7.92052	6.89765	8.82668	9.26837	11.1359	11.9635	hypothetical protein
NCU08345	uce-3	70.8493	31.3942	66.5952	47.4143	76.7504	79.2055	86.2618	86.4341	ubiquitin-conjugating enzyme E
NCU08344	crp-62	584.118	848.58	952.255	944.905	1189.73	1276.52	1197.85	897.363	ubiquitin-conjugating enzyme E
NCU08343		186.27	111.603	229.574	179.295	150.484	112.982	150.767	152.179	RGS domain-containing protein
NCU08342	csn-7	19.6961	12.293	25.6723	21.1022	27.1732	21.0799	30.8929	21.6139	COP9 signalosome complex subunit 7a
NCU08341	cox17	10.1581	7.68753	10.5832	9.4011	13.2814	9.42491	10.7297	8.26545	CLAP1
NCU08340	adr-1	936.523	461.35	794.026	630.095	921.203	868.029	1046.89	1075.47	ADP-ribosylation factor 1%2C variant
NCU08339	ens-4	208.611	140.967	153.693	148.39	220.358	224.687	217.259	226.691	endosomal P24B protein
NCU08338		11.5737	5.78784	13.8243	10.3935	15.1879	9.17766	16.1034	14.3807	endosomal P24B protein
NCU08337		0.755232	1.09649	6.79423	4.35643	0.161296	0.140363	0.41589	0.504217	hypothetical protein
NCU08336	tca-12	161.963	103.65	99.8945	83.0336	245.487	212.424	186.827	103.443	succinate dehydrogenase flavoprotein subunit
NCU11324		33.6124	69.1162	35.2547	31.1559	40.4841	41.7624	50.0994	40.5872	PX domain-containing protein%2C variant 1
NCU08334	spa-3	37.4113	32.4522	43.1754	32.6681	44.1574	28.1994	46.69	61.6204	hypothetical protein
NCU08333		25.8045	8.71935	24.9184	13.1752	109.914	117.44	107.76	20.9748	bleomycin hydrolase
NCU08332	hex-1	4116.97	9026.19	3683.19	2305.74	7903.02	11967.8	9338.65	15564.2	woronin body major protein
NCU16405		1195.01	3023.29	1198.36	672.78	2226.89	3009.74	2455.59	4199.57	woronin body major protein
NCU09191		10.7601	4.00769	16.039	15.8585	12.278	4.26109	11.7963	12.3369	hypothetical protein
NCU09192	inl-14	95.0339	91.0269	116.373	114.064	97.0516	80.1553	94.7857	114.443	CDP-diacylglycerol-inositol 3-phosphatidyltransferase PIS
NCU09193		12.0148	5.6882	8.53011	5.16194	28.9932	26.5411	31.8444	46.9516	hypothetical protein
NCU09194	nuc-9	77.6077	29.092	49.5217	43.2837	79.7839	82.5696	81.9244	63.9617	nuclease S1
NCU09195	gpr-6	78.649	26.5831	59.2488	47.8789	55.6977	56.5426	65.8692	58.4564	vacuolar membrane PQ loop repeat protein
NCU09196		13.8369	3.95789	18.0912	11.6657	8.66703	6.4339	10.0307	7.85915	hypothetical protein
NCU09197		1.56002	1.03094	2.70845	0.920326	9.13366	7.64833	12.7439	5.87203	hypothetical protein
NCU09198		0	0	0	0	0.079304	0	0.368062	0	hypothetical protein
NCU09199	ty-6	23.7356	6.59678	58.7914	43.0081	27.1567	27.697	59.6582	41.9369	tyrosinase
NCU09200		7.59808	3.07776	11.2181	8.20286	7.05891	4.89304	10.5063	11.6039	hypothetical protein
NCU09201	gpr-37	36.9507	22.9917	40.0372	23.9933	44.7167	40.5922	38.8737	34.8045	hypothetical protein
NCU09202	mdk-2	65.5913	27.5614	80.9335	58.0192	65.704	44.2946	85.0972	69.76	protein kinase dsk1%2C variant 1
NCU09203	trf-1	55.0685	50.8183	59.4954	58.1715	76.1375	56.1132	74.8786	90.7197	protein kinase dsk1%2C variant 1
NCU09204		50.0883	33.7749	37.9292	30.1183	49.3127	43.8807	38.7501	46.3618	hypothetical protein
NCU09205	vad-6	14.5761	4.68085	12.1866	10.931	15.1958	7.54163	10.6218	11.5045	nitrate assimilation regulatory protein nirA
NCU09206		8.45153	5.88026	6.87049	6.02196	15.9989	12.6221	8.05094	6.9249	hypothetical protein
NCU16406		0	0	0	0	0	0	0	0	hypothetical protein
NCU09207		44.1606	14.1308	42.096	23.0125	44.1168	44.3074	45.7024	37.2679	hypothetical protein
NCU09208	tcf-9	14.8199	5.07931	10.0833	13.5014	15.5039	11.1348	9.92164	13.0896	transcription factor SPT8
NCU09209	gao-1	6.92045	24.7312	21.4296	23.9495	24.6491	39.7403	112.672	224.558	galactose oxidase
NCU09210		24.3549	52.2348	86.8483	61.0319	85.5115	153.859	493.49	588.14	dyp-type peroxidase
NCU09211	sad-3	1.44253	1.44511	2.38008	1.9786	1.45569	0.271451	1.32262	1.01123	suppressor of ascus dominance-3 protein
NCU09212	camk-4	167.464	178.183	204.875	169.906	93.9166	60.5061	135.466	109.586	serine/threonine-protein kinase
NCU09213		5.48835	6.66117	14.727	6.36649	2.37065	1.54724	4.3399	2.77902	hypothetical protein
NCU09214	tah-13	2.37496	3.75461	6.76279	4.77408	3.776	1.47132	4.18507	5.10914	hypothetical protein
NCU09215		26.0332	16.1581	27.0856	29.3084	27.0353	19.5047	24.7295	18.2497	hypothetical protein%2C variant
NCU09216	ti-2	58.3973	16.2354	46.2542	50.5248	53.3946	59.3801	65.1861	76.8796	oligosaccharyl transferase epsilon subunit
NCU09217	gol-7	28.0092	7.48247	25.6636	18.022	28.4264	20.9891	39.4609	23.861	oligosaccharyl transferase epsilon subunit
NCU09218	rmt-4	3.05842	2.21553	3.08851	2.43105	4.64111	3.79645	5.45683	3.19181	RNA methylase
NCU09219		14.9396	8.40498	19.9482	12.0207	16.1129	10.551	17.0708	19.5743	RNA methylase
NCU09220	apg-13	73.1413	46.3666	106.955	87.2444	85.6389	56.5422	86.5477	117.537	vacuolar fusion protein mon-1
NCU09221	znf-8	7.10441	5.65982	11.1135	9.27795	7.46979	6.55113	9.02825	7.72279	HIT finger domain-containing protein
NCU09222		98.0201	42.6512	51.8859	45.6765	88.945	73.8537	89.1672	57.4963	hypothetical protein
NCU09223		670.707	247.755	817.708	782.282	515.159	755.776	765.53	1737.1	protein disulfide-isomerase
NCU09224		8.70893	2.54616	9.29401	6.29905	10.7395	7.23376	10.4063	16.9652	hypothetical protein
NCU09225		0	0	0	0	0.0820134	0	0.507516	0.128188	hypothetical protein
NCU09226		2.7283	0.642343	4.11395	4.30661	2.8347	1.29507	4.01997	2.36303	WLM domain-containing protein
NCU09227		3.1322	2.11696	5.91566	7.64616	7.05858	2.98092	9.52823	4.65103	kelch repeat-containing protein
NCU09228	mpr-17	54.9028	23.9278	60.3567	41.4851	88.2917	78.3608	90.254	46.5184	aminopeptidase 2
NCU10042	emp-7	349.872	405.546	811.977	570.872	752.392	1258.18	1148.42	561.296	enolase%2C variant
NCU10043	div-1	8.81851	2.97036	4.66	3.29487	9.20976	6.5886	5.53602	6.03471	mitotic spindle checkpoint component mad3%2C variant
NCU10044	apn-1	9.3544	7.86584	12.9502	10.9605	10.6135	6.73689	17.3855	18.4106	mitotic spindle checkpoint component mad3%2C variant
NCU07425		11.4533	10.7877	16.3494	12.5484	26.1055	16.3673	33.5177	52.723	hypothetical protein%2C variant
NCU07424		92.2075	65.1942	88.8412	115.687	39.9591	33.6727	81.5382	67.5164	hypothetical protein%2C variant
NCU07423		18.1391	7.72408	15.7889	12.5543	19.3159	12.3737	22.8012	10.6556	hypothetical protein
NCU07422		11.4802	4.52081	7.00846	5.93767	18.8422	27.0285	22.6808	7.63828	hypothetical protein
NCU07421		57.7199	44.9341	59.7303	42.354	72.2163	46.6144	80.3197	84.8737	hypothetical protein
NCU07420	eif4A	545.599	934.012	788.519	729.073	1201.05	1139.56	1127.95	957.766	eIF4A
NCU07419		5.43972	8.87872	8.53204	7.0263	11.4465	6.1777	13.9623	8.65881	F-box domain-containing protein
NCU07418	znf-56	27.4746	8.25631	34.9277	19.8853	28.5199	14.7739	35.641	38.04	CCCH zinc finger and SMR domain-containing protein
NCU07417	gol-3	18.1235	17.9311	19.3131	12.5328	21.686	16.2115	18.4403	25.9025	golgi apparatus membrane protein tvp38
NCU07416		69.9379	35.249	67.2561	59.3104	48.4112	41.2578	60.2252	74.0414	golgi apparatus membrane protein tvp38
NCU07415	pro-8	34.9282	17.3941	33.6153	25.2677	20.3305	21.3414	31.0338	14.0157	proline iminopeptidase
NCU07414	djc-4	62.0391	40.4939	40.6614	53.434	85.808	67.3924	87.6985	74.6554	proline iminopeptidase
NCU07413	pyr-12	2.37375	1.34408	1.37281	1.54042	7.07218	6.65065	12.5881	1.06973	cytosine deaminase
NCU07412		20.29	12.7767	15.3279	14.0311	16.5212	10.4404	10.6782	15.235	cytosine deaminase
NCU07411	polt-1	4.39414	2.23998	5.5808	5.74145	3.87899	2.83112	4.45235	4.69387	DNA-directed DNA polymerase theta
NCU07410		0	0	0	0.0953912	0.172668	0.0901553	0.106851	0.0539766	hypothetical protein
NCU07409		17.9214	32.5434	26.449	26.0428	30.7326	21.8213	18.5477	25.3374	hypothetical protein
NCU07408	po	540.877	1193.31	941.345	870.688	1292.1	1985.82	1063.92	838.775	60S ribosomal protein P0%2C variant
NCU07407	msh1	2.14108	0.445405	2.17427	1.97951	1.638	1.06906	2.34401	1.72815	60S ribosomal protein P0%2C variant
NCU07406		1.49521	1.48857	0.871987	1.51215	2.32658	0.535931	2.54071	1.49737	hypothetical protein
NCU07405		22.1139	10.467	34.2665	20.8508	27.5593	31.1097	33.4497	46.2759	hypothetical protein
NCU16408		0.476791	0.207671	3.32512	1.96896	0.687347	0.797522	2.59933	2.14867	hypothetical protein
NCU07404	gh38-1	16.2519	9.05281	20.8156	10.9819	27.3182	20.1446	26.5064	33.7505	alpha-mannosidase
NCU07403	apc-1	37.3677	22.6586	33.1017	31.1221	47.1331	31.9876	51.7103	43.0718	secretory component protein shr3
NCU07402	pdx-6	37.2631	15.2178	47.2079	37.1094	51.812	35.0529	65.7724	25.3248	pyridoxal reductase
NCU07401		97.5006	69.3235	139.909	119.878	65.6618	36.9869	78.821	63.8778	hypothetical protein%2C variant
NCU07400	kpr-2	11.5267	5.47455	10.867	7.84905	14.0243	10.7684	18.293	15.0433	hypothetical protein
NCU07399	stk-9	18.4919	11.8923	15.1571	10.4333	20.3564	13.3896	19.0061	20.2587	serine/threonine protein kinase-9
NCU07398		9.21637	3.82048	2.91912	1.48115	14.0296	8.37254	5.04025	3.30997	hypothetical protein
NCU07396		0	0	0	0	0	0	0	0.172243	hypothetical protein
NCU07395	dnh-1	2.81912	1.49483	4.14196	3.037	3.87428	2.56277	4.00931	1.92305	DNA-binding protein SMUBP-2
NCU07394		10.1576	10.2811	16.5866	15.409	17.1691	10.7606	20.8081	11.5286	hypothetical protein
NCU07393	rrm-1	6.07212	20.1567	17.1272	15.9982	13.1446	7.09986	7.42125	10.8925	rRNA maturation protein
NCU07392	adv-1	22.6083	34.256	17.1126	19.2106	85.2041	58.8258	71.3487	131.188	transcriptional regulatory protein Pro-1
NCU07390		0	0	0	0	0	0	0	0	hypothetical protein
NCU07389	ham-9	19.8859	24.4135	16.0277	12.0517	56.4664	44.7688	53.8186	81.0015	SAM and PH domain-containing protein
NCU07388		13.0713	10.6321	14.4654	7.92039	22.9808	22.5557	18.147	27.2845	hypothetical protein
NCU07387		72.0203	66.7554	75.2486	70.5214	55.4197	25.4886	51.3946	60.4384	hypothetical protein
NCU07386	mrp-1	39.5206	47.8318	52.2104	60.7067	68.8413	50.8547	45.3554	44.6014	Fe superoxide dismutase
NCU07385		136.038	46.2136	39.3609	43.7786	130.014	111.978	49.4551	35.2287	hypothetical protein
NCU07384	mic-23	30.8735	28.0492	16.6845	20.7876	26.2215	23.0032	16.4235	22.843	mitochondrial thiamine pyrophosphate carrier 1
NCU11349		20.8201	14.2071	22.6651	16.991	29.014	29.3114	29.9241	27.4528	hypothetical protein
NCU07383	trg-3	17.7033	13.5772	20.1685	14.8505	24.419	9.98547	15.4491	24.4436	transcriptional regulator Ngg1
NCU07382	snr-2	59.6318	33.1483	66.0043	63.5957	61.662	69.8539	86.8003	77.1801	U6 snRNA-associated Sm-like protein LSm2
NCU07381	dnr-2	2.04585	1.63961	3.42425	4.05531	2.38567	1.26617	1.86566	2.21272	U6 snRNA-associated Sm-like protein LSm2
NCU07380	eif3d	57.6015	90.3385	109.243	98.5531	121.531	137.801	128.703	115.85	eukaryotic translation initiation factor 3
NCU07379	tcf-5	45.2799	104.148	54.7954	41.5978	117.393	90.707	139.009	97.106	bZIP-type transcription factor
NCU07378	stk-12	21.7454	10.3905	29.9921	18.536	29.8245	16.6312	31.7468	36.8202	serine threonine protein kinase
NCU16409		0	0.130835	0	0.0886046	0	0	0	0	hypothetical protein
NCU07375	pho-7	18.3555	152.656	10.9195	12.5862	135.063	124.258	43.152	25.167	MFS phosphate transporter
NCU07374		15.9856	14.4363	32.4295	30.7359	14.4941	4.81421	14.4279	15.8985	hypothetical protein
NCU07372		0	0.0700874	0.0547417	0.0474649	0.0515499	0	0	0	hypothetical protein
NCU07371		0	0	0.410087	0.118525	0	0	0	0	hypothetical protein
NCU07370		0	0	0.94163	0	0.886727	0.385823	0	0.461989	hypothetical protein
NCU07369		0.644777	0	0.837513	0.380382	0.112669	0.196093	0.522913	0.176103	hypothetical protein
NCU07368		5.53678	2.23072	7.98164	5.73659	7.87101	6.1356	8.74676	6.44582	hypothetical protein
NCU07367	rpt-4	154.952	43.5598	164.885	140.863	144.855	114.104	207.033	182.722	proteasome 26S subunit
NCU07366	gfa1	515.883	304.777	548.408	393.704	383.278	287.68	437.819	698.192	glucosamine-fructose-6-phosphate aminotransferase
NCU07365	pcb-7	133.299	70.4236	162.388	143.078	155.568	213.363	277.37	194.58	glucosamine-fructose-6-phosphate aminotransferase
NCU07364		15.3008	9.68706	15.3028	14.6991	20.4105	13.5659	20.222	15.4904	hypothetical protein
NCU07363		404.121	108.57	399.943	255.424	421.834	508.321	294.748	515.636	hypothetical protein
NCU07362		20.773	7.01006	18.0491	11.8961	23.9812	19.6037	20.0805	18.6009	L-lactate ferricytochrome c oxidoreductase
NCU10658		57.3396	14.1034	59.3803	44.821	50.1911	49.2955	71.0453	97.1118	hypothetical protein
NCU07361	csn-4	21.7496	7.51647	28.4804	25.62	30.4292	27.8518	44.743	37.7063	hypothetical protein
NCU07360		17.6483	17.897	26.0319	26.9428	14.976	10.8729	15.9577	17.6739	DnaJ domain-containing protein
NCU07359		20.1607	7.09968	19.743	17.0144	17.6542	9.81288	12.9557	30.1206	DnaJ domain-containing protein
NCU07358		3.59871	1.23395	4.32397	4.76554	6.4512	2.9137	6.33733	6.096	hypothetical protein
NCU16411		1.05707	0.52619	1.1302	0.890872	2.03184	1.76814	1.04779	0.756142	hypothetical protein
NCU07355	gh71-5	22.9562	8.73279	15.4173	10.6733	22.1956	12.4522	14.6406	17.7025	glycosyl hydrolase family 71 protein
NCU07354		1.1871	0	1.34615	0.544695	0.507063	0.220627	0.65371	0.660455	hypothetical protein
NCU07353		3.6571	1.39377	4.04339	2.35975	33.3901	45.9744	34.0976	12.8184	UPF0499 protein
NCU07352		3.86995	1.08359	2.7271	1.26383	12.0435	11.6171	21.0293	10.5886	hypothetical protein
NCU07351	gh67-1	2.793	0.722684	1.78743	1.06041	6.41393	4.02424	11.8688	7.56034	alpha-glucuronidase
NCU07350		0	0	0.0785345	0	0.221866	0.386144	1.71619	0.231187	alpha-glucuronidase
NCU07349		81.6806	50.0455	106.746	133.532	50.8599	22.6106	64.5	62.6453	hypothetical protein
NCU07348		0	0	0.0576176	0.099917	0.0542581	0	0.25182	0.508837	hypothetical protein
NCU07347	gh17-2	35.0619	34.2647	38.5399	33.7862	42.4517	23.1633	39.4999	48.5381	endo-beta-1%2C3-glucanase
NCU07345		1231.91	1651.51	1732.09	2226.9	820.627	332.648	465.693	630.259	hypothetical protein
NCU07344		29.0001	19.7103	27.5371	27.8247	38.591	34.1156	36.9585	35.7441	hypothetical protein
NCU10702		0	0	0	0	0	0	0	0	hypothetical protein
NCU09888		73.0942	120.934	119.367	141.73	90.6054	58.0253	116.568	100.434	hypothetical protein
NCU09887		76.7186	192.911	182.67	163.895	103.167	64.2805	102.97	143.818	Drp1p
NCU09886		37.095	7.18899	18.0359	16.6712	35.6777	26.0045	32.1422	18.3657	hypothetical protein
NCU09885	acd-4	7.14744	2.84767	6.25784	5.26256	8.94595	5.3753	7.30436	8.04557	acyl-CoA dehydrogenase
NCU09883	gpr-7	43.4624	44.7413	47.3488	44.052	54.4084	41.9554	48.8785	37.1974	hypothetical protein
NCU09882	mcp-1	20.8781	86.8678	19.1945	16.3123	48.0612	44.493	68.242	40.7877	metacaspase-1A
NCU09881		15.4148	67.971	16.4708	14.1876	36.6211	38.0116	49.9338	28.6992	hypothetical protein
NCU09880	snr-15	63.7391	34.3113	47.4095	46.6461	66.8738	56.2522	68.4142	66.9164	hypothetical protein
NCU10125		0	0	0	0	0	0	0.42476	0	small nuclear ribonucleoprotein SmG
NCU09879		17.6578	10.159	24.9697	19.6293	18.3213	7.27378	17.1109	19.9928	hypothetical protein
NCU09878		112.087	55.862	102.982	99.6247	103.969	69.5187	94.5444	95.9922	hypothetical protein
NCU09877		21.2018	13.944	23.0149	21.4878	24.8465	15.8123	23.7698	26.0113	hypothetical protein
NCU09876		0	0	0	0	0	0	0	0	hypothetical protein
NCU09875	gt2-3	0	0	0	0	0	0	0	0	capsule polysaccharide synthase Cps1
NCU09874		63.8551	70.7204	45.2441	25.0458	328.719	517.671	231.708	135.878	hypothetical protein
NCU00995		205.02	85.2488	107.458	69.898	779.986	737.907	381.156	240.173	hypothetical protein
NCU00994	apr-2	3.09808	1.41366	1.97406	2.32088	7.34132	6.74498	3.55833	3.93977	endothiapepsin
NCU00993		0	0	0	0	0	0	0	0	hypothetical protein
NCU00992		8.38715	16.3159	4.40554	4.66594	9.66167	8.2866	4.5229	11.3586	hypothetical protein%2C variant
NCU00990		0.085678	0	0.349765	0.404361	0.988114	1.64809	10.276	0.772218	hypothetical protein
NCU00989		0	0	0	0	0	0	0	0	hypothetical protein
NCU00988	mfs-11	5.20694	3.20178	10.5031	8.45648	11.9317	20.2882	47.3618	19.4469	MFS quinate transporter
NCU00987	cyp45-23	0.649814	0.283032	1.54744	1.21395	2.74094	2.21916	12.2381	1.19305	MFS quinate transporter
NCU16418		1.02308	1.11403	2.43631	0.528113	1.88457	1.71129	4.69019	1.2807	hypothetical protein
NCU00986		0	0	0.480174	0.237912	0.19379	0.337279	0.399738	0.100966	hypothetical protein
NCU00985	gh2-4	54.119	22.4646	76.4033	43.8552	42.0443	54.2233	219.016	181.507	hydrolase
NCU00984		8.74993	51.3208	8.70296	6.58369	23.8264	30.109	52.9206	52.2043	von Willebrand domain-containing protein
NCU00983		413.078	1037.24	429.542	364.436	416.817	507.519	533.652	703.003	integral membrane protein
NCU16419		39.2592	66.6598	70.9286	68.6969	21.7433	11.0375	25.0636	16.104	hypothetical protein
NCU00981	rbg-52	79.9771	158.788	126.232	132.06	121.648	102.98	107.93	153.845	ribosome biogenesis protein nsa-2
NCU00980		39.2443	70.0612	45.9444	42.0165	49.5129	34.6452	39.6202	48.8232	hypothetical protein
NCU00979	crp-71	1015.22	1568.03	1423.09	1398.3	2409.01	2617.46	2261.66	1367.15	60S acidic ribosomal protein P2
NCU00978	div-13	7.41865	2.81944	6.48264	4.44095	9.34339	5.47459	8.25469	6.44609	checkpoint protein kinase
NCU00977	mrp-57	30.2368	35.8781	32.7386	40.5947	53.421	43.4354	28.0794	29.3751	aconitate hydratase
NCU00976		0	0	0.0484935	0	0	0.119218	0.141296	0.142753	hypothetical protein
NCU00975		10.3121	6.88523	15.671	7.64999	15.1925	12.3944	24.3604	19.7884	hypothetical protein
NCU00974	grd-1	27.0809	33.4156	31.5805	18.1697	60.471	54.5751	39.3741	89.5523	hypothetical protein
NCU00973		0.45631	0.3975	1.11768	0.376876	1.87114	1.60285	1.62829	4.84389	hypothetical protein
NCU00972	gh53-1	1.57196	0.770266	2.00539	0.753485	11.3308	11.2571	13.4391	4.52592	arabinogalactan endo-1%2C4-beta-galactosidase
NCU00971	crp-22	752.003	1520.62	1408.11	1402.1	1738.23	2447.21	1596.23	1235.43	ribosomal protein S12
NCU00970		19.1371	10.2667	21.357	20.4455	24.149	18.9329	30.4199	29.0977	ribosomal protein S12
NCU00969	nuo17.8	462.453	279.076	296.348	279.762	561.432	578.375	525.921	414.701	NADH:ubiquinone oxidoreductase 17.8kD subunit
NCU00968	cha-2	24.4328	24.8312	38.4721	53.5719	31.2717	19.4611	29.6962	66.3553	SIL1%2C variant 1
NCU00967		47.4294	33.5332	40.0408	27.1286	55.225	35.2005	43.9832	44.5715	SIL1%2C variant 1
NCU11197	rpo-27	19.2315	20.088	22.8379	26.4203	30.5196	30.0088	27.2702	22.6476	DNA-directed RNA polymerase III polypeptide
NCU00966		83.5024	42.5645	69.9965	78.0875	105.122	116.867	122.473	107.6	DNA-directed RNA polymerase III polypeptide
NCU00965		46.6272	18.2143	33.5739	30.6529	32.889	21.1594	40.3111	52.9765	hypothetical protein
NCU00964	dnr-23	8.12268	7.21455	13.9789	10.6362	11.5107	7.16631	11.9665	10.5269	hypothetical protein
NCU00963	fol-6	27.614	153.068	77.4274	73.3445	84.5758	90.8772	71.8042	61.6943	methylenetetrahydrofolate dehydrogenase
NCU00962	srb8	7.18404	3.17843	8.49604	6.28373	9.40913	4.35935	10.9847	10.9165	hypothetical protein%2C variant
NCU00961		0	0.31891	0.664225	0.503939	0.469122	0.510298	0.604797	0.611037	hypothetical protein
NCU00960		0	0	0	0	0	0	0	0	hypothetical protein
NCU00959	tca-1	425.522	425.703	295.988	346.505	563.424	764.479	393.052	373.403	hypothetical protein
NCU00958	azr-1	55.2963	28.796	33.3424	31.3845	55.4067	43.3389	47.809	48.855	5-azacytidine resistance protein azr1
NCU00957	acw-2	654.036	347.171	460.85	295.986	669.533	722.143	452.565	593.762	anchored cell wall protein 2
NCU00956		12.4069	15.2095	15.2151	18.7706	24.4569	27.9912	24.348	23.6974	hypothetical protein
NCU00955		23.1174	24.2731	27.9126	34.1745	105.091	103.093	92.8818	62.8435	monooxygenase
NCU00954	pme-1	13.9664	10.2006	22.6567	21.5159	17.0373	13.5169	19.1032	21.8044	protein phosphatase methylesterase 1
NCU00953		10.9936	7.12417	16.2825	14.0785	10.7804	7.51253	17.2759	18.3269	protein phosphatase methylesterase 1
NCU00952	mrp-44	60.8197	68.0534	60.0737	66.1309	100.041	94.4531	67.6656	59.6476	mitochondrial ribosomal protein L44
NCU00951	ipp-1	1018.03	431.498	591.266	447.415	1686.66	1867.56	904.595	602.171	inorganic pyrophosphatase
NCU00950	tdus-1	8.64581	13.8334	7.60322	8.4662	16.204	16.1342	12.3593	10.4842	tRNA dihydrouridine synthase
NCU00949		4.97252	1.5649	3.31479	3.6796	3.76608	1.53849	2.02283	1.33848	hypothetical protein
NCU00948		0	0	0	0	0	0	0	0	hypothetical protein
NCU00947		1.81212	0.631428	1.84941	1.06905	4.17979	5.15288	9.87915	2.54064	hypothetical protein
NCU00946		0	0	0	0.0629577	0.136752	0	0.105781	0.213746	hypothetical protein
NCU00945	col-2	21.3115	19.0993	23.4617	12.8863	9.64472	5.50791	36.248	59.0704	fungal specific transcription factor
NCU00944	thr-5	16.8618	20.4945	30.1098	34.3249	23.7851	14.5482	28.3408	20.8242	l-allo-threonine aldolase
NCU00943	tre-1	122.336	241.385	185.265	224.831	139.871	55.6773	57.9658	123.873	trehalase
NCU10847	ngf-1	22.2925	11.4915	29.1466	21.7471	27.8889	19.6436	35.9015	33.9704	trehalase
NCU16421		0	0	0	0.056092	0	0	0	0	histone acetyltransferase GCN5
NCU16422		141.105	94.6177	115.113	109.963	134.333	161.072	160.334	161.851	hypothetical protein
NCU16423	div-65	13.5033	4.26883	14.8926	14.1978	13.3266	9.28975	16.2992	19.5209	hypothetical protein
NCU00941		1.75378	2.82747	4.39899	3.86056	4.59532	2.88974	5.37082	4.84953	hypothetical protein
NCU00940		0	0.0572054	0.0893604	0.232446	0.0841502	0	0.130185	0.065764	hypothetical protein
NCU00939	dcc-1	25.1669	21.2301	16.8931	12.0185	30.1337	13.2113	15.5789	31.6985	development and carotenogenesis control-1 protein
NCU00938		13.3449	15.345	9.37025	7.55784	36.2533	35.8043	37.0377	38.0614	hypothetical protein
NCU00937	gh79-1	24.4668	3.22788	11.3822	6.14009	14.8034	17.0446	13.9895	15.6072	hypothetical protein
NCU00936	suc-3	101.581	37.5506	58.6577	47.7277	73.5701	62.9073	59.2615	32.5954	succinate semialdehyde dehydrogenase
NCU00935		494.044	372.824	607.905	278.053	450.018	461.558	542.527	577.012	succinate semialdehyde dehydrogenase
NCU00934		0.922642	0.602798	0.784692	1.36077	0.886727	1.15747	2.05772	3.00293	hypothetical protein
NCU00932		0	0	0.128677	0.0743812	0.0403913	0.0527238	0.0624875	0.126264	hypothetical protein
NCU00931		12.5866	40.1012	21.6076	23.9605	29.9429	21.5894	12.0717	16.1645	lysyl-tRNA synthetase
NCU00930	tim1	139.91	139.475	215.256	229.204	193.871	137.036	210.194	179.395	mitochondrial import inner membrane translocase subunit tim-10%2C variant
NCU00929	spa-9	12.1987	9.92744	17.8374	12.3099	12.1695	7.00292	13.8152	18.9676	mitochondrial import inner membrane translocase subunit tim-10%2C variant
NCU00928		39.7936	11.6652	24.1241	18.9343	31.9921	24.1673	24.075	20.9572	UPF0183 domain-containing protein
NCU00927	kin-5	8.43712	2.19707	7.23181	5.95165	9.29181	7.13166	9.58328	8.08851	kinesin
NCU00926		6.26089	5.36809	9.96196	7.00906	6.44359	2.76243	6.05933	5.3813	hypothetical protein
NCU00925	nop7	28.4586	136.35	57.6658	57.8816	67.0035	40.4828	28.6399	46.7945	pescadillo
NCU00924	gpit-2	72.6714	63.2438	61.3248	53.0061	82.8418	77.3326	68.9502	76.5287	glycosylphosphatidylinositol transamidase 2
NCU00923	tob37	10.7212	15.4209	12.723	15.5548	10.9428	9.90492	9.32954	13.2336	topogenesis of outer membrane beta barrel protein 37
NCU10603		0	0	0	0	0.0700477	0	0	0	hypothetical protein
NCU00922		0	0	0	0	0	0	0	0	hypothetical protein
NCU00921		21.1574	9.9365	21.2799	15.4664	21.3652	12.7326	22.2026	20.2208	hypothetical protein
NCU00920		19.488	9.73645	19.8891	16.4965	20.6968	17.6683	24.552	22.4273	isoleucyl-tRNA synthetase
NCU00919	drh-16	5.92298	26.523	15.0206	14.4389	14.678	7.12341	8.00588	11.1278	ATP-dependent RNA helicase rok-1
NCU00918		48.1002	30.5334	46.9241	40.8724	54.8918	44.2353	56.0513	57.2609	ATP-dependent RNA helicase rok-1
NCU00917		16.5407	5.65056	15.4783	11.4528	16.921	9.76497	15.7985	15.7295	hypothetical protein
NCU00916	trm-15	125.715	178.399	103.924	83.2252	141.44	145.386	119.563	160.754	membrane bound cation transporter%2C variant 2
NCU00915		44.0967	43.9337	75.3192	76.5482	72.5237	86.4065	102.884	81.2746	aspartyl-tRNA synthetase
NCU00914	stk-16	32.701	16.0372	33.1577	28.0163	33.8457	19.9051	30.0028	40.0843	serine/threonine protein kinase%2C variant
NCU00913	gwt1	42.8053	18.0412	49.2599	51.9008	44.133	32.6156	32.4797	40.7875	GPI-anchored wall transfer protein 1%2C variant
NCU00912		17.2938	5.60416	20.1912	20.2823	28.0556	21.6953	23.3131	28.4029	hypothetical protein
NCU00911	cps-1	215.598	78.3665	194.167	155.711	1536.43	772.971	581.066	627.95	polysaccharide synthase Cps1p
NCU00907		0	0	0.472782	0.204968	0.445216	0	0	1.04382	hypothetical protein
NCU00906		38.0039	25.9408	44.6886	34.4979	40.1212	26.1103	29.9933	43.2897	hypothetical protein
NCU00905	naa-1	10.2568	4.72558	11.2588	8.30998	12.793	10.3701	9.30827	8.62823	N-acylethanolamine amidohydrolase
NCU00904	ldh-2	127.985	133.63	135.799	63.7159	131.581	74.9892	71.9312	30.3845	D-lactate dehydrogenase
NCU00903		77.7477	38.272	99.6933	80.6965	139.863	158.519	250.044	95.9816	D-lactate dehydrogenase
NCU00902	wc-2	54.1368	38.8254	62.2177	40.823	63.7843	40.9709	67.5243	67.3361	zinc finger white collar protein WC2
NCU00901	uvs-6	7.00598	3.76796	9.0776	6.45128	7.12359	4.45824	9.78265	10.4937	UVS6
NCU00900		26.2495	35.6802	24.5656	19.0503	31.7647	26.9656	23.5153	32.041	UVS6
NCU00899		97.7348	282.226	192.669	146.325	177.115	233.109	143.237	345.489	hypothetical protein
NCU00898		38.9263	27.7021	65.8717	43.2187	46.41	44.0807	75.3011	79.9115	hypothetical protein
NCU00897	sin3-2	10.6308	5.91466	20.1416	12.3371	13.2746	9.44261	22.9978	25.5664	Sin3 complex subunit
NCU00896	dot	76.4089	128.487	111.579	88.9243	102.118	85.1931	92.8814	135.275	Sin3 complex subunit
NCU00895	vtr-1	138.078	125.481	165.352	156.604	147.536	119.841	215.124	205.253	RAB GTPase Ypt5
NCU00894	mic6	85.1912	66.5837	89.5465	102.134	108.254	93.0429	89.2537	103.857	hypothetical protein
NCU00893	fol-4	2.89611	1.28946	2.32078	2.42992	3.95857	2.42214	3.5724	1.80463	folC protein
NCU00892	met-6	13.2736	16.5365	24.9161	23.8996	18.2208	10.6146	18.3838	16.6797	folC protein
NCU00891	xyd-1	14.4152	7.93596	14.8861	15.778	17.8157	17.9616	18.0965	10.5522	xylitol dehydrogenase
NCU00890	gh2-1	1.7159	1.53409	1.997	1.11884	3.52967	2.90793	4.74445	2.26104	xylitol dehydrogenase
NCU00889	gtp-16	14.6898	5.21539	19.5275	14.8926	16.5698	11.5114	20.1893	13.8457	RAB family GTPase
NCU11196	hacd-3	34.0418	7.97071	30.1235	29.6598	42.6767	47.8076	60.9519	28.1794	3-hydroxyacyl-CoA dehydrogenase
NCU11195		22.0115	7.63591	23.1051	23.4046	21.1755	13.3046	20.6598	14.0453	D-isomer specific 2-hydroxyacid dehydrogenase
NCU00887		2.01558	1.36563	2.97131	2.90663	4.80692	5.7127	5.54967	3.58844	D-isomer specific 2-hydroxyacid dehydrogenase
NCU00886		7.68929	6.12415	4.48431	1.29607	6.94423	5.87967	3.62942	2.56681	hypothetical protein
NCU00885		0.325225	0.141655	0.165959	0.0959321	0	0.0679998	0.0805923	0.244272	hypothetical protein
NCU00884	ned-2	193.092	123.908	465.431	429.453	123.17	62.036	404.806	224.756	NAD dependent epimerase/dehydratase
NCU00883		3.35977	1.527	6.55966	4.1365	7.20672	5.49767	6.08137	4.82752	hypothetical protein
NCU00882		3.45181	1.98672	5.78753	5.05456	4.93667	3.60862	5.43774	5.18521	hypothetical protein
NCU00881	ham-7	48.9097	31.3967	44.2213	25.9369	148.518	170.347	142.429	130.893	hyphal anastamosis-7 protein
NCU00880	pla-2	44.4869	13.0368	48.0666	39.8388	47.8123	31.2739	63.3606	42.1698	phospholipase A-2-activating protein
NCU00879		70.5243	29.9641	98.2205	93.4736	80.9992	71.1758	103.266	92.1559	WD domain-containing protein
NCU00878		87.2791	130.833	387.685	407.37	67.7903	25.3716	147.392	114.299	hypothetical protein
NCU00877		74.7298	57.5766	135.124	96.8789	44.9635	13.6554	46.6851	30.1868	hypothetical protein
NCU00876	fer-3	3.01116	1.97968	7.57652	5.26221	10.1197	10.0259	13.3468	5.86035	ferric reductase transmembrane component
NCU00875		1.65891	0.439815	3.48424	3.10619	3.92807	3.80031	7.50679	3.10593	hypothetical protein
NCU00874		3.04062	1.80997	6.06847	4.27521	7.87387	7.1204	13.0855	6.87668	hypothetical protein
NCU00873		5.22651	2.16805	7.95877	4.01324	19.6139	28.0309	40.7049	11.2159	hypothetical protein
NCU00872		4.51786	3.62489	8.979	9.67918	7.38901	6.96036	15.0845	9.64412	hypothetical protein
NCU00871		0.148106	0	0.302308	0.087374	0.664256	0.495469	1.02764	0.444961	hypothetical protein
NCU00870		6.03448	1.7844	4.48246	3.20074	9.04522	4.49127	6.25588	5.82145	hypothetical protein
NCU00869		2.67653	1.59139	3.4398	2.50635	10.8065	9.34482	20.382	7.91356	hypothetical protein
NCU00868		18.7166	13.4629	35.403	34.6371	32.9407	31.8266	88.5274	37.0207	hypothetical protein
NCU00867		19.0406	6.3046	18.441	11.72	49.8876	64.9165	83.2452	39.4983	hypothetical protein
NCU00866		101.884	111.815	154.471	111.551	144.693	179.948	139.796	102.996	hypothetical protein
NCU00865	odc-1	37.4668	50.3169	36.1985	24.2768	88.8205	97.7654	411.178	76.7305	oxalate decarboxylase oxdC
NCU00864		51.4396	31.4641	60.5846	85.9451	47.2361	25.7816	63.8731	38.5891	oxalate decarboxylase oxdC
NCU00863	trg-2	4.08433	1.42317	9.35026	11.5374	4.61805	2.53179	7.5254	3.03159	TIM-barrel enzyme family protein
NCU00862		3.29102	0.754439	5.46042	2.28213	10.58	9.89906	13.1057	5.5508	transcriptional regulator
NCU00861		1.69507	0.898802	0.802296	0.826082	0.424978	0.616373	0.219155	1.03327	hypothetical protein
NCU00860	trm-37	57.6945	93.5371	55.6945	60.582	63.3868	61.2434	42.7688	68.2101	ZIP family zinc transporter
NCU00859		13.549	6.97702	15.0767	7.59939	22.6221	22.4958	170.687	95.983	hypothetical protein%2C variant
NCU00857		0	0	0	0	0.0778444	0	0	0	hypothetical protein
NCU00856		31.6456	7.82043	27.2831	16.2858	30.1501	21.899	28.9948	21.3523	hypothetical protein
NCU16430		25.1697	3.54186	17.5203	11.6505	24.8102	22.0221	26.2921	14.1542	hypothetical protein
NCU00855		13.5707	7.03314	9.70081	7.1952	65.8174	77.8678	91.0958	24.9443	hypothetical protein
NCU00854		2.29262	1.64209	2.73843	2.19408	2.44819	3.11047	3.48449	3.36738	hypothetical protein
NCU00853		5.99205	3.1742	5.895	5.06361	6.53702	5.95952	8.10654	8.27128	hypothetical protein
NCU10889		0	0	0.0867709	0	0	0.10666	0	0	hypothetical protein
NCU00852	gh43-1	24.8602	72.1871	212.722	221.068	25.9172	9.39734	31.4637	53.7307	endo-arabinase
NCU00851		5.25102	3.35446	5.71636	3.92389	3.36441	1.46389	1.73497	3.50575	hypothetical protein
NCU00850		5.11329	5.32039	19.5211	10.3903	13.5597	19.1253	25.2012	11.3793	hypothetical protein
NCU00849		20.3489	26.2873	22.577	21.0082	43.4843	45.641	41.8304	39.8305	hypothetical protein
NCU00848		804.714	464.555	676.742	663.41	498.682	478.724	415.765	1133.9	integral membrane protein TmpA
NCU00847		93.6195	56.6038	96.3084	83.8511	83.515	50.2704	93.8598	72.3894	hypothetical protein
NCU00846		3.64461	0.879788	4.5711	2.12421	3.85442	3.48884	5.52774	5.49682	hypothetical protein
NCU16432		7.67196	3.24234	8.57924	4.23474	7.34898	7.6552	8.62106	10.0793	hypothetical protein
NCU00845		0.0793515	0.0691245	0.269948	0.187251	0.30505	0.39819	0.865203	0	hypothetical protein
NCU00844		0.746812	0.12198	0.952727	0.330433	0.358871	0.780739	0.971585	0.654407	hypothetical protein
NCU00843	ad-9	31.6372	25.0481	28.2059	27.9962	46.2326	34.4756	30.896	21.3041	phosphoribosylglycinamide formyltransferase
NCU00842		0	0	0	0	0	0	0	0	hypothetical protein
NCU00841		0	0	0.0656824	0	0.0618527	0	0.0956894	0	hypothetical protein
NCU00840		0.840482	0.32032	0.929261	0.960684	0.201941	0.0439332	0.46862	2.26207	hypothetical protein
NCU00839		0	0	0	0	0	0	0	0	hypothetical protein
NCU00838	qa-6	169.189	129.021	300.821	328.839	106.595	51.973	247.478	223.584	hypothetical protein
NCU00837	ppm-4	12.9963	8.45324	27.8833	28.8282	11.8797	7.60854	17.0904	15.7049	6-phosphogluconate dehydrogenase
NCU00836	gh61-7	3.18965	1.70988	4.50732	4.05292	7.49341	8.68693	3.24271	5.56949	glycosylhydrolase family 61-7 protein
NCU00835		29.3261	51.1947	22.8943	16.9561	88.3713	76.316	61.4957	21.8216	hypothetical protein
NCU00834		0	0.057314	0.0895301	0	0	0	0	0.131778	hypothetical protein
NCU00833		10.1021	3.73638	10.8412	7.64661	8.75067	4.05923	6.17217	6.27353	hypothetical protein
NCU00832		14.8491	9.05473	17.5722	11.9826	93.0678	106.093	159.173	98.8895	hypothetical protein
NCU00831	scp	180.206	120.838	103.043	52.4992	550.636	670.991	185.464	151.266	extracellular serine carboxypeptidase%2C variant
NCU00830	tcu-1	10.2876	7.88121	24.821	14.6777	10.378	8.84803	63.1363	8.11046	ctr copper transporter
NCU00829	fer-1	1.99703	1.78797	9.02059	3.43622	1.95483	1.85578	18.6402	1.72215	ferric reductase
NCU00828	pmpr-2	54.6358	17.5309	54.0911	46.263	55.2531	61.4126	92.0737	90.8585	peroxisomal membrane protein
NCU00827		3.92572	2.61826	2.83795	1.01323	9.23576	8.92633	3.89125	1.71999	peroxisomal membrane protein
NCU00826		0.871868	0.138091	0.377495	0.654631	1.06646	0.331446	0.392824	0.238126	hypothetical protein
NCU00825		6.73	2.78715	3.45302	2.08279	9.86109	9.27333	5.3586	2.87268	hypothetical protein
NCU00824	hda-3	22.3034	9.80628	10.6999	10.9192	25.5008	22.4968	10.9911	10.4712	histone deacetylase RPD3
NCU00823	rpn-11	156.284	63.7488	165.953	135.457	170.629	154.871	247.7	177.188	26S proteasome regulatory subunit RPN11
NCU00822		0.19682	0.114302	0.0446379	0.0774085	0.126106	0.109739	0	0.328509	hypothetical protein
NCU00821	sut-15	229.341	938.784	242.386	242.27	843.844	836.536	584.031	1153.12	sugar transporter
NCU00819		0	0	0	0	0	0	0	0	hypothetical protein
NCU00818		5.97801	5.75572	8.81975	2.56149	3.74957	1.26307	1.30985	3.90709	hypothetical protein
NCU00817		0	0	0.0924705	0.0400893	0	0	0	0	hypothetical protein
NCU00814		209.619	165.826	238.141	239.208	131.564	112.045	115.035	142.063	hypothetical protein
NCU00813	ssi-1	116.239	45.0097	184.939	226.953	70.4243	80.3961	122.052	325.916	disulfide isomerase
NCU00812	eex-3	15.4987	45.8009	17.2456	14.1595	45.0309	31.5954	26.0311	36.701	disulfide isomerase
NCU00811		442.037	903.312	355.212	175.446	1202.3	1507.82	801.061	651.312	hypothetical protein
NCU00810	gh2-3	10.9896	3.81678	7.74596	6.37731	24.6903	26.7022	16.4465	8.52388	beta-galactosidase
NCU00809	sut-26	12.1378	5.3795	7.67889	7.56893	24.3199	21.7276	12.1368	9.43645	MFS monosaccharide transporter
NCU00808	znf-48	4.41628	0.884833	2.34373	2.1885	6.22507	6.42673	2.67028	2.52092	C6 zinc finger domain-containing protein
NCU00807		0	0	0	0	0	0	0	0	hypothetical protein
NCU00806		0	0	0	0	0.0695813	0.0454131	0	0	hypothetical protein
NCU00805	tcf-2	76.1607	81.6066	88.8284	69.7765	99.0162	74.1899	81.8241	125.382	bZIP transcription factor
NCU00804		0	0	0	0.210779	0	0	0	0	hypothetical protein
NCU00803		125.952	35.0543	141.668	115.976	47.7415	56.8635	56.7815	164.215	MFS transporter%2C variant
NCU00802		20.3903	11.6231	25.7913	21.6767	19.9912	20.5441	25.9763	24.0516	hypothetical protein
NCU00801	cdt-1	62.1282	20.4987	35.6838	22.0271	71.0453	69.4985	34.5139	32.0004	MFS lactose permease
NCU10770		0	0	0	0	0	0	0	0	MFS lactose permease
NCU00800		0.596459	0.519586	0.913101	0.967662	0.445854	0.457274	0.788297	0.248884	hypothetical protein
NCU00799	met-2	11.8496	10.0087	22.9397	19.1565	10.1719	6.92627	10.6424	7.14627	homocysteine S-methyltransferase
NCU00798		0.612233	2.05712	0.416555	0.670768	1.62511	1.02407	0.173388	0	homocysteine S-methyltransferase
NCU00797		0.070262	0	0.430248	0.331605	0.405162	0.0587632	0.208936	0	homocysteine S-methyltransferase
NCU00796		3.23064	1.26484	3.85282	3.14794	2.83742	1.73044	3.16629	1.59948	hydantoinase
NCU00795	trm-14	0	0	0.046693	0	0	0	0	0	membrane bound cation transporter
NCU00794	rbg-53	19.0492	39.4168	37.0672	35.1934	33.094	14.6375	20.1513	25.4892	ribosome biogenesis protein Rsa4
NCU10894		10.888	16.3442	13.2947	9.86432	8.15953	3.82129	10.7924	9.15134	hypothetical protein
NCU00793	tps-1	256.684	161.782	215.304	207.032	180.183	97.6013	279.477	249.214	trehalose phosphate synthase
NCU00792		20.7444	20.7109	41.8805	33.5081	28.1226	28.9303	44.2322	28.833	branched-chain-amino-acid aminotransferase
NCU00790	hak-1	3.17528	3.88647	4.15675	2.94027	45.273	35.5652	35.8166	7.60755	potassium transporter hak-1
NCU10895	msh4	0.276701	0.562424	0.271936	0.21765	2.00925	1.33707	1.43231	0.215523	mutS ortholog 4 protein
NCU00789		64.5645	48.3414	83.5253	55.9484	71.8176	57.7765	81.1695	87.2794	DUF221 domain-containing protein
NCU00788		8.52091	7.9879	10.7122	9.21165	7.03913	7.01788	9.56082	10.4392	hypothetical protein
NCU00787		5.3285	2.62035	7.36783	6.54054	5.50654	5.31899	9.96712	9.98389	hypothetical protein
NCU00786	gpr-1	1.9149	0.404389	1.61872	2.15666	0.855116	0.679429	0.402624	0.92978	G-protein coupled receptor
NCU00784		25.9669	8.80471	28.8495	36.3826	17.901	14.398	18.4082	15.5945	hypothetical protein
NCU00783		0	0	0	0	0	0	0	0	hypothetical protein
NCU00782	mfs-16	18.5526	4.02535	6.6634	5.33008	20.2829	17.9966	6.56286	6.69965	pantothenate transporter liz1
NCU00781		0	0	0	0	0.612555	0.399792	0.473827	0	hypothetical protein
NCU00780	ldh-4	8.23337	4.5869	12.7019	10.1098	10.1211	7.84675	13.2855	13.2308	D-lactate dehydrogenase
NCU00779		0	0	0.128414	0	0	0	0	0	hypothetical protein
NCU00778	ves-2	17.2735	11.7318	19.0565	14.3068	17.07	19.4253	20.4591	17.3474	hypothetical protein
NCU00777		4.50112	18.7484	10.2427	10.1307	8.96687	6.01052	6.52369	9.05316	methyltransferase
NCU00776	T	0.188267	0	0.042698	0.222133	0.723752	1.20716	7.34014	7.8558	methyltransferase
NCU00775	tca-6	284.576	461.016	427.562	454.15	396.971	491.764	537.399	502.811	isocitrate dehydrogenase subunit 1
NCU00774		12.2971	10.1897	16.6519	9.09476	64.6456	72.4435	160.123	32.9198	hypothetical protein
NCU00773		2.73426	1.8261	3.28663	1.23668	0.408773	0.304904	0.361367	0.365096	hypothetical protein
NCU00772	stk-6	26.428	22.0801	16.6735	11.4334	30.6587	20.6294	20.4011	20.6918	serine/threonine-protein kinase 24%2C variant
NCU00771		28.4157	14.2507	34.2923	29.957	29.627	23.1721	33.6964	23.1064	UBX domain-containing protein 7
NCU00770		7.16448	2.13981	6.48401	4.89753	5.62506	2.4919	6.19979	4.32769	hypothetical protein
NCU00768		122.791	98.0944	122.243	126.496	83.3069	75.3768	64.8817	106.498	mRNA binding post-transcriptional regulator
NCU16438		3.37909	6.18153	2.98881	3.98694	8.28125	5.22824	13.3977	9.05214	hypothetical protein
NCU16439		0	0	0	0	0	0	0	0	hypothetical protein
NCU16440		0	0	0.123617	0	0	0	0	0	hypothetical protein
NCU00766		1418.14	1936.91	1002.03	1341.21	589.461	388.819	637.512	890.379	hypothetical protein
NCU00765	aap-2	8.08083	3.54697	9.76018	6.46718	12.5625	9.37786	15.5851	18.0671	amino acid permease 2
NCU00764		0	0	0	0	0	0	0	0	hypothetical protein
NCU00763		0	0	0.0217077	0	0	0	0.0948745	0	hypothetical protein
NCU00762	gh5-1	11.6246	15.015	12.9548	9.81385	23.4572	18.4945	14.3701	10.0357	endoglucanase 3
NCU00761	cea-4	2.98019	23.0857	4.05537	3.30834	14.7213	31.1424	16.7077	30.6474	triacylglycerol lipase
NCU00760		0.225961	0.0984193	0.0768704	0.133304	0.0723883	0	0	0	triacylglycerol lipase
NCU00759		19.183	41.7113	18.7365	16.688	33.0796	34.8446	35.5409	45.3629	hypothetical protein
NCU00758		12.2037	17.0623	12.9424	16.7049	12.633	9.69796	8.86794	12.3083	formate/nitrite transporter
NCU00757		6.26362	9.57436	6.59355	7.66925	3.48316	3.65709	2.69431	8.63975	hypothetical protein
NCU00756		0	0	0	0	0	0	0	0	hypothetical protein
NCU00755	mdr-2	43.4632	18.0338	31.1204	31.4383	21.9679	14.3527	24.9966	44.2859	hypothetical protein
NCU00754	mdr-2	51.4238	19.4747	31.731	100.444	20.8376	21.9167	11.0065	12.0591	multidrug resistant protein
NCU00753		39.9483	40.7779	43.7932	36.6506	51.515	39.4521	48.1185	42.4658	hypothetical protein
NCU00752		29.5141	17.6596	55.1721	38.5167	29.2248	30.4186	40.1887	36.4236	hypothetical protein
NCU00751		23.3306	15.1246	11.1486	13.1556	41.438	34.8953	30.2786	38.6327	hypothetical protein
NCU11095		2.17339	1.12573	0.799322	1.28218	3.12377	3.38976	3.49347	4.58837	hypothetical protein
NCU16441		0.689687	0.491562	0.255956	0.369887	1.04447	0.314626	0.683632	0.753475	hypothetical protein
NCU00749	chc-1	96.5273	37.1571	65.9694	60.7638	163.344	163.213	116.637	149.198	conidiation at high carbon dioxide-1 protein
NCU00748		41.691	17.6054	109.47	98.524	85.9128	60.0194	177.235	212.877	hypothetical protein
NCU00747		0	0	0.109547	0.18997	0.10316	0	0	0.32248	hypothetical protein
NCU00746		0.109847	0.382759	0.149477	0.453625	0.211142	0	0.326648	0	hypothetical protein
NCU00745		0	0.202959	0.396302	0.481071	0	0.0974283	0.346412	0	hypothetical protein
NCU00744		78.6617	172.203	121.344	112.719	104.189	87.1455	123.759	103.39	hypothetical protein
NCU00743	gh13-7	27.8776	7.53247	35.1896	21.833	43.2874	35.5417	96.7721	28.7723	glycogen debranching enzyme
NCU00742	glp-1	75.4625	25.3524	50.1171	34.1107	67.5745	65.482	61.3335	43.3313	glycerol-3-phosphate dehydrogenase
NCU00741		19.0465	15.1074	21.8732	16.419	24.4311	19.413	19.2922	15.282	glycerol-3-phosphate dehydrogenase
NCU00740		4.07145	1.79058	4.24937	3.05488	4.60945	3.00842	3.4088	1.58344	hypothetical protein
NCU00739		0	0	0	0	0	0	0	0	hypothetical protein
NCU00738	cdp-2	18.8395	6.29104	17.7317	13.4297	18.4079	12.6488	23.2907	18.7619	chromodomain protein-2
NCU00737	pam17	22.7987	14.1929	26.5972	25.358	25.8659	25.1133	28.8269	24.4466	presequence translocated-associated motor subunit pam-17
NCU00736	nit-1	4.50886	2.071	4.29488	2.61161	6.198	4.31946	7.2321	2.87343	presequence translocated-associated motor subunit pam-17
NCU00735		8.00615	19.4898	13.357	14.3636	14.0539	9.44762	11.0885	12.3012	hypothetical protein
NCU00734	cpr-4	72.2083	58.1388	74.8432	70.3655	92.5986	70.2991	78.7477	87.5592	hypothetical protein
NCU00733		6.26241	3.96749	9.10275	8.06066	6.29221	5.8327	8.88791	9.26468	hypothetical protein
NCU00732	cyp45-1	1.0997	1.40878	4.22525	2.78586	12.89	4.16582	98.9377	1.29564	trichothecene C-15 hydroxylase
NCU00730		1.17584	0.388525	1.24141	1.00464	1.40284	0.508656	0.361711	0.8527	hypothetical protein
NCU00729		1134.23	817.926	1210.77	803.151	854.453	1021.14	487.719	449.108	hypothetical protein
NCU00728		0.70895	0.570073	1.18735	1.06169	0.768706	0.638535	0.594614	1.14689	hypothetical protein
NCU00727		14.6734	21.8923	21.3461	24.6303	27.0097	16.7468	24.5088	21.7578	hypothetical protein
NCU00726	csr-1	2141.78	1397.62	1502.3	1487.35	2617.58	3945.9	2740.58	1515.08	hypothetical protein
NCU00725		71.2413	36.6364	95.0868	90.3557	80.0791	81.1628	95.0757	101.819	epsin-3
NCU00724		0.895523	1.14416	1.58419	1.30316	0.918041	0.149793	0.710129	0.89682	hypothetical protein
NCU00723	znf-16	21.6571	6.28863	16.0647	16.0426	16.8669	10.6225	12.8048	10.5996	Znf1p
NCU16442		31.4889	20.6759	46.5809	47.1948	16.1767	6.80137	15.1845	11.932	hypothetical protein
NCU00722		1.7897	0.19488	0.735685	0.505914	5.32732	3.89792	2.2914	0.672108	hypothetical protein
NCU00721	aap-24	36.8406	16.5425	30.4925	20.1094	120.09	113.557	78.6813	103.075	proline-specific permease
NCU00720	tca-17	48.1676	42.3389	64.2619	53.2803	136.554	96.2221	129.644	87.2486	L-lactate dehydrogenase
NCU00719		50.7224	16.7879	33.536	29.543	66.6039	48.0536	25.4936	40.9667	hypothetical protein
NCU00718		2.29769	0	3.90829	1.3555	0	0	0.759171	0.767004	hypothetical protein
NCU10793		0	0	0.412478	0.238432	0	0	0	0	hypothetical protein
NCU00717		105.882	54.8947	56.8946	49.8537	74.034	31.6561	24.36	54.7902	DUF1212 domain membrane protein
NCU00716	ncw-5	10.0661	29.6205	24.8608	23.6135	21.8877	25.5213	13.6703	42.6246	non-anchored cell wall protein 5
NCU00715	bet-4	5.06257	0.490011	1.99866	0.663696	24.9082	20.3862	27.5068	2.1907	non-anchored cell wall protein 5
NCU16443		2.90079	1.26346	3.94731	2.07157	3.17915	2.61758	3.85898	2.29341	hypothetical protein
NCU00714	hsp64	53.0888	15.7258	48.2122	51.4912	74.7317	85.5555	103.406	55.9816	heat shock protein STI1
NCU00713	nic-8	8.7354	5.0179	13.2651	12.286	13.6678	9.47635	18.0703	7.92396	isochorismatase family hydrolase
NCU00712	erg-14	113.88	61.9342	154.946	97.6006	103.207	90.8621	117.848	194.489	3-hydroxy-3-methylglutaryl-coenzyme A reductase
NCU00711	mdr-1	3.21698	4.65624	7.6776	6.39424	5.13707	3.39416	5.88689	2.37905	multidrug resistance protein fnx1
NCU00710	ce1-4	13.7997	11.9601	18.2539	17.3978	18.2668	18.5714	12.9147	10.8733	acetyl xylan esterase
NCU00709	gh3-8	1.5156	0.792161	2.303	2.47373	1.23002	0.887294	3.25497	2.42847	beta-xylosidase
NCU00708		0	0.496276	0.387616	0.336091	0.121672	0	0	0	hypothetical protein
NCU00707		8.33113	37.3331	20.5288	22.0063	29.5748	21.6563	18.4503	20.8204	hypothetical protein
NCU00706	crp-68	336.06	412.475	481.631	496.291	631.896	593.518	746.516	449.832	60S ribosomal protein L44
NCU00705		15.4718	11.4561	14.948	12.7785	14.2747	6.59925	14.4158	17.6633	hypothetical protein
NCU00704		0	0	0.119392	0.207043	0.112431	0	0	0	hypothetical protein
NCU00701	lyz	25.7354	20.0851	26.6882	39.9033	44.5635	49.6084	59.3641	49.3418	N%2CO-diacetylmuramidase
NCU00700	gpr-15	7.67088	2.32078	4.87538	4.14601	12.1547	10.8717	12.111	5.28999	hypothetical protein%2C variant
NCU00699		3.28925	3.49049	2.44141	1.30541	10.8822	12.0541	12.3301	11.0799	hypothetical protein
NCU00698		0	0	0	0	0.0625937	0	0	0	hypothetical protein
NCU10264		6.70349	4.17475	11.1424	9.19289	6.32952	3.83597	5.71206	5.00545	hypothetical protein
NCU00697		0.14081	0.367985	4.45493	4.27809	0.451094	0.176648	0.279147	0.705067	hypothetical protein
NCU00696		33.015	150.865	34.5246	35.1856	69.5297	87.7276	51.8978	71.1568	SH3 domain-containing protein
NCU00695		217.467	277.164	551.294	504.059	307.272	220.49	312.35	158.337	SH3 domain-containing protein
NCU00694		51.3806	368.636	66.9836	57.7705	130.236	190.492	89.7958	105.332	hypothetical protein
NCU00693	eex-2	19.5286	22.8095	22.9991	23.0932	29.5694	17.065	28.3847	25.7835	hypothetical protein
NCU00692	hsp7-4	60.8013	274.334	159.743	149.251	142.713	119.958	93.5469	136.808	chaperone dnaK
NCU00691		21.8144	9.10301	24.0588	17.1244	15.6676	7.50371	15.6243	12.6495	hypothetical protein
NCU00690	trn-1	4.02118	2.38343	5.9232	4.35323	5.39191	2.32295	5.87608	4.40064	ribonuclease P complex subunit Pop1
NCU00689		17.6291	7.80499	11.2326	8.19779	18.8165	12.5931	19.2012	9.80351	hypothetical protein
NCU00688		0.150355	0.196465	1.17644	1.19746	0.818844	0.440118	1.56486	0.903434	hypothetical protein
NCU00687		114.541	118.641	166.429	110.094	131.422	81.7807	131.188	212.272	hypothetical protein
NCU00685	ck-1a	342.748	270.227	435.219	291.603	384.45	249.412	498.336	681.515	casein kinase I isoform delta%2C variant 2
NCU00684	nuc-11	11.46	30.3348	12.016	10.8433	14.4369	15.2796	11.2496	13.3616	endonuclease/Exonuclease/phosphatase
NCU00682	pkac-2	88.3327	12.8906	59.668	58.9934	77.3617	61.3486	95.2961	110.735	serine/threonine-protein kinase PRKX
NCU00681	gtp-21	16.4645	5.56574	14.567	12.2863	15.1347	8.04102	12.788	13.0122	GTPase activating protein
NCU00680	mcd-1	339.078	108.803	138.83	103.762	374.966	482.892	136.87	190.104	GTPase activating protein
NCU00679		0.108133	0	0.0735725	0	0.0692828	0	0	0	hypothetical protein
NCU00678	gdc-1	64.0797	41.2024	83.4673	70.8691	26.5787	10.0515	29.4803	21.5757	glutamate decarboxylase
NCU00677		36.9216	6.79991	27.1369	20.5043	32.0528	29.3542	23.5511	24.9354	phenylacetyl-CoA ligase
NCU16444		1.26254	0	0.343606	0.595862	0.161786	0	0	0	hypothetical protein
NCU00676	apa-2	6.98353	7.76168	8.13762	7.52944	11.2119	12.0169	10.7414	8.11905	F1-ATP synthase assembly protein
NCU00675	efr-3	41.0713	17.6418	40.9309	25.4104	16.9182	9.7928	17.6167	20.7898	efr-3
NCU00674		3.08674	1.64546	3.19729	1.92972	2.95183	2.31186	2.28332	5.49036	hypothetical protein
NCU00673	spr-4	2368.39	991.463	2225	1283.4	1764.79	1824.86	2499.54	2381.56	serine protease p2
NCU00671		10.7875	4.36771	14.8758	8.67657	11.4871	8.11985	14.6386	14.2875	beige/BEACH domain-containing protein
NCU00670	nuo9.5	345.443	132.071	161.652	115.617	458.578	545.156	426.822	261.889	beige/BEACH domain-containing protein
NCU00669	ti-3	64.9087	34.503	64.83	60.3283	63.669	65.485	74.2586	125.136	oligosaccharyl transferase subunit
NCU00668	rgf1	24.2301	13.2311	23.0126	17.7419	30.0778	18.0976	25.6841	30.8353	rho guanyl nucleotide exchange factor
NCU00667	vma-11	101.252	59.0821	101.773	91.9514	98.5231	83.5359	151.223	136.892	vacuolar membrane ATPase 11
NCU00666		22.84	16.4404	24.6404	15.0458	40.7427	33.1324	38.8748	36.3245	hypothetical protein
NCU00665	cpd-6	40.6455	9.30939	43.5449	29.9998	41.6983	30.4285	60.9983	60.6056	Ser/Thr protein phosphatase
NCU00664	msp-7	3.68646	1.79976	3.50048	3.39365	2.51771	1.99896	4.17611	3.12383	Ser/Thr protein phosphatase
NCU16445		16.9082	11.801	23.1469	21.3919	6.33034	1.53337	14.4376	3.36614	hypothetical protein
NCU00663		40.5449	8.05695	38.2695	27.5356	60.7755	59.8137	81.8703	65.8058	hypothetical protein
NCU00662		13.8427	10.4915	13.7026	12.9719	12.3273	7.6903	13.1268	13.7126	RNA binding protein
NCU00660		20.6875	6.40623	17.0683	16.5024	18.4511	11.9561	17.7809	15.0047	glutamyl-tRNA amidotransferase
NCU00659		200.57	119.287	296.332	341.052	74.8858	31.1238	70.741	82.5222	glutamyl-tRNA amidotransferase
NCU00658	mb-3	0.631166	0.199935	0.327934	0.142171	0.463219	0.32632	0.375375	0.298801	male barren-3 protein
NCU00657		17.0265	6.6271	12.7759	9.15418	24.1781	19.9966	21.9042	18.1395	hypothetical protein
NCU00656	inl-23	17.7534	11.8491	22.656	18.3417	24.3061	21.2747	27.1843	22.1576	phosphoinositide 3-kinase
NCU00655	cel-4	14.0522	5.50162	13.4282	14.2979	14.3145	8.64926	15.2591	6.24567	phosphoinositide 3-kinase
NCU00654		19.3927	63.6336	22.7524	16.413	22.6112	13.8119	16.7772	17.4993	hypothetical protein
NCU00653		0	0	0	0	0.0631276	0.0824021	0.244154	0	hypothetical protein
NCU00652	mb-2	5.27811	2.31376	6.25556	3.0937	3.94903	1.96508	3.07156	2.45532	male barren-2 protein
NCU00651	un-7	28.1637	51.2613	36.1036	25.7477	44.1563	31.042	43.9545	50.4319	transglutaminase-like protein%2C variant 3
NCU00650	rbg-3	12.0748	24.091	19.2403	20.4513	15.8225	7.59032	10.077	14.9789	Wdr1p
NCU00649	nic-6	16.1812	16.8833	25.7162	19.4126	25.1452	19.6431	28.9064	18.079	Wdr1p
NCU16446		14.7606	11.1438	26.1116	30.2601	15.2106	10.5961	15.1188	18.4775	hypothetical protein
NCU00648	aap-5	3.4004	1.58687	2.80935	2.65084	3.0346	2.48841	1.98621	2.06752	choline transporter
NCU00646	lae-1	109.797	85.7112	87.2375	50.9169	18.7616	17.1847	26.513	19.58	methyltransferase LaeA
NCU00645		0	0	0	0	0	0	0	0	hypothetical protein
NCU00644	ats-3	205.398	191.282	152.451	145.921	285.409	275.804	211.619	178.627	ATP synthase subunit G
NCU00643	ard-1	25.9371	7.20958	5.53049	4.66454	33.0946	44.4353	18.8975	8.65823	L-arabinitol 4-dehydrogenase
NCU00642	gh35-1	24.2364	7.99089	16.2273	13.1018	24.1488	19.57	23.8322	8.86409	beta-galactosidase
NCU00641	cox-9	8.74516	7.61807	13.8835	15.6685	10.5838	4.87597	10.5947	11.0284	cytochrome c oxidase-assembly factor cox-16
NCU00640		5.03082	2.67816	6.08516	5.77091	5.90943	2.80499	6.64887	5.0381	hypothetical protein
NCU00638		256.177	740.417	76.1256	77.4547	206.018	93.8855	27.7949	41.0067	hypothetical protein
NCU00636	ats-1	587.273	500.813	474.688	487.214	654.103	944.928	643.246	521.035	ATP synthase subunit D
NCU16447		0	0	0.203715	0.176635	0.383674	0	0.593563	0	ATP synthase subunit D
NCU00635	npc-1	622.63	746.527	935.152	868.664	1072.31	1423.41	1084.65	698.179	nascent polypeptide-associated complex subunit alpha
NCU00634	crp-47	324.849	534.335	613.762	586.974	704.665	767.549	818.719	577.619	ribosomal protein L14
NCU00633		13.8286	8.47703	25.2643	16.9708	34.0734	29.6274	121.503	32.3988	hypothetical protein
NCU00632		16.4962	11.7264	11.7567	7.42161	26.1569	22.3118	20.0389	17.2554	type I phosphodiesterase/nucleotide pyrophosphatase
NCU00631	crf9-1	8.57742	2.98014	8.78768	4.92857	6.57577	5.95041	10.7137	9.8808	RING-13 protein
NCU00630		5.15537	2.70217	5.08311	4.1239	6.27034	3.83664	6.88565	5.29409	hypothetical protein
NCU00629	emp-3	37.4952	25.2516	84.6164	80.6505	48.9197	50.169	129.345	78.4449	hypothetical protein
NCU00628		28.9563	11.4696	33.4307	27.4393	29.7684	20.4202	31.1523	31.8778	hypothetical protein
NCU00627	spa-1	199.051	658.141	204.048	124.714	290.008	271.837	422.994	369.467	hypothetical protein
NCU16448		6.71142	4.38483	11.6319	8.77479	6.74071	3.56504	9.43935	8.12894	hypothetical protein%2C variant
NCU11188	mus-9	7.12108	3.43657	7.52922	5.4929	6.96169	4.96305	7.88703	5.34017	phosphatidyl inositol 3-kinase
NCU11187	srg-2	21.5181	19.2741	30.1769	24.3136	27.5091	15.0324	35.4817	51.0083	signal sequence receptor alpha subunit
NCU00624	yif1	104.553	67.8827	99.233	91.0563	94.5555	74.4832	103.262	123.009	ER to Golgi transporter Yif1
NCU00623	pmpr-1	22.2626	14.8302	33.4766	37.3041	24.093	16.2722	48.6776	26.885	integral membrane protein
NCU00622		31.3312	13.7315	29.705	21.0564	33.655	16.1378	27.7959	30.9374	cell polarity protein
NCU00621		11.5352	3.63414	16.3327	12.0367	14.3141	9.57108	18.4162	16.7342	TORC1 growth control complex subunit Kog1
NCU00620		8.04459	4.60108	8.23779	7.86182	7.34097	3.60188	8.61833	9.60239	hypothetical protein
NCU00619		182.348	148.446	155.189	157.349	134.103	113.884	154.554	138.74	hypothetical protein
NCU00618	crp-6	1090.24	1639.86	1948.66	1901.84	2042.76	2111.76	2080.61	1663.28	40S ribosomal protein S27
NCU00617	plp-2	57.7117	45.461	63.3233	63.2294	81.6865	76.4875	80.9632	79.245	phosducin family protein
NCU00616		5.43857	2.51687	7.90175	6.68427	8.42107	6.96491	16.3971	11.8574	hypothetical protein%2C variant 1
NCU00614		31.925	18.1958	31.5777	28.8288	29.8956	26.0772	28.5815	24.2893	DUF1620 domain-containing protein
NCU16449		15.0509	2.9574	11.0104	9.07948	8.99081	8.32873	15.704	15.6394	hypothetical protein
NCU00611		23.745	21.7418	24.908	17.6833	28.3282	23.5127	30.1524	26.7366	hypothetical protein
NCU00609	och-1	57.2483	19.6799	95.4089	50.8777	53.4422	37.1192	49.0575	139.259	initiation-specific alpha-1%2C6-mannosyltransferase
NCU00608		31.1317	5.71575	32.7064	26.3273	27.1023	24.3633	26.6609	33.2273	AMP-binding enzyme
NCU00607		0.366738	0.798681	0	0.108177	36.4211	57.2031	67.0691	36.7269	hypothetical protein
NCU00606		6.04007	3.2083	4.91145	2.95493	5.00264	2.58739	2.77448	4.72103	short-chain alcohol dehydrogenase
NCU00605		9.19409	15.4428	15.6576	16.5968	11.1467	10.36	14.8979	20.3996	ThiF domain-containing protein
NCU00604		1.44644	3.22566	3.18861	1.74077	2.66906	3.62916	9.23331	2.49148	hypothetical protein
NCU00603		0	0	0.18864	0	0	0	0.27482	0.277655	hypothetical protein
NCU00602	ppy-3	10.7976	27.4377	14.3545	14.237	13.9958	8.44787	12.0838	7.82339	siroheme synthase
NCU00600	rho-3	328.198	263.245	347.378	332.799	317.886	243.491	287.206	300.49	small Rho-type GTPase
NCU00599	mrp-77	4.31743	5.15092	9.2915	11.0187	10.7944	4.90605	11.3966	13.394	mito ribosomal protein S22
NCU00598	trx-4	130.858	60.063	110.838	98.0382	122.342	91.7771	145.231	120.228	thioredoxin%2C variant
NCU00597	dpa-2	21.7616	77.0276	55.2894	54.6839	34.9458	24.7085	18.4305	26.6207	deoxyribose-phosphate aldolase 2
NCU00596	lia-2	34.6723	15.2101	23.6751	16.3857	21.7373	13.1998	22.296	21.0948	lipoyltransferase
NCU00595	ubi-7	13.8316	15.0797	15.0881	9.94534	33.8899	37.2114	45.4201	47.4467	ubiquitin thiolesterase
NCU00594		0	0	0.0669411	0	0.063038	0	0	0	hypothetical protein
NCU00593	csn-2	55.5178	24.0938	56.273	53.1386	62.1743	44.8076	81.5166	55.2628	COP9 signalosome subunit 2
NCU00592	msp-6	29.1184	26.3159	31.9158	28.9604	32.6894	18.3174	33.5207	44.0349	pre-mRNA-splicing factor cwc-25
NCU00591	mcc-1	82.6037	23.0755	58.6447	30.0216	51.5863	47.8427	42.2904	84.7709	pre-mRNA-splicing factor cwc-25
NCU00590		66.2692	19.6784	56.3158	49.5065	55.633	71.8811	64.9876	72.0207	hypothetical protein
NCU00589		154.963	336.881	353.746	295.659	165.274	110.749	191.46	240.915	hypothetical protein
NCU00587	os-5	143.207	137.824	151.635	126.75	110.855	101.199	128.047	133.709	mitogen activated protein kinase kinase
NCU00586	ncw-6	841.17	794.783	1259.98	1184.45	422.595	142.46	381.259	499.71	non-anchored cell wall protein 6%2C variant 1
NCU00585	al-2	97.3294	24.7668	264.604	126.468	70.232	43.946	668.084	503.687	phytoene synthase
NCU00584		111.786	27.5081	104.848	60.4051	78.6537	65.7608	225.052	171.558	hypothetical protein
NCU00583		0.387226	1.18062	3.02983	2.39864	0.248102	0	1.34339	0.775574	hypothetical protein
NCU00582	cry	27.7717	21.8596	132.426	97.3271	16.3957	3.81581	145.865	67.7418	hypothetical protein
NCU00581		7.91906	1.89517	6.15774	5.49321	8.86532	6.11358	12.335	8.97631	phosphopantetheinyl transferase
NCU16450		361.73	175.48	450.029	324.282	269.048	183.05	414.474	456.12	hypothetical protein
NCU00580	ate-1	29.5585	16.7002	36.6367	25.6386	35.1856	40.499	61.7777	48.3411	acyl-CoA thioesterase
NCU00579	osb-6	24.2568	6.32652	28.1062	24.2844	18.2778	12.2208	24.3318	19.9572	oxysterol binding protein 1%2C variant
NCU00578	ppi-1	11.475	6.86598	11.8294	8.82098	12.3279	9.79089	15.6252	10.6791	peptidyl-prolyl cis-trans isomerase-like 1
NCU00577		31.4376	21.2215	38.7935	30.5571	33.2984	21.1505	35.7611	36.8852	peptidyl-prolyl cis-trans isomerase-like 1
NCU00576		47.3916	21.5165	35.6603	27.287	51.6368	53.2953	45.8475	52.0185	hypothetical protein
NCU00575	gki-2	88.5385	42.9571	132.877	101.058	110.602	105.028	180.906	163.232	glucokinase
NCU00574		1.01336	1.4124	1.24105	0.717387	1.81796	4.06806	7.03121	1.82668	hypothetical protein
NCU00573	hsp7-3	115.529	268.939	107.462	63.4537	243.012	260.006	310.734	207.773	hypothetical protein
NCU00572	gh64-3	4.27142	3.78857	6.39368	3.25296	8.40934	5.19618	4.38788	3.49986	thaumatin family protein
NCU00571		67.6893	56.9769	67.2007	54.0725	92.1956	80.0344	92.6799	84.4044	hypothetical protein
NCU00570	rpo-16	28.3302	34.8001	38.0095	29.7645	44.6652	42.1962	51.5879	40.4848	DNA-directed RNA polymerase III polypeptide
NCU00569	soh1	38.1292	51.602	45.4922	46.5146	55.5782	60.5893	76.6688	61.9133	DNA-directed RNA polymerase III polypeptide
NCU00568	spp-1	14.5756	18.9624	19.3577	20.7271	20.9613	14.3195	26.1823	26.8349	hypothetical protein
NCU00567	arg-6	41.4633	87.4858	64.0367	59.161	86.7751	92.2485	69.8325	73.309	Arg-6 protein
NCU00566		428.573	401.504	382.78	329.178	410.559	436.717	479.175	435.321	synaptobrevin
NCU00565	lia-1	55.8615	106.269	78.6349	98.6837	63.0626	35.3831	44.1748	65.7632	lipoic acid synthetase
NCU00564	mrp-3	190.077	168.867	261.22	251.877	243.329	285.746	390.284	259.011	lipoic acid synthetase
NCU00563		1.37254	0.348731	1.59535	1.04589	1.31912	0.765279	2.55093	1.4318	hypothetical protein
NCU00562		55.3664	29.9146	39.0233	30.6727	47.9808	51.6967	39.8913	45.2502	hypothetical protein
NCU00561		10.197	7.75836	9.00167	6.32022	7.85656	6.90888	12.6663	11.1166	hypothetical protein
NCU00560		8.29857	13.51	15.6891	11.7978	14.3821	11.2071	14.9681	8.85555	WD domain-containing protein
NCU00559		3.49877	1.56511	3.73162	2.54755	3.15052	2.71528	4.96775	2.24119	hypothetical protein
NCU00558		0.449689	1.95866	0.445037	0.265291	3.40509	4.47894	3.12019	1.51478	hypothetical protein
NCU16452		5.56532	4.1135	3.21284	2.08932	4.97049	4.23138	5.85079	2.36446	hypothetical protein
NCU00557		0	0	0	0	0	0	0.201925	0	hypothetical protein
NCU00556		66.4542	63.9017	61.9855	41.686	88.9047	72.2905	76.8818	94.1975	RNA binding protein
NCU16453		35.9331	17.618	25.7843	21.7197	38.8118	40.1519	48.074	46.6036	RNA binding protein
NCU16454		7.10155	1.63604	5.23112	2.45831	16.997	16.0018	17.5108	5.76	bacilysin biosynthesis oxidoreductase bacC
NCU00554	hom-1	22.9391	35.8468	43.0099	35.9497	46.1119	72.1023	63.2375	41.093	aspartate-semialdehyde dehydrogenase
NCU00553	rho-7	44.3929	18.5975	48.1622	20.8562	37.5192	40.1654	37.5227	33.3025	rho GTPase activator
NCU00552	al-1	632.475	140.451	883.353	676.385	238.301	166.489	1055.71	1369.96	phytoene desaturase
NCU00551	myo2	10.314	4.30975	6.70943	3.64092	10.0146	5.30186	8.29513	6.7684	myosin type-2 heavy chain 2
NCU00550		34.9115	25.6937	39.151	32.4597	36.0608	23.0085	23.7876	38.1306	hypothetical protein
NCU00549	gst-6	93.0563	25.2696	70.0886	60.9412	79.1288	53.4059	112.832	36.6244	glutathione transferase omega-1
NCU16455		22.7568	29.901	41.4182	38.7094	20.5344	13.64	15.7899	15.1932	hypothetical protein
NCU11186		36.584	15.4338	43.2491	43.2049	41.5073	50.1651	53.4223	32.8446	NUDIX family hydrolase
NCU00548		6.66585	0.984193	3.92039	3.06599	14.9844	15.6854	20.3819	18.3293	NUDIX family hydrolase
NCU00547		1.33488	0.755843	0.771998	0.433126	1.49673	1.56298	1.19084	2.00522	hypothetical protein
NCU00545		76.5008	30.0366	49.1098	25.9829	78.5697	62.366	49.3376	72.3758	hypothetical protein
NCU10916		0	0	0	0	0	0	0	0	hypothetical protein
NCU00542	mic-36	8.55792	27.3513	17.738	14.0761	17.8295	13.9829	19.7183	21.2839	DUF914 domain membrane protein
NCU00541		35.1208	32.8453	24.6138	17.1981	64.3593	50.1015	47.0419	29.7045	hypothetical protein%2C variant
NCU00538		22.3548	21.3315	26.1326	19.0672	24.7331	15.3397	17.3924	18.834	PAP/25A associated domain family protein
NCU00537		81.3811	40.6039	107.508	103.763	71.8103	73.3612	113.636	67.9787	hypothetical protein
NCU00536	cys-25	80.1577	64.8059	75.3994	80.1345	75.8001	37.6692	48.8857	60.5177	homoserine O-acetyltransferase
NCU00535		2.80662	0.873178	1.70499	1.06441	4.55984	2.59879	7.65044	2.50954	alanyl-tRNA synthetase
NCU00534		1.76902	1.12075	2.40724	1.518	1.85472	1.14326	2.39112	0.966318	hypothetical protein
NCU00533		0	0.124624	0	0	0	0	0	0	hypothetical protein
NCU00532		0	0	0	0	0	0	0	0	hypothetical protein
NCU00531		0	0	0	0	0	0	0	0	hypothetical protein
NCU00530		0	0	0	0	0	0	0	0	hypothetical protein
NCU00529	fru-1	0	0	0	0	0	0	0	0	hypothetical protein
NCU00528	HAM-4	26.7724	23.7589	33.7862	27.4271	32.3185	24.2524	26.817	39.2435	FHA domain-containing protein
NCU00527	mgm-2	67.014	49.4743	59.8999	72.0923	93.8719	95.609	125.615	83.7791	mitochondrial genome maintenance protein Mgr2
NCU00526	lacc-7	0.208985	0.182051	0.236985	0.0410965	0.0892668	0	0	0.209288	Lcc1
NCU00525		0	0	0	0	0	0	0	0	hypothetical protein
NCU00524		1.1394	1.3234	3.10093	1.94186	3.08235	1.58821	2.38428	1.5214	hypothetical protein
NCU00523	nst-2	10.1434	8.21308	10.5734	8.51577	21.2053	20.991	16.8862	13.3488	NAD-dependent deacetylase sirtuin-2
NCU16457		3.42812	1.61059	4.21937	3.74939	4.41758	3.5758	4.31434	3.31736	hypothetical protein
NCU00522	met-17	17.0021	15.5904	29.1737	22.0402	30.5306	24.8219	43.0191	18.9684	cystathionine beta-lyase
NCU00521		165.886	313.216	210.311	239.616	295.264	297.06	262.504	336.701	cystathionine beta-lyase
NCU00520		13.4784	39.4467	28.8792	35.0495	35.7933	17.0078	16.3486	27.6471	oxidoreductase
NCU00519	ppm-7	158.392	123.421	202.027	216.513	190.938	140.961	223.258	131.09	ribulose-phosphate 3-epimerase
NCU00518		63.8637	36.9244	99.0442	104.502	51.161	46.1193	84.4307	65.8967	MGS207 protein
NCU00517	div-15	17.301	6.67712	20.801	18.2944	16.5854	8.24216	16.0637	17.0629	cell cycle checkpoint protein RAD17
NCU00516		4.9374	2.71298	4.03121	7.16994	2.82279	2.85879	4.29171	6.69416	hypothetical protein
NCU00515		71.4698	29.8807	71.0325	61.1785	50.5994	43.6155	60.9091	89.4479	hypothetical protein%2C variant 1
NCU00513		106.205	56.4865	80.0991	68.7088	129.6	138.527	141.778	131.893	phosphotransferase enzyme family domain-containing protein
NCU00512	cul-5	6.27587	3.52319	8.37398	5.47134	5.58479	4.25734	7.15389	6.14529	phosphotransferase enzyme family domain-containing protein
NCU00510		1.48	1.71901	1.00697	1.01864	1.26435	1.03149	0.733505	0	hypothetical protein
NCU00509		11.1172	12.1266	11.8393	7.9843	70.7343	108.825	67.2676	19.8464	hypothetical protein
NCU00506	pkr1	97.0561	44.219	132.013	135.746	57.3976	51.433	98.7581	63.4788	ER membrane protein
NCU00505	snr-12	139.966	76.7089	126.344	127.898	162.002	142.728	181.206	185.138	small nuclear ribonucleoprotein Sm D1
NCU00504		3.83508	4.22514	4.22099	2.92792	7.66068	7.35826	7.0438	4.63136	small nuclear ribonucleoprotein Sm D1
NCU00503		36.4856	11.6367	73.5764	64.9217	26.4919	16.2262	48.1903	84.6799	nonselective cation channel protein
NCU00502	atp-3	708.801	693.729	687.339	706.526	845.215	1238.63	886.133	831.634	ATP synthase subunit 4
NCU00501		24.6448	61.1762	51.5118	48.5456	39.2081	23.581	22.5135	41.3084	nucleolar complex protein 4
NCU00500		1.21072	1.63475	3.29502	3.49984	1.66781	0.860688	1.98014	2.18244	hypothetical protein
NCU16459		0	0.250541	0	0.0848362	0.36855	0.240539	0.142541	0.432036	hypothetical protein
NCU00499	ada-1	252.397	65.3617	336.772	160.354	321.036	157.826	451.679	551.893	all development altered-1
NCU16460		336.063	77.4568	379.981	230.659	376.533	389.74	666.471	674.259	all development altered-1
NCU03054		9.12469	26.694	15.969	11.5721	26.9181	24.2816	30.4711	25.1659	hypothetical protein
NCU03053		9.64613	7.39658	12.969	8.96195	16.0617	8.79209	12.0806	11.569	hypothetical protein
NCU03052		1.15522	1.81141	1.8864	4.63432	1.62838	0.386466	0.68705	1.61966	hypothetical protein
NCU03051	rbg-12	3.11749	8.64087	8.64967	9.29125	8.81979	3.31837	4.2138	7.05491	WD domain-containing protein
NCU03050	arp-15	161.434	97.7383	159.038	130.883	181.381	211.72	211.07	202.207	ARP2/3 complex 34 kDa subunit%2C variant
NCU03049	mox-3	4.02601	0.471107	1.5536	1.06349	4.73555	3.56815	3.81198	2.70795	ARP2/3 complex 34 kDa subunit%2C variant
NCU03048	znf-57	46.52	42.3242	49.1552	51.6643	52.4383	27.1455	35.5416	47.7888	CCCH zinc finger protein
NCU03047		68.3395	53.5221	102.438	92.0288	65.9913	61.7033	100.805	118.751	hypothetical protein
NCU11240		2.23352	1.81595	5.57207	4.91922	3.05291	1.36986	4.28022	5.3682	hypothetical protein
NCU16461		1.8916	0.235401	1.10316	0.318839	0.346279	0	0	0.270619	hypothetical protein
NCU11241		25.8457	24.7889	25.2822	12.3212	22.1912	20.4514	24.0661	30.2406	nuclease domain-containing protein
NCU03045		33.9604	12.2653	39.258	23.7583	36.9199	35.6688	45.8202	36.1848	cellular morphogenesis protein
NCU03044		0.226885	0	0.617479	0.13385	0	0	0	0	hypothetical protein
NCU10772		0.490541	0.256392	0.734267	0.578783	0.565736	0.492313	0.291741	0.687752	hypothetical protein
NCU03043	acon-4	573.221	375.005	507.651	354.715	370.116	323.319	355.39	408.422	C2H2 finger domain-containing protein FlbC
NCU03042	msp-22	23.1149	18.3471	26.9032	25.2724	27.1883	14.7266	22.6961	29.4417	U2 snRNP component prp10
[truncated: 7,761 more rows]

## Sheet: 3. DEGs WT_VEG Dark vs Light
							Up- and Downregulated DEGs in the WT strain by light: comparison between vegetative mycelium grown on liquid vogel´s plates for 48h in dark and vegetative mycelium exposed to 30 min light
[truncated: 125 more rows]

[truncated: 4 more sheets: 4. DEGs ∆ve-1_VEG Dark vs Light, 5.DEGs WT_A15 Dark vs Ligth, 6. DEGs ∆ve-1_A15 Dark vs Light, 7. TFs regulated by light]
