# Supplementary material for: Transcriptional Regulation by the Velvet Protein VE-1 during Asexual Development in the Fungus Neurospora crassa
Source: mBio. 2022 Aug 1;13(4):e01505-22. doi: 10.1128/mbio.01505-22 (PMC9426599; doi:10.1128/mbio.01505-22)
Supplement: DATA SET S3 [file mbio.01505-22-s0008.xlsx]

## Sheet: Read me
Characterization of the regulation of transcription by conidiation in the Neurospora crassa wild-type and ∆ve-1 strains
Details of the DESeq2 Analysis: Transcript features over gene. Quantitated with RNA-Seq pipeline. Quantitation on merged transcripts counting reads over exons. Log transformed. Assuming Opposing strand specific library
Sheet 1: TPM (Transcripts per Kilobase Million) values for all probes by DESeq2.
Sheet 2: Up- and Downregulated DEGs in the Wt strain by asexual develoment (conidiation) in dark
Sheet 3: Up- and Downregulated DEGs in the Wt strain by asexual develoment (conidiation) exposed to 30 min light
Sheet 4: Up- and Downregulated DEGs in the ∆ve-1 strain by asexual develoment (conidiation) in dark
Sheet 5: Up- and Downregulated DEGs in the ∆ve-1 strain by asexual develoment (conidiation) exposed to 30 min light
Sheet 6: Up- and Downregulated DEGs in the wild-type and ∆ve-1 strains by asexual develoment (conidiation) in dark and 30 min light
Sheet 7: Transcription factors (TF) genes regulated during conidiation
sample		description
∆ve-1_15A_Dark_R1		RNA isolated from aerial tissue developed for 15h on vogel´s solid plate under dark conditions
∆ve-1_15A_Dark_R2		RNA isolated from aerial tissue developed for 15h on vogel´s solid plate under dark conditions
∆ve-1_15A_Light_R1		RNA isolated from aerial tissue developed for 14.5h on vogel´s solid plate under dark conditions and exposed to 30 min light before being collected
∆ve-1_15A_Light_R2		RNA isolated from aerial tissue developed for 14.5h on vogel´s solid plate under dark conditions and exposed to 30 min light before being collected
WT_15A_Dark_R1		RNA isolated from aerial tissue developed for 15h on vogel´s solid plate under dark conditions
WT_15A_Dark_R2		RNA isolated from aerial tissue developed for 15h on vogel´s solid plate under dark conditions
WT_15A_Light_R1		RNA isolated from aerial tissue developed for 14.5h on vogel´s solid plate under dark conditions and exposed to 30 min light before being collected
WT_15A_Light_R2		RNA isolated from aerial tissue developed for 14.5h on vogel´s solid plate under dark conditions and exposed to 30 min light before being collected
∆ve-1_M_Dark_R1		RNA isolated from vegetative mycelium grown for 24h on vogel´s liquid flask under dark conditions with shaking (150 rpm)
∆ve-1_M_Dark_R2		RNA isolated from vegetative mycelium grown for 24h on vogel´s liquid flask under dark conditions with shaking (150 rpm)
∆ve-1_M_Dark_R3		RNA isolated from vegetative mycelium grown for 24h on vogel´s liquid flask under dark conditions with shaking (150 rpm)
∆ve-1_M_Dark_R4		RNA isolated from vegetative mycelium grown for 24h on vogel´s liquid flask under dark conditions with shaking (150 rpm)
WT_M_Dark_R1		RNA isolated from vegetative mycelium grown for 24h on vogel´s liquid flask under dark conditions with shaking (150 rpm)
WT_M_Dark_R2		RNA isolated from vegetative mycelium grown for 24h on vogel´s liquid flask under dark conditions with shaking (150 rpm)
WT_M_Dark_R3		RNA isolated from vegetative mycelium grown for 24h on vogel´s liquid flask under dark conditions with shaking (150 rpm)
WT_M_Dark_R4		RNA isolated from vegetative mycelium grown for 24h on vogel´s liquid flask under dark conditions with shaking (150 rpm)

## Sheet: 1.DESeq2 ALL PROBES-TPM
DESeq2 all probes Conidiation
Gene ID	Feature	∆ve-1_15A_Dark_R1	∆ve-1_15A_Dark_R2	∆ve-1_15A_Light_R1	∆ve-1_15A_Light_R2	WT_15A_Dark_R1	WT_15A_Dark_R2	WT_15A_Light_R1	WT_15A_Light_R2	∆ve-1_M_Dark_R1	∆ve-1_M_Dark_R2	∆ve-1_M_Dark_R3	∆ve-1_M_Dark_R4	WT_M_Dark_R1	WT_M_Dark_R2	WT_M_Dark_R3	WT_M_Dark_R4	Description
NCU10129		51.9049	75.4753	128.052	181.975	25.5976	22.8122	102.024	43.8657	4.3343	1.72199	2.32512	1.70636	4.51379	6.35537	11.5758	4.97831	hypothetical protein
NCU09901	mrs-6	27.0378	27.5464	24.7207	22.7618	24.8023	15.7616	15.1042	22.3587	4.38065	10.057	7.26209	12.4287	7.30182	4.8088	5.23375	3.65656	mRNA surveillance-6
NCU09903	eef3-2	7.5348	65.7822	22.5025	13.4337	38.4291	24.4539	29.4119	38.9305	2.84046	13.4043	8.60302	16.6174	8.94807	6.56038	5.39383	3.23723	elongation factor 3-2
NCU11134		0	0	0	0	0	0	0	0	0	0	0	0	0	0	0	0	hypothetical protein
NCU09904	gh16-12	0.828575	0.999397	0.086731	0.225606	29.2801	25.5334	30.6408	3.25527	0.264887	0.263095	0	0.045189	0.412199	0.651514	0.613117	0.0930631	glucan 1,3-beta-glucosidase
NCU09906		2.14522	0.991001	0.840365	0.498554	21.3253	13.1842	37.534	5.01277	1.19323	0.670845	1.15476	0.806568	0.777765	0.830623	1.76231	1.30512	hypothetical protein
NCU09907		0.082369	0	0	0.048593	0.263876	0.137777	0	0	0	0	0	0	0	0	0	0	hypothetical protein
NCU09908		0	0	0	0	0	0	0	0	0	0	0	0	0	0	0	0	hypothetical protein
NCU09909	urt	4.86152	0.81277	3.20748	0.811158	14.4416	12.4441	16.4522	2.6064	4.65991	3.32433	6.61117	8.49515	1.61966	2.04968	3.77904	5.27003	urea active transporter
NCU09910		3.06152	2.21161	2.33704	1.82815	11.3627	8.55574	11.4354	2.879	1.11202	1.69527	3.52552	2.9912	1.49704	0.731483	1.92636	2.86201	hypothetical protein
NCU09911	fol-8	59.5948	177.058	96.6024	94.2386	107.975	109.916	105.527	78.7514	231.135	206.655	239.288	266.806	151.166	171.289	152.379	152.422	Formyltetrahydrofolate deformylase
NCU09912		42.8911	36.1414	50.0844	46.1225	27.481	23.7253	22.0197	29.3151	5.64095	14.754	9.85584	14.8841	12.5526	7.24554	8.3484	12.0562	MFS transporter
NCU09913		6.22266	1.26482	1.97578	2.48813	1.81628	1.21433	1.30214	3.11583	0.047891	0.456643	0.323208	0.098041	0.313004	0.412273	0.181391	0.100954	major royal jelly protein
NCU09914		3.72044	4.79097	3.08163	3.24456	5.70026	3.11157	6.41353	4.3738	24.0894	23.1029	20.4164	10.6658	14.5412	16.8105	11.7411	21.1387	hypothetical protein
NCU10501	sgr-33	0	0.190174	0	0.128791	0.839249	0.547747	1.08197	0.218626	0.0756074	0	0	0	0	0.0929818	0	0	hypothetical protein
NCU08049		8.27058	3.65741	7.33083	7.49035	4.31057	1.86147	2.48195	5.04045	0.928505	1.12755	1.89172	1.84701	1.47214	0.969514	1.39345	1.58798	hypothetical protein, variant 1
NCU08050		1.22394	0.897848	1.22721	1.48211	0.701649	0.215501	0.510818	0.516088	0.267718	0.372269	0.903391	0.45672	0.458264	0.164619	0.732337	0.564347	hypothetical protein
NCU08051		22.4356	15.0493	18.5675	16.0092	18.7094	13.5535	19.0563	20.1333	2.67388	11.0754	9.21932	10.8665	13.6198	10.3208	5.88268	11.6637	hypothetical protein
NCU16303		0.594328	0.258865	0.707652	0.70124	0.190398	0	0.147278	0.148797	0	0.122665	0	0	0	0	0	0	hypothetical protein
NCU08052	aqp	49.132	33.8691	72.4289	63.3716	13.6742	5.44647	253.218	37.1283	0.178645	0.479077	0.30141	0.0457145	0.0833983	0.329545	0.507474	0.141218	aquaporin
NCU08053		105.947	70.7138	62.3524	42.469	202.007	189.375	136.372	131.49	39.7136	216.219	97.3136	187.337	190.588	192.486	68.9546	83.546	hypothetical protein
NCU08054	gh3-2	4.99416	1.59745	3.37141	2.41686	11.2994	8.2884	11.4089	6.68155	2.29716	4.70283	3.61133	4.95165	8.02413	5.2845	5.04982	3.64604	beta-glucosidase 1
NCU08055	zip-1	263.12	293.202	241.328	87.1743	1178.04	1151.19	1394.9	466.743	119.88	542.397	368.88	482.07	770.262	605.934	456.721	598.031	B-zip transcription factor, putative
NCU08056	abc-1	4.91512	11.881	20.2052	14.3616	13.2563	5.4451	16.0443	8.73633	0	0.191204	0.529301	0.456126	0.316208	0.0657621	0.27005	0.300594	ABC drug exporter AtrF
NCU08057		127.27	105.047	105.911	107.269	53.221	28.496	44.81	39.2509	14.8081	6.98627	3.22715	2.68412	13.1779	19.7286	28.433	3.98321	short chain dehydrogenase/reductase
NCU08058	hacd-1	3.86467	3.05486	2.62947	2.32216	2.33859	0.718263	0.496577	1.0034	0.148717	0.354505	0	0	0.323992	0.304819	0	0.0522489	hydroxoacyl-CoA dehydrogenase-1
NCU08059		0	0	0	0	0	0	0	0	0	0	0	0	0	0	0	0	hypothetical protein
NCU08060	cyb-5	0.546732	0.42335	1.0333	0.752596	2.49102	3.3024	2.28816	1.33839	0.673244	1.40425	0.170385	0.947543	2.08222	2.17338	1.75311	0.753946	Cytochrome b5
NCU08062	cyp450-17	2.72842	2.62963	2.92281	2.77402	6.06271	6.60293	3.74022	4.2439	0.68357	3.78612	1.84532	1.93444	3.64169	3.21426	1.82759	2.20382	Cytochrome P450 monooxygenase
NCU08063	kpr-18	12.3185	7.91971	6.02042	4.17611	17.186	8.7644	7.77338	8.20109	1.94687	6.33106	4.37969	5.65852	7.15879	5.94129	4.79457	5.04131	kinetochore protein-18
NCU08064	mup-2	16.8102	10.0862	26.7846	22.2628	9.3235	4.16034	12.8087	12.1392	2.39608	5.02723	1.60371	1.45939	4.36341	4.57833	7.12529	4.4039	meiotically up-regulated-2
NCU08065		14.9744	2.96263	23.7958	16.6499	12.4563	11.2926	19.9247	16.6227	3.2347	5.65735	7.97286	7.2338	6.99236	7.7831	6.03708	12.8963	hypothetical protein
NCU08066	aap-17	79.3137	58.5827	129.384	89.2736	75.0906	54.7837	97.6555	110.744	10.9215	28.6989	22.6069	30.1236	31.755	30.6034	24.8012	27.2716	amino acid transporter
NCU10696	ro-10	14.7178	7.44905	15.2165	9.07073	15.7517	13.3406	18.8266	18.9385	8.08721	9.02808	8.91717	8.45284	8.82706	7.63432	7.26229	6.78309	RO10
NCU08067	os-12	79.6205	56.6163	61.5223	38.873	115.899	83.454	73.9694	68.1518	22.2283	69.2994	46.9192	74.8953	75.5357	69.0885	52.0344	82.7393	osmotic-12
NCU08068	dash-8	4.56072	3.14524	4.46064	3.139	8.09673	9.21796	11.4901	7.89767	9.27966	4.78493	6.48476	5.79342	4.17849	3.88497	10.4695	10.6131	mitotic spindle biogenesis protein Spc19
NCU08069		1.67262	0.757667	1.54772	1.22357	1.84328	1.79057	1.1274	0.73702	0.324397	0.276173	1.06337	0.332048	0.692303	0.854876	1.22868	2.58877	hypothetical protein
NCU08070	mup-1	21.435	18.3493	31.8887	35.6262	29.3955	19.7887	41.8808	33.9742	30.1512	9.15433	16.0322	7.80327	17.3015	18.9613	27.2163	18.2972	meiotically up-regulated-1
NCU08071	cyt-21	123.499	133.939	105.196	141.056	179.348	157.875	125.15	159.981	142.813	201.557	135.566	186.993	133.895	141.672	101.843	78.7005	ribosomal protein S16
NCU08072	gh16-10	204.513	61.1371	114.714	64.4689	160.632	136.245	100.33	131.094	17.1515	77.7054	58.8464	86.2741	92.4627	55.7541	51.2019	74.3189	Cell wall glucanase
NCU08073		0	0	0.0579005	0	0	0.142345	0	0.170445	0	0	0	0.301676	0.220143	0.144981	0.223259	0	hypothetical protein
NCU08074		0	0	0	0	0	0	0	0	0	0	0	0.130526	0	0	0	0	hypothetical protein
NCU08075		0	0	0	0	0	0	0	0	0	0	0	0	0	0	0	0	hypothetical protein
NCU08076		18.4069	2.11568	8.91452	4.5623	19.8198	20.0984	21.8564	13.2491	0.664049	1.16082	2.80844	2.71884	1.11601	1.25219	1.50909	2.56632	TPR domain-containing protein
NCU08077		0	0	0	0	0	0	0	0	0	0	0	0	0	0	0	0	hypothetical protein
NCU08078		0	0	0	0	0	0	0	0	0	0	0	0	0.122477	0	0	0	hypothetical protein
NCU08079		0	0	0.409641	0.177594	0.0964392	0.251769	0	0	0.104258	0	0	0	0.0973433	0.128216	0	0	hypothetical protein
NCU08080		0	0	0	0	0	0	0	0	0	0	0	0	0	0	0	0	hypothetical protein
NCU16305		0	0	0	0	0	0	0	0	0	0	0	0	0	0	0	0	hypothetical protein
NCU08081		0	0	0	0	0	0	0	0	0	0	0	0	0	0	0	0	hypothetical protein
NCU08083		0	0	0	0	0	0	0	0	0	0	0	0	0	0	0	0	hypothetical protein
NCU08084		0	0	0	0	0	0	0	0	0	0	0	0	0	0	0	0	hypothetical protein
NCU08085		0	0	0	0.0733472	0.0796596	0.207964	0	0	0	0	0	0	0	0	0.108726	0	hypothetical protein
NCU08086		0	0	0	0	0	0	0	0	0	0	0	0	0	0	0	0	hypothetical protein
NCU08087	gh26-1	6.21371	1.8297	1.965	0.567931	2.63546	2.34222	0.69399	0.70115	0	0.650262	0.7364	2.29582	0.169798	0	0	0.383357	hypothetical protein
NCU08089		0	0	0	0	0.416998	0	0	0	0	0	0	0	0	0	0	0	hypothetical protein
NCU16306		272.706	37.8255	154.804	62.1371	142.113	109.928	62.0889	57.8816	31.3975	59.5847	51.9797	85.2853	39.2766	30.6151	54.0082	37.5909	hypothetical protein
NCU08090		397.898	65.1526	218.054	87.6839	215.718	151.698	76.7324	80.625	36.7917	123.492	71.1499	159.757	60.462	61.3768	58.532	57.211	hypothetical protein
NCU10622	trn-6	7.84486	9.17168	10.1132	8.6471	6.87813	4.66176	7.46904	7.02925	6.57779	3.0678	2.70214	1.61005	2.67024	4.30846	2.2567	1.8086	tRNA-processing-6
NCU08091		39.5272	12.4127	44.3117	35.9518	31.7216	27.8067	32.7166	32.6511	10.6505	17.6787	16.6336	15.8673	18.1701	19.544	11.8977	24.2143	hypothetical protein
NCU08092		127.525	21.7996	83.418	65.8505	98.3562	92.9023	95.7111	61.5409	51.4608	22.2452	40.7335	20.5933	44.7102	51.4777	83.7064	89.8588	nipsnap family protein
NCU08093		2343.33	2204.17	1225.52	1409.35	2713.94	3321.17	1703.75	1271.42	2399.14	3673.5	2378.97	2530.72	3402.47	3356.53	2244.64	1993.76	hypothetical protein
NCU08094	fol-1	18.4389	8.10424	19.5597	18.7397	18.9562	13.3884	21.1847	12.6741	120.056	45.737	137.207	68.0991	48.133	55.4737	89.8597	158.479	folate-1
NCU08095		16.5544	39.6297	287.861	315.648	62.2634	13.6337	213.192	118.453	0.0875309	0	0	0.0895953	0	0.322936	0.331531	0	hypothetical protein
NCU08096		0.142182	0	0.386954	0.335516	0.060732	0.0396375	0	0	0	0	0	0.0336021	0.0306507	0.0403716	0.0414461	0	hypothetical protein
NCU16307		0	0	0	0.276291	0.150035	0	0	0	0	0	0	0	0	0.398942	0	0	hypothetical protein
NCU08097	gh55-5	1.46026	1.69607	3.47739	2.49826	2.08953	1.13986	1.78517	1.55986	0.269723	0.562587	0.591602	0.62119	0.881422	0.787799	0.297967	0.995004	exo-beta-1,3-glucanase
NCU08098		7.75349	11.7616	8.54974	8.59619	9.93556	5.47835	5.69781	9.37121	0.462977	4.08342	1.49979	1.89558	5.96535	4.89656	1.63666	6.34368	hypothetical protein
NCU08099		0	0	0	0	0	0	0	0	0	0	0	0	0	0	0	0	hypothetical protein
NCU08100		4.45493	18.9473	5.17066	3.55574	12.4248	17.7526	5.71459	25.7186	19.4221	43.2689	33.8104	29.17	58.8084	55.8067	12.8334	26.7842	hypothetical protein
NCU08101		0	0.129225	0	0.0875143	0.047523	0	0	0.222837	0	0.0612339	0.0693453	0	0.287811	0.0631818	0.0648635	0.0541499	hypothetical protein
NCU08102		0	0	0	0	0.0649273	0	0	0	0	0	0	0	0	0.0863208	0	0	hypothetical protein
NCU08103		0	0	0	0	0	0	0	0	0.0709693	0.253761	0	0.145286	0.0662625	0.0872778	0	0.149603	hypothetical protein
NCU08105		0	0	0	0	0	0	0	0	0	0	0	0	0	0	0	0	hypothetical protein
NCU08106		0	0	0	0	0	0	0	0	0	0	0	0	0	0	0	0	hypothetical protein
NCU08107		0	0	0	0	0	0	0	0	0	0	0	0	0	0	0	0	hypothetical protein
NCU08109		0	0	0	0	0	0	0	0	0	0	0	0	0	0	0	0	hypothetical protein
NCU08110	vtc-3	34.7642	24.2944	45.2303	39.5474	32.406	13.9085	26.0253	38.3433	8.66157	23.6626	18.762	24.5868	21.6768	21.1209	22.4723	17.1919	vacuolar transporter chaperone 4
NCU08111	ant-1	10.4022	22.0706	15.5565	17.5595	17.8829	10.5087	14.2923	13.0989	55.6439	34.6059	70.388	45.7111	25.5771	28.3373	28.371	51.4302	arginine N-methyltransferase 2
NCU08112	cyp450-18	6.35374	4.59142	11.6426	9.24308	7.49423	4.28735	5.43914	6.43524	1.55035	2.86115	5.26526	2.61072	4.1558	2.58315	5.11439	6.3781	Cytochrome P450 monooxygenase
NCU08113		1.86215	0.811078	2.3228	1.52579	0.861691	0.519133	0.615268	1.13963	1.00321	0.34163	0.967212	0	0.669054	0.440623	0.904701	0.604216	hypothetical protein
NCU08114	cdt-2	315.821	70.4208	212.743	155.671	72.5213	84.2099	71.4756	120.334	0.130523	0.985264	0.587252	0.93521	1.0968	0.85609	0.329578	1.00885	hexose transporter
NCU08115	msh3	9.56048	2.91152	9.88945	7.79532	7.54489	3.93291	7.39633	10.3527	1.13061	4.2031	3.05213	6.17216	2.68934	1.55595	2.20912	3.0359	DNA mismatch repair protein MSH3
NCU08116		0	0	0	0	0	0	0	0	0	0	0	0	0	0	0	0	hypothetical protein
NCU08117		1.03008	0.472274	0.36887	0.159918	1.87576	1.67766	1.55842	0.651518	1.72741	2.37217	3.59877	3.80537	2.06865	2.44764	1.42233	2.61228	hypothetical protein
NCU08118	pex1	9.20468	5.16485	6.93136	4.27076	12.6976	7.86264	11.7214	8.3979	2.54121	13.0347	6.5232	12.2625	9.15174	6.55728	5.0417	5.09379	peroxisome biosynthesis protein
NCU08119	cdc47	34.4849	19.757	26.7089	15.2402	38.1029	27.5564	26.8488	33.9681	5.96459	11.982	12.9266	22.2713	11.138	7.1286	9.47495	7.82142	DNA replication licensing factor mcm7
NCU08120	mrp-80	27.5385	28.8122	29.8908	29.0988	38.1449	19.2431	18.6729	26.2822	74.1078	110.944	77.5756	107.105	63.5199	59.1047	52.0635	33.3854	mitochondrial ribosomal protein-80
NCU08121	rbg-48	17.8767	82.6407	31.7136	35.715	37.5941	19.4456	10.4362	21.5271	7.9005	17.8369	10.7664	17.8066	6.52539	5.88566	6.33004	5.44463	ribosome biogenesis-48
NCU10647	rho-6	74.3968	27.266	51.9294	33.0835	45.4642	25.5082	26.4419	43.9606	6.89827	23.4667	14.9642	29.2946	25.3414	20.1482	15.2931	19.4319	rho GTPase activator, variant 2
NCU16310		0	0	0.0727216	0	0	0	0	0	0.148067	0.0882391	0.0999279	0.0757795	0.207371	0	0	0	hypothetical protein
NCU07509	cdc43	44.2229	18.2479	29.8986	27.9564	37.103	27.0189	37.0056	37.201	92.5391	62.3343	54.6628	38.4167	67.4356	68.3619	47.7918	46.4909	geranylgeranyltransferase beta subunit
NCU07508		0.589275	0.834159	2.65619	1.95547	0.943895	0.369627	1.24122	1.10649	0.0510209	0.121622	0	0.104449	0.0476372	0.0627454	0.257662	0.107552	Type-2 protein geranylgeranyltransferase subunit, putative
NCU16311		4.71677	2.25486	4.42247	5.0223	3.16953	1.01026	1.48243	1.49773	0.2789	1.32966	0.7529	1.75365	0.595208	0.783979	0.905451	0.755897	hypothetical protein
NCU07507		108.579	73.0282	70.7829	78.9517	87.3644	73.2806	34.5402	26.5517	78.1814	128.205	112.845	144.475	81.1615	88.834	49.9052	63.4151	hypothetical protein, variant 1
NCU07506	fah-2	266.694	88.9245	86.4306	96.8681	158.471	115.68	65.575	39.6058	38.3655	71.0267	79.3706	115.829	53.3634	54.0607	52.1497	59.1818	fumarylacetoacetate hydrolase-2
NCU07505		12.1041	4.73721	12.5919	13.764	11.3238	4.80484	11.6935	10.3209	6.74368	7.20493	9.10238	10.665	6.43824	5.97719	7.86211	5.69905	mito ribosomal protein L18
NCU07504	apg-11	18.588	9.18781	24.1573	18.1738	18.0652	11.8778	20.7538	24.5236	10.0542	12.9749	18.5989	15.437	20.9022	21.5269	17.8534	28.4368	major facilitator superfamily transporter MFS1
NCU07503		28.5163	29.6768	37.9246	48.3156	31.6207	16.3448	55.778	21.0945	60.8364	22.6004	65.6208	31.1626	29.9008	35.6269	69.1602	78.5	hypothetical protein
NCU07502		8.23074	4.44802	10.6298	10.8578	11.2552	9.78381	27.2327	8.81506	5.93865	2.73689	6.05638	3.7553	5.81588	6.62169	6.13147	8.87432	hypothetical protein
NCU07501		0	0	0	0	0.0645029	0	0	0	0	0	0	0	0	0	0	0	hypothetical protein
NCU07500		0	0.0856458	0	0.0580015	0.0629933	0	0	0	0	0	0	0	0	0	0	0	hypothetical protein
NCU07499		0	0	0	0	0	0	0	0	0	0	0	0	0	0	0	0	TOS1
NCU07498	mus-40	10.0009	3.70907	16.5734	14.5066	5.05431	1.82191	7.03408	4.72675	1.00594	1.98918	2.80814	3.44001	2.90306	1.74319	3.08848	2.74702	DNA excision repair protein Rad2
NCU07497		9.80284	6.84766	9.87874	9.05659	8.41395	6.26492	9.35011	10.1875	13.3239	12.2157	17.7247	15.2117	12.201	11.8953	12.9398	21.2675	hypothetical protein
NCU07496	set-7	3.10574	1.20044	4.14224	2.70585	2.6488	1.37614	1.50866	1.23586	0.32767	1.15465	1.48067	2.02697	1.21045	1.19138	1.60081	1.32139	SET domain-containing protein 7
NCU07495		730.531	669.927	749.114	616.327	305.554	138.985	199.969	244.213	34.4005	70.4117	61.0923	59.26	52.867	45.4911	62.0206	77.4972	sphingolipid long chain base-responsive protein LSP1
NCU07494		14.2875	3.3638	7.81621	9.39697	16.2673	19.3771	13.3008	8.50755	13.6409	20.1636	31.3185	40.0399	14.4844	10.8548	23.1316	38.5514	hypothetical protein
NCU07493	mrp-64	33.3472	23.2652	32.126	32.4691	38.7142	29.3089	34.6633	28.6669	45.4811	59.7508	60.2163	82.123	42.0354	47.3227	44.066	42.066	hypothetical protein
NCU07492		1.80833	1.33749	2.69287	2.03298	2.03306	1.85481	1.55571	1.50343	1.03986	3.32381	2.67953	4.20915	2.31691	3.34236	1.34269	1.8931	hypothetical protein
NCU07491		102.225	483.724	104.617	96.1372	305.543	395.614	166.509	288.304	114.638	362.727	65.7486	91.0707	507.543	524.695	55.2808	49.1029	hypothetical protein
NCU07489	pzl-1	85.8791	70.2729	94.3807	81.2552	90.5179	55.1442	69.2213	125.681	11.6496	44.186	28.4984	48.035	61.0843	47.2145	18.2222	25.7959	serine/threonine-protein phosphatase PP-Z
NCU16314		0	0	0.114744	0.0994916	0	0	0	0.16889	0	0	0	0	0	0	0	0	hypothetical protein
NCU07487	gh3-6	2.34795	1.06528	5.25849	3.40518	1.97449	1.47277	8.19417	2.69426	0.0677639	0.2423	0.50306	0.208086	0.506158	0.250007	0.513323	0.74994	periplasmic beta-glucosidase
NCU07486		0	0.143592	0	0.194488	0.211226	0.965015	0.980332	1.3206	0	0.272167	0.15411	0	0	0	0	0.12034	LysM domain-containing protein
NCU07485		0.432309	0.125531	0.196091	0.595088	2.30822	3.01299	6.71338	1.73174	0.199629	0.118967	0.67363	0	0.279584	0.736509	0.88213	2.41969	hypothetical protein
NCU07484	gh18-8	0.0801621	0.0465538	0.163624	0.220692	0.0856019	0	0.450264	0	0.0555251	0	0.024982	0	0	0.0227615	0.0233674	0.0975387	Chitinase
NCU07483	fr	10.8074	6.02703	7.25009	5.39255	15.0137	14.9096	15.2177	10.5701	7.5208	13.7169	7.83777	14.1432	17.8327	14.6264	8.5678	9.69662	manganese ion homeostasis protein
NCU07482	dnr-7	5.40356	4.09073	5.33969	3.07394	9.89184	5.91804	7.71536	6.18444	8.10947	3.6644	3.90924	6.61322	3.32819	3.233	4.72543	2.39513	uracil-DNA glycosylase
NCU07481		8.21427	6.79132	8.4951	4.05298	19.9994	14.4893	12.4353	6.70058	3.39313	21.8486	16.0018	38.0565	12.8849	10.483	9.63883	8.7446	morphogenesis protein
NCU07480		0	0.0940502	0.771308	0.477699	0	0	0	0	0	0	0	0	0	0	0	0	hypothetical protein
NCU07479		3.77817	0.861257	1.92196	1.29152	1.44791	1.65375	1.785	0.813306	0.0244578	0.0291508	0	0	0	0	0.0308787	0.0257784	hypothetical protein
NCU07478	mic-25	24.2725	19.1589	28.7263	33.8826	19.8596	12.5327	14.6842	11.7544	4.93328	9.7371	7.72418	16.1992	7.9962	5.92133	3.23878	4.45091	mitochondrial carrier protein
NCU07477		9.31391	6.38612	7.1343	6.06187	10.9726	4.89992	6.87943	6.9805	0.291352	2.38119	1.40449	2.02366	2.662	1.56118	1.60274	1.79864	hypothetical protein
NCU07476	eli-1	5.24671	2.47799	5.29017	2.424	3.15914	3.01348	5.26331	4.24143	1.22599	6.0537	5.02351	6.67789	3.63846	1.88465	3.0957	3.18433	hypothetical protein
NCU07475		0	0	0.173862	0.376876	0.163724	0	0.759871	0.639759	0	0	0	0	0	0	0	0	hypothetical protein
NCU07474		60.784	61.7099	150.949	140.523	45.5608	21.551	101.723	26.4348	1.55475	1.11185	0.587594	0.19097	2.96134	4.20646	3.61177	1.17986	ergot alkaloid biosynthetic protein A
NCU07473		2.67485	4.71088	3.30357	2.29841	7.95435	6.34653	11.0666	3.61045	2.63817	9.84122	3.5881	4.78238	29.8593	25.8563	7.37346	3.77825	glycosyltransferase family 28 domain-containing protein
NCU07472	alg-12	9.07868	3.1971	7.18461	4.63419	9.81852	5.92353	10.7222	6.89947	11.1497	10.5782	9.3307	10.0888	12.7005	12.8343	8.50242	7.9912	alpha-1,6-mannosyltransferase subunit
NCU07471	fac-2	26.3905	8.55415	15.7635	11.7219	28.0667	24.8946	38.4778	24.4312	54.5202	38.8876	44.6127	41.0658	41.7753	62.4089	35.0876	35.509	f-actin-capping protein subunit beta
NCU07468	ned-1	41.9464	50.1507	21.0239	12.1235	80.1807	49.3555	36.202	28.7522	36.7749	71.8061	32.2388	44.2746	51.4557	51.7955	34.1149	22.1593	NAD-epimerase/dehydratase-1
NCU07467		43.8721	34.4008	35.6262	32.8292	36.602	47.8234	68.7321	38.2311	79.0631	73.3432	85.1582	86.6362	65.8496	92.426	99.8195	68.697	hypothetical protein
NCU07466	met-18	65.2362	37.5801	48.2637	54.0558	55.1687	48.9132	62.8383	44.3441	91.2234	100.837	89.0276	102.265	79.7295	106.211	86.9543	64.3341	methionine-18
NCU07465	mic-24	915.106	595.201	670.905	764.638	518.948	494.225	677.318	438.159	542.627	86.0304	144.575	60.356	173.245	254.659	524.679	193.819	mitochondrial phosphate carrier protein 2, variant 1
NCU07464		0.177499	0.0773115	0.30192	0.366501	0.454906	0.519576	0.527823	0.97766	0.0614734	0	0	0	0.0573964	0.226799	0	0	hypothetical protein
NCU07463		3.16202	1.74889	3.85885	2.07268	4.05191	7.97558	9.55203	4.02108	0.0695304	0.124308	0.234624	0	0.584271	0.641312	0.131676	0.0366423	hypothetical protein
NCU07462		0	0	0.0978423	0	0.460687	0	0	0	0	0	0	0	0	0	0	0.104986	hypothetical protein
NCU07461	polb-1	1.80162	2.036	2.31907	1.60864	2.9638	2.0769	2.12365	2.34061	0.539636	0.562784	0.182095	0.759499	0.913222	0.871031	0.638724	0.817612	DNA polymerase POL4
NCU07460	mob-2b	29.0687	41.5324	33.8248	23.6772	49.2075	44.0184	50.4782	56.6227	27.5328	45.1785	34.6406	64.6783	45.2539	53.1344	32.787	25.402	protein kinase activator
NCU07459	prm-1	51.826	174.514	68.75	59.3966	160.553	173.174	122.75	114.789	70.0322	119.851	79.906	133.097	82.8322	78.8967	50.1458	32.1275	protein arginine N-methyltransferase 1
NCU16316		5.09082	0.852829	4.46288	2.36798	4.01449	5.56773	3.20235	3.03931	1.28842	3.79871	2.37978	3.33173	4.30538	2.83542	1.7979	5.57492	hypothetical protein
NCU07458	chi-3	79.026	39.676	78.0361	57.885	109.932	135.956	113.03	62.7414	56.575	169.671	155.019	211.802	161.77	102.952	155.726	161.659	N-acetylglucosamine-phosphate mutase
NCU07457	mus81	6.45453	3.39386	4.9059	4.35668	7.37687	3.69606	4.78399	4.36748	20.5012	9.26515	10.275	6.76129	10.9058	12.9281	16.425	16.5139	crossover junction endonuclease mus-81
NCU07456	rib-5	8.15084	6.88188	7.4654	5.99217	10.4046	8.23271	12.4918	5.02317	37.7398	14.8557	25.6751	20.5374	10.5021	14.5806	15.6266	14.8308	riboflavin synthase subunit alpha
NCU07455	gt17-1	2.76507	1.4973	2.94909	2.42481	3.30384	3.25006	3.25932	1.04776	1.60467	0.863745	1.53711	1.32461	1.15993	0.827563	1.56847	1.85499	hypothetical protein
NCU07454		9.45708	3.36562	7.17993	8.3347	51.578	73.885	48.8137	13.6864	0.639078	1.85666	0.593041	1.06299	2.49865	2.35781	8.97626	3.62052	MAC1 interacting protein 1
NCU07453		3.2923	2.19676	5.52861	3.26467	13.7337	17.0482	25.1351	7.01504	19.9418	3.12284	6.22163	1.58926	4.98325	7.93611	14.947	9.25635	hypothetical protein
NCU07452	mig-2	76.9637	599.784	519.1	570.207	111.974	67.326	72.325	192.88	40.0489	207.692	190.133	306.851	130.328	83.5057	61.8589	91.0463	NADPH dehydrogenase
NCU07451		56.5548	49.0845	64.7697	52.1046	71.0697	62.4994	70.4084	52.2038	76.4709	90.1984	177.515	184.499	76.4511	65.8749	84.5695	120.216	methionyl-tRNA synthetase
NCU07450		0.375344	0	0.170253	0.221432	1.44293	1.3603	1.73623	1.50355	0.259986	0.206582	0	0.443529	0.323658	0.639459	0.32824	0.365365	hypothetical protein
NCU07449	mkr-5	0.242355	0.844479	3.54524	2.21612	31.9102	55.8416	198.308	384.082	0.671478	0	0	0.0859144	0	0	0.21194	0.530802	hypothetical protein
NCU07448		4.24274	1.68727	2.82395	1.3059	1.77286	2.46844	3.38268	1.84734	0.0638865	0.15229	0.344927	0.0653933	0.0596495	0	0.161317	0.404017	hypothetical protein
NCU07447	rpn-16	25.4045	15.6122	27.3449	23.6571	26.8988	18.3615	25.4923	26.0246	10.2104	25.153	17.4261	16.5504	23.413	18.816	18.8467	22.4721	regulatory particle, non-ATPase-like-16
NCU07446	vma-4	99.8166	53.2191	87.2253	76.626	103.984	96.544	136.466	89.9954	119.248	97.9436	107.924	115.771	116.963	130.323	73.2904	84.9702	vacuolar membrane ATPase 4
NCU07445		11.9076	6.70624	17.8993	15.6833	9.68757	7.41125	12.5717	12.7568	1.72631	4.0694	4.40134	7.97126	6.01747	3.34965	5.13399	5.74162	hypothetical protein
NCU07443	trm-48	33.3609	22.6547	35.223	33.0631	30.0184	16.0441	24.4826	19.8103	4.95604	16.13	11.6186	15.3601	16.2459	13.1145	11.0808	12.6629	phospholipid-translocating P-type ATPase domain-containing protein
NCU07442	bet-3	9.04934	3.33699	6.30814	4.5853	6.7229	5.85038	8.36456	5.28179	33.994	30.9834	51.4377	33.3393	26.4256	31.6853	48.9386	64.3229	betaine-3
NCU07441		17.9826	19.172	20.3614	19.159	6.96463	4.82614	19.421	11.289	5.67019	0.55395	1.63106	0	1.73578	2.4006	6.572	2.05743	hypothetical protein
NCU07440	mus-38	9.52805	3.81162	15.6643	10.7354	6.9694	4.85647	13.7005	11.4256	3.79554	6.95455	6.88176	7.30622	7.32564	6.40943	6.11514	10.7774	MUS38
NCU07439		3387	3232.13	2908.89	3848.67	1589.96	1786.3	2429.46	3150.28	906.734	928.728	1066.52	724.497	1276.99	1626.43	1403.1	1797.05	hypothetical protein
NCU07438		48.6651	38.8852	54.8548	44.8083	46.7982	48.4037	41.5712	50.28	5.5785	49.6546	31.6807	60.0165	54.5787	26.8213	24.4258	35.8412	WASP-like protein las17p
NCU07437	eif1A	139.116	104.581	168.645	156.319	191.538	163.409	231.459	188.081	609.56	281.652	284.346	220.31	292.074	443.099	224.828	194.294	eukaryotic translation initiation factor 1A
NCU07436		5.28971	2.38343	5.77089	4.78856	6.13563	3.66125	6.50889	3.47069	21.6048	10.3905	18.8441	11.4452	11.9734	15.9262	11.9635	16.0465	hypothetical protein
NCU07435	chs-8	56.114	26.2252	56.8486	45.9928	50.0761	48.7795	47.8872	37.2465	30.0855	63.5573	57.6299	76.8033	67.4081	51.0122	56.9758	55.1602	chitin synthase-8
NCU07434		79.275	52.211	415.847	381.371	31.5652	13.8737	189.961	198.934	0.461919	1.03229	0.701418	0.827423	1.0243	0.497058	0.728983	0.608576	short-chain dehydrogenase/reductase SDR
NCU07433		0.0331247	0.0577111	0.0450752	0.0977086	0.0848941	0.0831109	0.131336	0.0331727	0	0.0546935	0.216785	0.211368	0.128535	0.0282167	0.0579354	0.241831	hypothetical protein
NCU07432	pls-1	21.9557	8.8402	13.4619	5.9115	58.314	63.0409	43.5891	38.1584	28.6031	41.0995	48.3339	59.6866	83.0076	73.5053	70.9965	72.8293	tetraspanin
NCU07430	mad-1	103.628	88.7111	30.9693	19.9238	132.369	107.892	57.5074	58.6676	64.6568	45.5993	21.5643	33.7764	38.5884	41.9472	25.9867	15.1861	MADS box protein
NCU07429		0	0	0.196091	0	0.184658	0	0	0	0	0	0	0	0	0	0	0	hypothetical protein
NCU07428	tcu-3	33.7469	16.2839	42.9955	25.5203	26.7627	21.9981	58.0467	36.4464	10.8282	17.0713	18.5594	20.056	15.4058	13.7392	8.17361	12.379	copper transporter
NCU07427		3.28642	0.780779	3.25241	4.40636	1.53139	2.4987	2.07299	2.69278	0	0.493302	0	0.847294	0.966091	0.254498	0	0	hypothetical protein
NCU10006	sgr-30	13.555	9.345	7.016	6.32867	10.4432	6.05084	4.28633	4.164	3.45608	1.30443	1.78821	1.59192	2.25881	2.47933	0.727234	1.88206	hypothetical protein
NCU10007	acu-9	3234.9	889.263	692.416	832.347	1880.67	1735.86	618.274	408.072	53.0184	164.361	208.307	379.374	97.3995	70.3643	84.9235	104.655	malate synthase, variant 1
NCU10008	tca-14	282.334	69.9943	125.071	84.7103	312.219	334.096	187.651	119.705	154.023	279.318	236.665	327.648	202.305	164.595	245.473	225.902	Fumarate hydratase
NCU09064	stk-53	1.26056	1.03709	1.3818	1.23944	0.897403	0.351421	0.659457	0.631194	0.024254	0.0578157	0.196423	0.074478	0.135872	0.477239	0.153107	0.306763	serine/threonine protein kinase-53
NCU09065		6.71969	3.1718	8.90229	6.33929	5.86067	3.86218	6.51399	7.26303	1.9069	2.71269	3.15506	3.50497	3.15883	2.9755	2.6405	2.50692	hypothetical protein
NCU09066		1.50682	1.07396	1.21162	1.69706	2.45748	1.83304	8.14683	2.33209	12.4296	1.35707	4.99471	0.874086	3.27783	7.35126	7.06775	6.80041	hypothetical protein
NCU09068	nit-2	61.1895	21.9695	45.7456	27.7717	41.6412	17.5694	25.0526	41.1991	9.66277	24.9758	27.0312	31.1071	20.4851	13.5842	25.7147	28.3569	nitrogen catabolic enzyme regulatory protein
NCU09069		13.0433	21.4135	18.8109	18.5465	44.571	38.3202	15.6914	11.8341	7.21995	24.3434	15.165	21.7755	29.9565	23.5984	13.2588	25.1489	hypothetical protein, variant 1
NCU09070		17.8795	9.44108	19.3306	21.2763	18.4389	17.1042	21.7889	22.9949	12.1723	12.031	9.96092	12.6765	14.533	11.6835	8.2462	10.2368	hypothetical protein
NCU09071	dbf-2	38.5075	14.8439	40.6036	24.8463	36.2815	22.2171	38.8701	43.3697	10.9268	24.2039	22.7837	36.2704	26.3714	21.3925	25.3457	22.4088	AGC/NDR protein kinase
NCU09072		0.366496	0.0798153	0.124679	0.162159	0	0	0.544917	0.27527	0.0634643	0.0756419	0	0	0	0	0	0	hypothetical protein
NCU10839		0	0	0	0	0	0	0	0	0	0	0	0	0	0	0	0	hypothetical protein
NCU09073		9.855	2.61634	12.3887	12.403	4.26964	2.66889	8.00085	5.07562	10.2718	3.71931	9.65248	6.72098	4.79526	6.63589	9.19279	15.9655	hypothetical protein
NCU09074		1.17282	2.65632	2.31411	1.45298	0.826587	0.490439	0.232504	0.587258	0.324946	0	0.10965	0.0831523	0.0758487	0.199809	0.92307	0	hypothetical protein
NCU09075		21.5137	27.8475	30.4092	23.328	10.2896	8.10944	6.60769	5.6138	6.0866	2.00124	2.26634	0.322249	6.36881	10.5826	34.9778	6.19404	hypothetical protein
NCU09076	hel-4	174.33	284.585	272.46	246.915	254.535	329.261	322.222	425.782	127.153	268.877	228.279	351.512	303.778	264.916	220.158	203.685	helicase-4
NCU09077	trn-8	11.8315	10.5802	11.042	11.2419	15.5637	16.2876	14.8411	15.5185	9.50061	19.5354	8.71222	9.27927	19.9079	23.2785	7.59976	10.1665	tRNA-processing-8
NCU09078	dash-9	2.06466	0.513875	1.87302	1.39204	2.89769	2.4668	3.41088	2.36303	1.49821	1.21751	1.83839	1.39413	1.46243	3.09873	1.71957	1.72266	hypothetical protein
NCU09079	mup-4	97.2663	158.338	93.3207	82.7324	98.1397	62.6257	86.9496	119.256	35.5896	51.1409	41.0169	43.9701	86.5126	85.4576	55.9539	62.3286	meiotically up-regulated-4
NCU09080		0	0	0	0	0	0	0	0	0	0	0	0	0	0	0	0	hypothetical protein
NCU09081		0	0	0.133787	0	0.125987	0	0	0	0	0	0.367678	0.278826	0	0	0	0	hypothetical protein
NCU09082		0	0	0.155643	0	0	0	0	0	0	0	0	0	0	0	0	0	hypothetical protein
NCU09084		0	0	0	0	0	0	0	0	0	0	0	0	0	0	0	0	hypothetical protein
NCU09085	div-38	105.519	102.09	134.301	117.548	91.0331	55.5172	90.0853	117.254	18.4145	139.924	172.962	155.26	117.056	93.2928	162.886	235.667	nuclear division-38
NCU16318		114.471	91.3163	130.625	124.641	93.787	90.9124	117.576	124.476	62.9321	93.0898	211.432	109.469	105.45	85.6091	195.245	277.56	hypothetical protein
NCU09087		2.19006	0.736345	2.11749	0.929342	1.92018	1.25323	3.88465	3.463	0.345975	0.253761	0.323298	0.24517	0.571514	0.556396	0.336003	0.252454	hypothetical protein
NCU09088		77.9455	52.1313	76.2624	62.9327	115.524	80.9746	120.745	96.3795	27.9765	40.5773	24.0302	32.4271	56.4082	54.8182	37.7998	32.2618	hypothetical protein
NCU09089	crp-34	837.242	1252.76	1117.66	1184.54	1799.49	1852.71	1683.65	1188.81	6464.05	4598.69	3614.78	2232.43	4816.7	4780.18	3273.76	3182.32	hypothetical protein
NCU09090		13.7481	6.75583	11.7825	13.2058	18.0125	13.5619	16.8159	14.1652	20.999	20.2263	36.4183	24.5871	21.6296	23.0844	32.292	58.5169	phosphopantothenate-cysteine ligase
NCU09091	msp-34	13.6625	21.4948	23.4397	25.3962	18.9791	13.3473	19.3798	27.8953	23.3323	20.7112	19.1602	26.179	12.7586	11.9893	11.4329	8.2977	mitochondrial inner membrane magnesium transporter mrs2
NCU09092		11.8461	13.1032	18.4441	24.1186	16.8392	10.0917	19.825	20.14	4.15991	7.09603	7.52088	8.78949	4.95302	4.3649	6.79389	6.19465	hypothetical protein
NCU09093	drh-19	0.0609886	0.0531283	0.124487	0.0719596	0.117229	0.0510073	0.423172	0.122154	0.0844887	0.151051	0.22808	0.0432407	0.157771	0.467568	0.213339	0.534304	DEAD box RNA helicase-PL10B
NCU09094	rrm-9	7.45404	33.8129	17.6889	18.5551	16.8322	6.99439	5.4964	9.92277	8.31136	9.45588	5.94915	8.31404	4.93827	4.80091	3.49778	1.52639	rRNA maturation-9
NCU09095	dyn-3	12.3127	6.75098	10.6443	9.44297	12.8544	11.0851	11.2713	11.5327	21.4719	10.8228	13.9493	14.6351	8.8529	13.5732	10.1342	10.6811	hypothetical protein
NCU09096		1.54957	0.934518	1.78421	0.632879	1.06921	0.498451	0.708908	0.716222	0.165127	0.688842	0.222883	0.507065	0.308352	0.203073	0.208478	0.52213	hypothetical protein
NCU09097		25.6466	8.95616	20.0119	15.33	35.6392	28.977	31.2821	26.1363	20.2164	35.1951	48.4836	43.389	21.6765	22.2636	73.6074	105.385	hypothetical protein
NCU09098	mdr-17	22.4193	32.7363	21.941	22.2835	23.8309	22.7259	17.3195	20.0071	10.145	47.0407	29.2485	36.8459	20.9385	17.237	40.5036	46.1947	tetracycline transporter
NCU09099		0.425236	0.740862	0.506319	0.752596	0.613025	0.355643	0.526879	0.425852	0.147272	0	0.198783	0.0753728	0.206257	0.0905574	0	0.38806	hypothetical protein
NCU09100		12.9992	8.73552	7.13875	5.36815	11.4818	8.15383	8.55936	9.57753	9.77579	5.90245	6.5107	5.99064	7.92647	9.17487	6.33351	5.2874	hypothetical protein
NCU09101		62.4446	31.0262	63.7297	58.4236	58.6209	48.1631	62.7675	110.201	31.9751	54.3018	43.2022	68.4428	54.3842	48.9369	46.518	41.8062	hypothetical protein
NCU09102	gta-2	4.85346	2.00827	3.21967	3.86541	5.59744	4.31286	8.53926	3.70612	10.9258	3.35575	4.02716	2.92492	3.57043	5.06456	6.41961	4.73919	glutamyl-tRNA(Gln) amidotransferase subunit A
NCU09103	cyp450-22	0.321342	0.223942	0.393546	0.454977	0.658845	0.752506	5.73338	0.579253	0.133549	0.053058	0	0	0.0415638	0.0547459	0.281015	0	hypothetical protein
NCU09104		8.27134	3.86826	8.15964	4.31694	9.54725	3.87076	7.3928	6.12245	0.72563	9.35861	6.13971	11.0857	7.1492	6.40647	5.4831	5.76462	hypothetical protein
NCU16320		0	0	0.244036	0.105798	1.83846	2.84975	1.06657	0.179596	0.124219	0.296109	0.167667	0.127149	0.579904	0.458293	0	0	hypothetical protein
NCU02187		310.085	811.524	353.127	316.376	556.603	620.965	422.175	567.903	96.7692	382.658	223.769	271.311	371.057	305.576	330.925	350.35	hypothetical protein
NCU02184	chit-1	165.912	246.212	219.629	60.8282	203.343	265.829	144.48	329.74	48.0604	418.226	295.441	1126.54	271.978	88.5651	118.132	202.325	chitinase-1, variant 1
NCU02183		0	0	0	0	0	0	0	0	0	0	0	0	0	0	0	0	hypothetical protein
NCU02182	tay1	16.5055	112.322	23.0361	25.1893	42.5724	29.3782	21.9073	43.7486	10.423	55.3985	27.1699	35.0069	29.6208	21.8709	18.0529	28.0823	Telomere binding protein
NCU02181	crp-11	943.587	2320.68	1836.78	1807.25	2078.9	2801.01	1966.64	1608.03	2970.19	4883.1	3375.95	3620.65	4713.67	4100.74	3335.29	3068.87	40S ribosomal protein S4
NCU02179	ldh-3	3.53753	2.19565	9.086	4.87823	13.8543	12.2781	36.1167	25.8614	1.04138	1.49674	1.94306	1.63026	1.40128	1.9587	1.50812	2.97001	D-lactate dehydrogenase
NCU02178	sad-1	0	0.0728204	0.0379176	0.131509	0.10712	0.139827	0.0828603	0.390671	0	0	0	0	0	0.0237361	0.0243678	0.0813718	Suppressor of ascus dominance-1
NCU16321		0.190553	0	1.16684	1.18036	0.305225	0.159367	0.755519	0.858728	0	0	0	0	0	0	0	0	hypothetical protein
NCU02177		27.5222	34.9168	28.34	29.5309	55.3279	52.8333	40.4631	34.0364	20.1511	19.9766	20.8096	17.4178	28.6699	32.8063	16.557	16.2496	hypothetical protein
NCU02176		8.98645	11.2932	9.57232	8.69098	17.0845	18.2349	19.0563	12.4665	9.94908	10.8852	12.3271	12.3249	11.3853	10.9804	10.1776	9.357	hypothetical protein
NCU16323		8.68681	46.9799	13.2163	20.7836	38.4966	76.8895	31.572	47.0009	67.7749	72.3132	10.9415	8.89622	131.866	111.92	28.3819	18.4972	hypothetical protein
NCU02175	inl-15	10.8889	74.9538	7.57279	6.13925	52.0383	73.8925	44.5054	30.8161	18.2352	67.7915	14.7551	18.1767	160.475	182.869	18.1709	14.918	phosphatidyl inositol-specific phospholipase C
NCU16325		0	0	0	0	0	0	0	0	0.513484	0	0.277233	0.210238	0.191772	0	0.129658	0	hypothetical protein
NCU02174		217.812	128.079	170.443	116.891	135.653	121.678	127.902	279.899	33.656	56.2983	94.652	84.9331	15.5761	15.3871	25.3481	75.4446	hypothetical protein
NCU02173	znf-52	9.56048	6.07967	5.29059	3.62849	11.026	5.78366	7.23376	8.68072	0.971251	8.07701	3.96268	6.80094	8.86227	5.40213	3.06558	3.37354	zinc finger transcription factor-52
NCU02172		229.577	126.192	257.633	210.339	137.792	50.5372	72.8405	131.186	9.38943	41.4352	22.969	55.312	23.7323	21.2181	15.7336	17.2112	hypothetical protein
NCU02171		0.351845	0.383123	0.299238	0.622706	0.169075	0.220697	0	0.616621	0.243709	0.145236	0.575663	0.0623643	0.398206	0.0749282	0	0.128434	hypothetical protein
NCU02170		3.44919	4.72791	9.62871	7.84007	5.88237	1.78173	3.26807	3.55578	0.456743	0.795637	0.569073	0.575403	0.623275	0.432078	1.1533	2.70327	hypothetical protein
NCU02169		6.18082	9.53777	10.0328	9.01166	8.48603	4.06158	5.60142	5.65922	3.11917	5.0298	6.19139	8.13834	4.05438	4.73852	2.31649	4.1256	hypothetical protein
NCU02168		2.9977	2.3212	3.5353	3.22255	4.01207	1.72712	4.49009	3.8693	2.99923	1.97985	2.05527	2.36151	2.3695	1.87259	1.74767	2.77211	PQ loop repeat protein
NCU02167	krev-1	25.454	7.59364	18.1658	14.1642	27.926	21.8298	31.3036	28.0848	145.706	60.4101	105.39	57.9192	67.7473	75.1038	61.8129	75.6773	krev-1
NCU16327		0.212945	0	0.144885	0.125625	0.272874	0.178095	0.42215	0	0.442495	0	0.398176	0	0	0	0.372442	0.155463	hypothetical protein
NCU02165		2.73231	1.58678	4.31192	3.69396	3.42833	1.99951	3.19733	1.82418	0.84114	0.657917	1.0289	0.565017	1.98793	1.00211	0.962405	1.21902	hypothetical protein
NCU02164		268.786	191.582	307.133	226.411	271.227	159.004	318.771	638.734	37.291	34.8109	23.1612	32.9784	101.234	99.8109	81.5037	47.7837	hypothetical protein
NCU02163		1.52633	2.89387	1.22176	1.74793	2.87631	5.33142	3.64884	3.50666	2.11446	1.40834	1.0073	0.891195	7.43239	7.95404	2.19847	2.29418	hypothetical protein
NCU02162		12.4893	8.02002	9.88383	9.90556	20.2832	16.7251	18.9247	15.228	25.1945	36.7573	32.4192	44.9698	27.4035	35.3553	21.7448	19.8886	SURF-family protein
NCU02161	cen-T	11.2893	2.92024	8.68736	6.22381	8.37035	5.0301	8.11168	9.47899	5.53182	6.43047	6.36049	4.96324	6.91847	5.37522	4.48361	6.62231	CEN-T
NCU02160	rac-1	365.648	246.1	350.785	257.522	401.855	390.319	455.331	519.759	229.22	345.375	286.214	407.179	352.611	370.127	198.19	280.97	small GTPase RAC
NCU02159		7.68583	15.2947	14.2008	12.3963	15.0895	6.60491	8.03771	12.4281	5.42135	10.6529	7.58125	10.3985	5.70023	5.88632	3.69979	2.368	hypothetical protein
NCU02158		9.15684	3.24824	9.89123	9.04977	6.19959	3.19752	5.70787	8.65014	4.08671	2.29905	2.78012	3.54727	2.35046	1.97012	2.72427	3.4459	hypothetical protein, variant 1
NCU02157	coq-8	14.2779	7.58613	13.2971	17.2047	18.88	9.99334	13.8514	12.0676	57.6549	38.6224	82.0809	62.389	24.7545	29.2414	51.5382	85.6815	coenzyme Q-8
NCU02156		25.1938	13.571	45.7936	47.0301	36.6511	30.8426	56.4599	35.9563	64.8292	39.7899	60.5361	46.5974	31.6423	36.5976	49.5989	45.0496	dsDNA-binding protein PDCD5
NCU02155		20.9515	75.6363	25.7992	32.8342	34.1776	19.8339	16.4994	30.5073	10.5503	20.3743	8.95288	18.8188	9.89219	10.2375	3.42838	2.15831	hypothetical protein
NCU16328		20.4346	43.2949	23.5451	21.6268	31.8438	16.0598	14.7588	19.8472	12.6606	21.109	10.2725	15.9442	14.6766	15.7449	5.2084	5.69753	hypothetical protein
NCU16329		123.85	127.742	91.5082	108.156	143.621	160.975	112.088	104.842	81.2756	255.669	165.901	268.311	162.299	158.089	80.2724	117.754	hypothetical protein
NCU02153		10.7625	6.53012	15.8475	13.1091	10.1548	3.35862	9.71264	10.3491	7.60309	6.58651	11.9144	8.08611	8.20696	9.21342	12.4086	15.05	hypothetical protein
NCU02152		79.0932	80.8909	56.0364	51.8909	102.872	77.4666	57.5464	74.1064	24.0256	47.9293	30.3203	34.8206	59.5508	57.3044	26.4563	37.0474	RRM domain-containing protein
NCU02151		21.3272	8.19384	25.3938	23.3833	21.7217	16.0279	27.123	22.2145	10.5219	6.85182	10.8632	7.73878	9.88918	9.04076	10.3811	15.2764	WD repeat containing protein 23
NCU02150	stp-1	14.7045	13.6665	30.7581	29.2171	10.3671	4.66319	11.0535	9.41576	4.31642	4.28722	5.62173	2.55792	4.8786	3.16637	6.35788	13.0898	serine-threonine protein phosphatase-1
NCU02149	cyt-1	23.0699	13.1261	23.3325	24.9515	35.1553	31.2881	41.5114	26.1213	153.965	52.333	133.978	72.2778	48.2541	61.4335	67.5216	74.4252	Cytochrome c oxidase assembly protein
NCU02148	tagl-1	19.4809	11.4209	21.9511	20.7547	27.4651	24.1641	39.516	24.2835	10.6184	35.423	33.66	55.6556	29.6097	20.1304	16.2814	20.9133	triacylglycerol lipase-1
NCU16330		4.63278	3.41482	2.82879	5.39608	4.79494	3.97394	5.65182	3.92572	6.3356	8.53198	4.99768	10.6119	6.22272	6.67843	2.59704	3.03532	hypothetical protein
NCU02147	znf-4	20.0746	16.8683	33.4814	27.9827	19.995	10.3013	22.6571	17.8501	9.55702	14.2263	15.1143	20.1526	12.3699	12.1063	14.6035	16.5579	zinc finger transcription factor-4
NCU02146		0	0.0618333	0.0965898	0	0.045479	0.0593649	0	0.213253	0	0.175801	0.796353	0.402606	0	0	0	0.259104	hypothetical protein
NCU02145		0	0	0	0	0	0	0	0	0	0	0	0	0	0	0	0	hypothetical protein
NCU10687		11.7894	12.8276	8.63601	5.62268	73.308	102.793	52.6537	20.944	23.9662	141.445	156.043	451.527	134.787	68.2972	154.688	102.756	hypothetical protein
NCU02144		0	0	0	0	0	0	0	0	0	0	0	0	0	0	0	0	hypothetical protein
NCU02143		0	0	0	0	0	0	0	0	0.179479	0	0	0	0	0	0	0	hypothetical protein
NCU02142		369.078	362.582	505.126	467.254	217.87	99.686	109.426	143.665	33.0957	69.5411	33.9202	35.5477	36.7388	37.0766	26.8003	28.7961	C6 transcription factor, putative
NCU02139	anx4	18.6597	19.9508	25.1265	15.0692	26.5186	20.5664	34.2452	45.2209	9.50618	13.439	11.6573	19.4608	24.8072	20.6523	9.7302	6.47947	annexin ANXC4
NCU02138		20.3657	27.9368	5.4789	4.64012	67.8827	70.3626	33.4128	10.5492	43.8112	6.87991	10.899	3.81726	70.1542	83.1115	39.4683	21.9092	hypothetical protein
NCU02137	inl-22	30.1786	26.0771	24.3086	23.834	37.2684	36.9639	20.6018	22.0818	3.97842	23.3072	12.5602	21.3965	30.3776	20.234	11.9187	13.4681	phosphatidylinositol:UDP-GlcNAc transferase PIG-C
NCU02136	ppm-10	781.044	1233.87	1226.13	1523.47	882.342	1038.97	1101.28	949.723	484.06	862.773	1166.5	1521.31	838.216	927.849	713.828	937.145	transaldolase
NCU02134	tcf-6	32.3177	4.07516	33.3409	24.1712	39.3648	45.1565	97.068	49.1519	63.5372	77.7565	127.128	148.203	73.7445	63.8918	91.2292	100.922	transcription factor-6
NCU02133	sod-1	607.792	556.925	638.907	716.191	1077.58	1490.13	1232.67	503.449	710.034	1249.82	1175.19	1397.36	1168.23	996.311	903.294	780.136	superoxide dismutase
NCU02132		11.8198	11.1862	14.0983	16.1842	15.0527	12.9364	23.432	20.3127	13.2408	8.19194	18.827	5.27641	11.3246	12.3059	11.7402	23.0111	hypothetical protein
NCU02131	rgf3	22.5524	8.61728	24.622	18.1366	19.3486	16.0342	25.5029	28.0609	5.29611	12.9618	13.8516	15.7966	13.47	11.3255	11.0119	13.7316	rho guanyl nucleotide exchange factor, variant 1
NCU02130		169.174	76.0022	158.884	127.129	77.4132	48.7793	60.3754	207.668	3.45401	6.52584	6.31974	6.54717	8.81482	7.04808	6.36352	10.3013	hypothetical protein
NCU02129		0	0	0	0	0	0	0	0	0	0	0	0	0	0	0	0	hypothetical protein
NCU02128	adh-10	23.3154	12.1863	11.9656	10.2571	67.9919	53.9863	22.5165	39.5602	1.01512	0.769941	0.311404	0.0944604	0.947799	0.851179	2.03895	1.11857	alcohol dehydrogenase-10
NCU02127	mcc-2	81.4294	18.3057	55.046	27.6998	46.9137	51.187	41.6591	86.94	2.22882	2.71071	2.33304	1.58301	3.60991	3.7479	5.91505	4.55452	methylcrotonyl carboxylase-2
NCU02126		64.7151	24.843	35.4202	17.3221	44.9779	37.6822	26.3446	70.977	1.98705	0.696568	0.78884	0.53839	1.41874	1.86869	1.62329	0.800779	Isovaleryl-CoA dehydrogenase
NCU02125		0	0.0654883	0.0511496	0	1.30052	0.817362	0.745173	0.677576	0.0520724	0	0.0702855	0	0	0.0640384	0	0	hypothetical protein
NCU02124	dlh-1	366.659	456.628	740.806	844.581	293.155	228.855	722.156	530.541	208.151	77.202	130.298	73.7	210.449	226.234	341.916	198.693	dienelactone hydrolase-1
NCU02123	mga-1	17.7709	27.091	23.1431	20.1077	16.4565	9.40522	15.6883	19.3956	6.7316	15.8173	8.95628	9.59729	7.13814	7.98284	9.28802	13.734	mitochondrial GTPase-1
NCU02122		27.4444	40.8654	37.687	35.0748	42.8833	24.7153	42.3221	90.743	2.29367	7.82857	5.25368	6.7943	11.8434	11.0266	15.1812	10.2928	HCO3
NCU02121	trg-1	17.539	10.8448	16.5194	16.1089	18.5529	13.0867	12.8513	18.6665	4.14481	16.1832	8.13456	13.0934	25.9774	24.1095	6.2254	9.7415	transcriptional regulator-1
NCU10232		12.7091	3.20211	10.3499	8.95104	17.2881	12.7877	20.6987	13.5891	12.216	20.5648	16.8909	20.2949	21.3195	20.0198	10.0198	19.2991	hypothetical protein
NCU02120		19.1467	15.1685	27.3161	17.2913	13.286	4.99532	11.0768	12.6382	1.03428	14.7929	5.85436	10.3819	9.81263	7.91896	5.98146	8.00014	hypothetical protein
NCU02119		6.69463	5.3163	8.75756	8.11711	8.29434	5.93928	5.79263	8.03779	2.10079	6.29026	3.73466	8.07687	5.23854	3.65477	3.81674	2.67327	capsule protein
NCU02118	ptr-4	16.8763	8.72889	19.5304	17.3342	16.0263	8.63247	12.8448	14.7882	10.4371	20.2769	14.5103	17.1466	11.1579	11.7445	8.96047	9.13056	palmitoyltransferase pfa4
NCU02117	sym1	19.3094	14.9165	26.8954	19.9888	24.9188	19.6534	36.9255	36.3944	55.4552	17.4451	33.8918	19.8251	18.2605	24.6726	25.2496	20.9461	sym-1
NCU02116	mbl-1	36.0235	7.99401	22.0523	16.1836	34.1521	22.0449	30.6753	21.0197	20.6243	7.33423	13.2345	8.72116	9.53354	13.4719	12.2937	14.2544	metallo-beta-lactamase-1
NCU02115		14.9686	4.78624	14.9292	13.4849	15.0291	10.7221	13.8248	12.3802	12.3198	15.7305	14.3897	18.4536	16.1266	13.4108	8.96288	10.7737	hypothetical protein
NCU02114	div-8	508.827	255.31	530.512	384.173	356.403	265.834	265.076	493.1	47.5683	180.542	199.654	343.824	162.838	134.48	205.11	292.002	G1/S-specific cyclin Cln1
NCU16332		0	0.0768686	0.120076	0.104115	0	0	0.0874665	0.265107	0	0	0	0.0625627	0	0.0751667	0.694506	0.515372	hypothetical protein
NCU02113	uce-7	79.4479	78.1657	108.362	106.221	102.565	119.961	154.055	150.384	117.234	72.735	115.359	108.303	78.4585	62.6352	91.1488	104.5	ubiquitin-conjugating enzyme-7
NCU02112		5.75035	2.11545	7.84051	6.0279	6.72282	3.7746	6.54009	6.56168	1.07907	3.4801	3.91968	4.4993	4.38561	3.78596	3.44597	3.74652	hypothetical protein
NCU02111	myo-5	89.0268	55.5414	93.1081	52.5564	80.4259	76.7293	84.4748	100.523	11.8981	54.2074	35.3087	53.9161	68.1185	57.5519	27.113	40.7073	myosin-5
NCU02110	nox-1	20.2081	15.6593	22.5088	16.3893	41.0137	37.9021	20.8209	23.7899	11.2918	28.2002	25.489	36.5111	77.2028	56.5309	26.6301	40.7094	NADPH oxidase 1
NCU02109	chi-2	213.707	68.3789	222.848	189.03	222.374	223.825	177.534	270.03	113.163	101.828	127.146	122.143	168.77	187.861	151.195	160.189	UDP-N-acetylglucosamine pyrophosphorylase
NCU02108		33.3594	14.0226	23.4899	20.1175	35.9625	28.3428	31.9119	21.8476	39.0981	30.1634	35.1492	23.877	33.0121	34.3706	23.5236	23.1174	BolA domain-containing protein
NCU02107		39.1411	15.6255	40.7459	37.3243	18.9831	13.3721	17.7798	36.0987	8.37558	9.41496	12.6445	13.1238	7.85716	6.34613	9.72245	10.6269	AMP-binding enzyme
NCU02106		11.8081	26.95	21.692	22.9185	24.5883	7.80173	15.801	15.018	13.4136	15.8899	14.9036	21.4321	7.71292	7.64446	15.7991	6.55168	hypothetical protein
NCU02105	rgt-1	9.94052	6.11803	9.33642	9.56143	14.9534	15.4526	20.7775	14.4995	23.8744	9.0986	15.7589	12.3336	9.50338	9.94028	8.882	8.36154	tRNA(His) guanylyltransferase, variant 1
NCU02104		10.8373	3.27797	10.6507	7.63655	13.6461	7.36425	14.0991	11.9835	13.0844	6.21315	7.66944	6.61643	9.29629	9.6803	4.54119	7.41739	WD domain-containing protein
NCU02103	rpo-9	44.1218	23.2635	57.7544	45.111	45.4597	30.5196	45.2553	54.3808	6.11803	25.248	31.1707	39.1321	30.0364	20.7526	25.8017	39.4168	DNA-directed RNA polymerase II largest subunit
NCU11212	nat-2	44.5756	42.1354	39.7929	31.9855	43.4481	44.6837	52.9584	43.5321	63.3938	27.5349	42.1184	32.1643	24.5345	32.0464	36.0787	30.5811	N-acetyltransferase-2
NCU11211		1.26948	0	4.14593	2.24676	4.31088	3.3975	12.3317	6.48371	0	0.209608	0	0.0900056	0.4105	0.324414	0.333049	0.370719	hypothetical protein
NCU16333		0	0	0	0	0	0	0	0	0	0	0	0	0	0	0	0	hypothetical protein
NCU02101		12.9307	9.47213	14.8821	11.9379	8.25799	5.61791	6.65826	8.28257	0.378037	3.56994	2.1588	4.19695	2.3893	1.46625	1.50528	2.3294	hypothetical protein
NCU02100		107.834	123.494	143.101	140.085	47.0905	42.5663	44.5171	58.1261	4.1451	12.4711	6.02947	11.328	11.2724	8.85899	14.4297	7.126	LMBR1 domain-containing protein 1
NCU11041		16.4842	10.8172	22.4807	16.8791	14.3769	11.1749	13.8922	15.999	22.9868	22.0619	34.6251	29.7072	20.523	20.5368	48.1998	54.1816	hypothetical protein
NCU02099		217.51	381.217	274.774	268.978	157.056	133.491	163.767	167.716	212.971	170.992	259.596	169.48	141.155	143.125	332.246	259.902	hypothetical protein
NCU02098	dnr-19	6.80796	15.8642	10.9432	9.38812	21.3191	20.4265	28.4267	18.1524	55.8209	10.4681	10.7409	6.03352	26.0869	35.8103	78.2152	17.2715	G/U mismatch-specific DNA glycosylase
NCU02097		37.3627	25.982	20.5115	8.32484	59.6931	89.3185	25.5905	21.4384	1.44393	0.992882	1.19937	0.284228	1.71114	1.50255	1.96324	1.11216	Short chain dehydrogenase
NCU02096	fhb-1	3.58619	17.9758	4.36	2.91336	14.9164	14.9964	4.95328	6.53515	35.4685	126.143	95.6933	117.543	33.8386	28.5952	88.7374	68.2863	Flavohemoglobin
NCU02095		24.9706	15.9283	22.4702	18.818	20.6439	12.2609	18.2042	15.972	15.5665	13.7655	22.2161	20.5024	18.337	16.8794	20.428	16.5835	hypothetical protein
NCU02094	vad-2	35.4893	73.8888	41.9908	38.5784	65.9263	46.2482	45.0812	44.5041	22.1791	21.2797	28.7366	32.9342	24.5447	23.9661	20.7511	24.2378	VAD-2
NCU02092		1.72583	1.12755	0.792605	0.458163	19.0191	17.2123	11.8037	3.32703	0.418394	1.60289	0.847101	1.04006	11.8031	9.7395	1.77336	2.61441	hypothetical protein
NCU02091	gh47-7	4.11225	1.27303	4.30093	3.60892	3.76709	2.13177	4.41302	7.21537	0.847455	1.68344	2.00177	1.97584	3.42876	3.47399	1.27798	1.26539	ER glycosyl hydrolase
NCU02090	ad- 10	61.6015	313.87	52.9884	44.9927	205.707	240.413	120.193	112.307	77.4483	128.081	103.25	138.092	100.304	77.5387	83.2963	97.2563	adenine-10
NCU16334		2.12863	4.17215	0.905182	1.72668	1.87529	2.22533	1.31871	3.7305	0.552906	0.878665	1.24382	0.943244	1.20455	0.906617	0.232687	0.777015	hypothetical protein
NCU02089		5.49422	2.49195	5.22112	2.46445	9.33881	5.81028	11.5671	9.91302	3.99434	7.27237	8.02346	8.46683	5.90249	5.41505	5.6386	11.5361	hypothetical protein
NCU02088		0	0	0	0	0	0	0	0	0	0	0	0	0	0	0	0	hypothetical protein
NCU02087		3.80033	3.06348	2.39273	2.00774	4.32473	3.0835	3.20473	2.38575	0.0392886	0.140482	0	0.160861	0.917074	0.193268	0.297618	1.07666	hypothetical protein
NCU02086		38.6644	55.8577	18.6533	14.911	165.444	193.296	100.936	34.1596	1.82958	2.7822	3.02301	1.93731	13.9015	12.3363	9.3989	19.3169	hypothetical protein
NCU10903		0	0	0.0921093	0	0	0	0	0	0	0	0	0	0	0	0	0	hypothetical protein
NCU02085		0.472056	1.69056	1.46315	0.526029	2.58766	2.2372	3.11941	1.10306	0.399635	0.519619	0.147113	0.260311	0.983709	1.47441	0.321078	0.574382	hypothetical protein
NCU02084	aga-2	2.79825	19.435	5.76314	5.75553	23.0652	39.7218	49.8514	26.4326	29.2307	6.30609	9.82831	2.84188	22.9391	28.9258	33.9285	15.3493	arginase-2
NCU02083	inl-6	9.97317	4.4887	12.9749	9.14633	10.7661	5.15625	10.4997	8.47433	0.910602	3.46807	4.43606	4.14614	5.02308	4.1705	2.99969	6.05648	inositol-6
NCU02082	paa-3	10.7885	6.34141	11.3847	9.93311	11.4088	8.38778	11.5503	14.4492	2.50301	6.91779	5.5084	6.01524	8.14567	6.44637	4.557	5.08516	cft-1
NCU02081		0	0	0	0	0	0	0	0	0	0	0	0	0	0	0	0	hypothetical protein
NCU11210		0	0	0.180863	0	0.0851587	0	0.131745	0	0	0	0	0	0.085957	0	0.232464	0.0970337	hypothetical protein
NCU02080		74.6244	39.265	123.969	56.0745	255.119	204.66	134.575	323.613	27.5425	20.9106	19.6065	14.4822	25.892	30.3917	17.5057	28.3337	hypothetical protein
NCU02079	div-6	269.477	141.714	307.017	314.736	214.885	230.874	286.026	309.612	158.166	282.971	220.308	262.229	314.745	318.404	152.291	216.051	cyclin-dependent kinase regulatory subunit
NCU02078	pbd-2	42.3477	25.1821	37.9806	30.174	41.0296	25.3843	30.051	38.0029	9.49976	18.8142	12.951	23.3956	20.4737	19.0321	11.8434	13.1997	hypothetical protein
NCU02077		0.178701	0.0778347	0.151982	0.158135	0.314865	0.112091	0	0.0894797	0.0928341	0.110647	0.0417681	0.0316745	0.0866773	0.190279	0.0390686	0	hypothetical protein
NCU02076	eif3E	60.0991	63.8569	69.7616	57.5106	103.11	80.0583	99.7124	86.3412	247.859	141.725	128.29	136.36	128.597	154.783	85.7642	58.1443	eukaryotic translation initiation factor 4E
NCU02075	hsp70-2	286.174	1214.52	864.337	887.509	849.399	906.704	665.898	789.092	315.884	1098.53	893.054	1376.95	895.289	595.346	842.834	729.562	heat shock protein 70
NCU02074	eor-1	60.1043	105.828	77.6787	78.9464	74.3214	60.4779	63.5821	144.919	58.3082	108.195	135.333	110.651	109.708	128.45	207.01	226.355	endoplasmic oxidoreductin-1
NCU02073	fem-5	10.1194	13.8079	18.0963	15.3738	14.9182	8.16371	15.179	24.7522	2.35712	4.2141	3.43273	4.69843	3.06952	3.35647	2.89761	4.51113	hypothetical protein
NCU02071		182.377	324.392	107.559	82.3823	119.622	51.2687	41.349	44.5777	2.81898	1.36495	0.356715	0.270512	3.94803	2.27507	0.889761	1.67129	hypothetical protein
NCU02070	pex2	12.4631	23.1354	9.25365	6.21462	21.199	19.9782	16.3245	16.691	5.82363	22.1706	10.6811	16.305	15.8005	10.1109	9.64476	11.6624	peroxisomal biogenesis factor 2
NCU16336	hacd-2	3.69746	5.86496	4.1678	2.44174	7.07169	4.33851	6.61887	6.3003	1.87303	4.4193	1.44466	2.38672	4.2828	5.40605	2.89562	1.97416	hydroxoacyl-CoA dehydrogenase-2
NCU16337	nup-9	8.73877	2.2012	9.76629	6.83243	10.7034	4.57888	12.3843	7.59159	4.83753	10.3726	9.18729	11.6202	11.984	11.1809	8.07176	10.6074	nucleoporin-9
NCU02068		6.17746	2.53133	4.52105	3.17682	7.65559	4.92854	5.35782	4.6398	0.577086	3.52297	3.98964	5.41712	3.69284	2.64839	4.94018	3.3231	hypothetical protein
NCU02067	mdm12	8.44039	3.56489	8.52708	8.71387	5.5308	2.62041	6.46486	5.37893	5.71345	2.63944	7.35313	5.21351	2.60524	3.9217	5.59179	4.34141	mitochondrial inheritance component mdm12
NCU11209	vps28	45.7181	30.5777	72.0239	70.523	57.8375	57.123	95.1346	55.0026	76.8511	28.9788	83.134	45.3795	40.0046	53.3194	58.4415	125.578	vacuolar protein sorting-associated protein Vps28
NCU02066	rbg-47	11.917	42.1215	30.0288	27.9969	24.4603	13.1419	11.6555	24.2381	3.61587	15.1927	9.56396	20.5246	7.84338	7.81556	4.33458	3.73412	ribosome biogenesis-47
NCU02065		3.65911	2.9551	3.81222	2.65336	4.83543	2.80525	4.57152	3.81709	1.24086	1.13282	1.1047	1.02691	1.87342	1.68835	1.39996	2.89399	DUF726 domain-containing protein
NCU02064		120.121	92.0258	75.6658	79.3559	167.595	179.355	99.1933	72.9317	98.9887	225.709	209.789	361.253	186.011	162.534	173.453	189.277	hypothetical protein
NCU02063	mipr-4	11.9891	6.06423	8.65428	8.3151	16.4921	11.5005	11.2875	12.0926	5.92321	20.044	23.101	27.5725	20.2039	14.5321	14.1297	22.18	mitochondrial intermediate peptidase
NCU02062	ham-12	1.43407	0.555221	1.30096	1.22203	2.45022	0.66632	0.63177	1.27658	0.662217	0	0.148973	0.45189	1.0305	0.814392	0.139345	0.348987	hypothetical protein
NCU02061		2.57955	3.16258	2.08011	0.507263	6.9171	7.91043	10.3223	2.00922	3.70586	0.315496	2.4117	1.15153	2.65685	2.44149	2.50648	3.13872	hypothetical protein
NCU02060	mpr-10	4.60746	4.66586	3.44834	2.41235	7.52779	6.40631	5.88003	4.38343	1.87495	1.85434	2.15383	1.42917	3.31497	2.64923	3.02193	3.95238	zinc metallopeptidase
NCU02059	apr-3	70.64	143.734	98.3546	33.6028	227.334	245.366	231.766	170.136	48.7133	187.838	133.983	296.223	219.844	137.495	106.4	150.195	endothiapepsin
NCU02058		7.77534	5.26808	5.65196	4.23416	8.09007	7.05865	8.10231	7.52039	1.51903	2.90779	3.10658	4.90017	3.43828	2.4342	3.37073	3.49321	hypothetical protein
NCU02057		17.555	17.7858	14.4109	7.9784	22.0065	11.7695	15.935	22.3099	3.25468	9.03833	8.56312	11.77	14.4383	12.3532	7.88453	11.0052	autoinducer 2 sensor kinase/phosphatase luxQ, variant 1
NCU02056		10.287	17.0119	9.43199	7.43178	18.5395	12.6521	12.9231	15.5355	7.65885	7.85682	7.56038	8.89255	8.21821	5.38888	6.30203	3.37354	salicylaldehyde dehydrogenase
NCU02055	nus-1	16.3961	13.3701	16.2302	10.5455	24.1304	24.1262	27.1887	29.0125	14.8152	13.1799	19.7666	18.1364	13.4739	13.7567	12.3979	15.3902	uridine nucleosidase Urh1
NCU02054		8.41217	4.42102	10.0753	9.43324	8.32971	3.66309	9.37199	8.70284	3.7561	6.88743	8.64476	8.77378	6.33957	7.75796	6.68771	8.93294	hypothetical protein
NCU02053	mus-42	7.25267	3.6788	11.181	10.7779	5.54883	2.14988	4.15566	4.65824	1.25061	1.81901	2.05997	1.73574	2.23638	2.29396	2.14093	2.10008	REV1
NCU02052	tif-4	5.33106	1.34386	6.7229	4.20488	4.79198	2.44978	3.90996	4.2632	0.960349	4.19158	3.15846	4.56887	4.24334	2.94427	2.88602	3.37877	transcription initiation factor-4
NCU10806		36.7633	49.6039	41.4818	33.0864	37.447	27.7393	31.0143	41.6537	11.1151	18.4319	11.9421	14.9541	23.7756	19.704	15.0188	14.0662	hypothetical protein
NCU02051		1.32877	1.60272	1.16487	0.904502	15.7012	13.3357	9.29575	1.74014	1.66378	0.611786	0.979514	0.815276	3.17298	3.72218	4.82685	3.899	hypothetical protein
NCU02049		32.0062	12.3433	11.6945	6.43131	19.1163	8.63758	5.2422	9.4184	1.33051	7.99084	1.8192	3.96186	11.2288	9.18005	1.76707	1.73018	hypothetical protein
NCU02048		11.1134	3.68805	6.76929	6.21288	8.05301	4.00555	6.26856	5.16728	3.29908	6.20399	4.72511	5.51558	9.10393	8.49757	3.95692	5.25445	VPS9 domain-containing protein
NCU02046		52.6109	10.5061	48.5224	24.7011	54.7036	63.0703	70.1937	53.7354	3.1839	25.9627	22.4662	32.4286	14.5399	11.2814	5.93016	16.181	hypothetical protein
NCU02044	gtp-4	171.889	205.137	267.295	227.13	321.267	310.894	346.183	227.256	218.647	402.999	423.867	465.275	365.69	408.436	288.081	358.473	guanine triphosphate binding-4
NCU02043		8.80507	6.93391	12.461	12.4252	9.97425	7.06949	13.1266	10.7225	11.3684	4.47782	8.42969	6.84207	7.19777	6.8404	6.96086	7.71388	UPF0326 protein hag1
NCU02042		6.60706	8.97652	6.84614	6.83007	5.82557	3.90352	2.94407	3.58148	15.3248	11.3595	10.9942	16.073	12.1916	10.0686	11.8208	8.54079	hypothetical protein
NCU02041	acw-11	1218.53	2201.29	1190.75	931.307	864.076	915.316	685.637	1071.48	189.928	621.303	546.149	1027.79	518.084	392.351	390.63	455.7	anchored cell wall protein 11
NCU02040		0.530267	0.791872	0.412328	0.223448	0.339751	0.190065	0.150175	0.606897	0.367295	0.125078	0	0.107416	0.0979816	0.38717	0.264983	0.0553039	hypothetical protein
NCU02039		12.1105	9.4274	21.7392	17.9677	16.4764	9.43896	23.9063	24.4626	2.89135	3.99923	5.15535	5.88255	5.89911	5.53121	7.03043	11.6255	hypothetical protein
NCU02038		34.6567	28.2387	50.029	47.0325	45.1701	47.8306	63.7415	69.018	6.75436	5.54825	13.1824	10.4639	11.164	7.96974	12.7914	19.7217	hypothetical protein
NCU02037		0	0	0.0766829	0	0	0	0	0	0	0	0	0	0	0	0	0.329126	hypothetical protein
NCU02036	trn-12	4.87577	1.91454	5.26513	5.41509	5.50247	4.03148	4.57667	6.15902	2.00844	3.29341	3.1426	3.91521	2.8905	2.6745	3.0687	2.40004	tRNA-splicing endonuclease
NCU02035		2.94309	3.41837	8.5232	15.7153	2.90105	0.88359	4.86208	8.16189	0.993145	0.249202	0.0705533	0.267518	0.488041	0.578542	0.263974	0.220373	helix-hairpin-helix domain-containing protein
NCU02034	rid-1	0.965125	0.305723	1.25362	1.03522	0.87134	0.256828	0.608778	0.615059	0.0607731	0.398389	0.287103	0.0622064	0.397198	0.298954	0.652186	1.34515	RIP defective
NCU02033		32.9638	21.4067	28.4554	19.1955	45.2425	38.6109	40.3998	37.106	14.1008	31.0112	33.0885	37.7745	39.855	27.8257	33.1846	58.796	hypothetical protein
NCU02032	gh76-1	0.0445746	0	0.181968	0.052593	0	0.0372796	0	0	0	0	0	0	0	0	0	0	glycosyl hydrolase family 76 protein
NCU02031	cyp450-5	24.1865	4.54654	24.1069	13.0421	41.9226	55.6809	40.672	16.5301	5.84887	2.69738	7.49789	5.02411	4.41817	5.24108	5.41768	16.1087	hypothetical protein
NCU02030		2.55904	2.35661	7.90974	6.51324	9.97825	10.3954	30.7288	17.9392	2.73479	1.69013	1.50387	0.725741	1.46585	2.429	3.00517	4.2703	hypothetical protein
NCU02029		0	0	0	0	0	0	0	0	0	0	0	0	0	0	0	0	hypothetical protein
NCU02028		30.8327	12.2784	41.3569	35.8594	51.8761	47.4207	69.856	41.5441	43.046	28.562	46.4217	37.0205	32.6294	34.1777	49.1643	75.4223	aromatic ring-opening dioxygenase LigB subunit
NCU02027		76.0892	36.5313	53.8882	38.0281	122.084	170.081	185.422	63.3619	112.194	68.8642	82.6091	85.9516	89.0018	97.1838	124.353	75.3364	acyl-protein thioesterase 1
NCU02026		46.1634	18.3007	64.2752	39.7081	40.7313	27.9749	39.9763	59.3737	4.32444	10.5342	10.8644	13.5054	9.34256	7.53085	5.77855	10.8459	hypothetical protein
NCU02025		26.9295	15.3695	30.0109	22.8912	28.3886	19.8041	25.7068	28.4962	13.2776	21.3012	19.41	28.3572	22.0916	20.5663	17.4594	17.5295	hypothetical protein
NCU02024		28.1498	21.9663	40.4289	27.3957	36.232	34.1398	53.5162	36.129	21.5302	21.8483	47.0341	35.2697	23.7353	21.799	37.4988	70.1745	hypothetical protein
NCU02023	mdr-5	0	0.0470801	0.0735438	0.0318839	0	0.0904013	0	0.0541239	0	0	0	0	0	0	0	0.0789132	multi-drug resistance-5
NCU02022		0.834823	0.404016	0.757336	0.465137	4.07106	2.87037	6.2062	0.789586	1.4135	0.689204	1.04067	0.88783	1.0798	1.34324	1.66291	1.55754	hypothetical protein
NCU02021		0	0	0	0	0	0	0	0	0	0	0	0	0	0	0	0	hypothetical protein
NCU02020		5.21401	6.1619	5.53218	6.25949	15.3252	14.8203	17.3118	7.70454	7.93023	15.8936	20.2489	21.715	40.3935	35.4385	34.7874	25.6609	metalloreductase transmembrane component
NCU02019	fxr-2	2.76977	0.18096	1.22493	1.10296	1.10915	1.10033	1.30409	1.31755	1.19907	0.743157	1.61846	1.52191	0.850855	0.412891	1.08998	0.859393	FAD-dependent oxidoreductase-2
NCU02018		155.301	118.482	151.861	175.973	203.337	203.259	274.604	95.2804	171.057	96.3615	146.622	126.18	109.882	136.004	106.934	143.375	Short chain dehydrogenase
NCU02017	ada-2	27.4036	21.566	22.9885	18.1874	29.8285	21.3996	30.8671	24.9485	21.7495	24.2946	18.536	18.3251	49.0726	56.5013	22.1491	21.0294	CBF/NF-Y family transcription factor
NCU02016		749.637	854.638	673.284	810.752	824.188	846.807	557.68	562.049	388.172	1062.66	678.021	888.43	918.17	1007.66	546.018	533.149	hypothetical protein
NCU02015	ptr-2	103.86	61.9121	119.67	94.7929	106.707	71.2061	94.6691	137.434	16.9763	63.6955	52.6098	74.1821	68.7325	59.7924	41.1041	85.1587	palmitoyltransferase erf2
NCU02014		2.25672	3.37006	4.82567	5.04006	3.45987	2.08961	2.87602	3.79355	3.74037	1.99615	4.06904	4.45716	1.77221	1.51041	4.4404	4.00117	hypothetical protein
NCU02013		49.1211	44.5852	45.3095	56.839	58.2455	48.2508	60.2904	67.2679	209.34	139.349	127.449	125.458	116.144	126.161	113.59	92.0603	hypothetical protein
NCU02012		17.6083	8.24576	20.2906	24.8989	21.3682	16.7412	20.6821	32.3116	9.87004	14.3408	17.1286	24.9203	16.7853	14.3635	14.1227	12.7313	hypothetical protein
NCU02011	nup-8	186.417	133.847	183.373	181.271	227.236	203.937	214.531	246.005	40.3074	125.055	107.066	163.275	123.211	124.55	70.7955	99.866	importin subunit beta-1
NCU02010	leu-4	132.931	137.313	156.685	181.096	109.265	63.467	87.0263	95.6236	140.362	125.792	270.013	290.763	114.952	97.8289	151.99	168.648	2-isopropylmalate synthase
NCU02009	fer-4	82.7976	155.739	71.2258	55.488	103.503	82.33	69.8243	124.825	24.707	109.73	75.1742	124.918	111.411	101.169	84.0245	76.6684	ferric reductase-4
NCU02008		0.748324	0.16297	0.636437	0.77257	0.239731	0.312928	0.927193	0.562056	0	0.463345	0	0.26528	0.362968	0.956169	0	0	hypothetical protein
NCU02007	fes-6	111.39	52.7138	97.2046	101.716	108	62.9663	107.61	89.421	169.795	140.645	172.608	120.148	149.727	173.902	127.297	138.162	iron-sulfur subunit-6
NCU02006		11.2057	4.5124	13.5942	10.6645	11.2211	8.07511	15.0892	17.7858	5.71149	7.79654	7.8739	11.6174	9.79941	6.30357	6.65624	5.81408	hypothetical protein
NCU02005	cys-5	504.972	601.033	643.086	657.223	330.886	182.535	164.012	201.837	108.568	77.7013	71.4736	73.9111	68.9493	72.1747	30.065	47.9852	phosphoadenosine phosphosulfate reductase
NCU02004	ser-3	149.838	95.5558	148.354	127.525	108.09	94.1554	121.041	227.57	40.687	59.6894	89.2496	109.138	51.3606	32.5954	63.1687	71.3099	Phosphoserine phosphatase
NCU02003	tef-1	8260.41	12954.3	11245.6	10587.1	13944.4	20997.9	12576.6	11279.1	6866.86	21250.9	18172.8	22626.1	18683.9	10942.1	15306.2	21479.1	elongation factor 1 alpha
NCU02002		6.18566	13.2893	12.0579	13.4774	9.92027	4.66552	5.5295	8.47484	1.81371	7.23708	5.74767	12.9416	3.90223	3.42656	2.32305	2.38263	hypothetical protein
NCU02001		12.8435	3.89783	12.4595	12.0742	14.3875	9.14766	10.2667	12.9451	14.9226	14.6393	22.3887	17.8595	12.8076	10.0229	22.1011	28.6136	hypothetical protein
NCU02000	mrpp-10	130.914	86.4391	109.78	102.566	133.565	122.914	138.65	155.529	106.129	105.841	91.4066	110.701	135.895	141.349	82.5822	83.5522	splicing factor 3B subunit 10
NCU01999		14.2435	10.3398	18.3391	16.514	18.9809	13.5256	18.7266	21.842	7.74201	7.26772	9.52513	10.7298	11.2906	8.51001	9.55826	9.13491	hypothetical protein
NCU01998		6.71574	5.26518	3.89593	1.85584	18.7741	13.3322	11.807	4.9556	4.52931	8.49154	9.15374	17.8679	9.55508	6.35296	10.2313	5.72865	septin
NCU01997	abc-10	41.3457	26.5781	37.2494	34.1203	23.3241	12.7188	22.8467	20.2745	21.5612	21.8927	20.3052	18.9025	25.6942	25.3824	16.4577	11.3107	ABC transporter-10
NCU01996	prr-5	32.155	18.5243	20.2257	13.0443	35.8299	26.6772	25.6367	23.8748	5.35151	9.59793	6.36337	8.84262	17.5357	13.57	11.3573	8.75616	pH-response regulator protein palI/rim-9
NCU01995		0.0645678	0.0562462	0.043931	0.0380913	0	0	0	0	0	0	0	0	0	0	0	0	hypothetical protein
NCU01994	tcf-1	40.8249	44.3252	42.9935	39.617	63.3836	44.2877	46.8003	54.8082	20.5731	27.598	24.9477	29.6159	35.3945	37.4975	20.5413	29.3295	transcription factor-1
NCU01993	eap-1	13.1666	10.9526	14.3554	12.7974	24.3746	16.1115	17.4905	15.2932	18.1652	24.591	22.1981	28.8852	12.7727	13.3761	15.4782	12.5671	ethanolaminephosphotransferase
NCU01992	cvc-3	101.117	46.7268	118.832	96.6169	115.681	83.8686	129.303	170.868	42.0818	105.338	106.844	190.773	114.084	105.189	91.8539	100.54	coatomer subunit gamma
NCU01991	tbf2	23.6504	15.4517	30.5042	26.3238	25.8912	13.8032	26.6893	27.6889	16.6763	16.505	22.4694	23.4029	19.1466	20.7259	19.6408	20.1853	Telomere binding protein
NCU01990		72.7739	74.2464	66.7918	54.2701	97.9277	63.7579	66.1721	79.3834	24.7797	64.1672	36.5825	70.2043	73.265	89.7442	35.2889	28.7217	UPF0016 domain-containing protein
NCU01989		879.39	512.711	922.969	1034.4	330.775	152.268	322.36	299.639	31.5157	15.9258	7.52513	5.84812	42.1164	50.4872	46.421	15.686	hypothetical protein
NCU01988		5.36771	4.06601	5.08121	7.98546	1.49529	0	0.46266	4.2069	0	0	0	0	0	0	0	0	hypothetical protein
NCU01987		0	0	0	0	0	0	0	0	0	0	0	0	0	0	0	0	hypothetical protein
NCU16341		13.4762	10.7383	11.7633	15.3765	3.84867	2.92689	4.81504	10.8802	0.217079	0.172489	0.0976688	0.259232	0.101341	0.266964	0.137035	0.1144	hypothetical protein
NCU01985	cys-11	354.624	523.672	463.611	469.65	349.393	266.79	234.087	290.468	193.165	256.334	293.734	434.652	206.014	155.644	234.67	216.275	sulfate adenylyltransferase
NCU01984		18.2582	8.9834	21.4175	16.3165	21.1219	12.923	19.9077	17.3365	3.34904	8.42994	7.55511	8.46219	15.7877	13.796	8.10171	10.5403	Septal pore-associated protein, putative
NCU01983		14.9165	24.9537	23.4285	29.9459	37.6108	31.9641	24.4955	21.7011	125.733	105.501	119.546	149.692	65.2241	70.928	65.8068	59.8677	hypothetical protein, variant 1
NCU01982		13.7964	51.3666	16.8783	14.5956	22.3539	25.0186	19.1322	19.3296	5.69697	13.7445	7.50353	11.4275	19.861	16.1593	4.17634	11.4281	hypothetical protein
NCU01981	eif1	849.15	1071.53	795.837	732.995	1173.95	1201.03	1455.45	1337.57	979.935	1112.6	1012.65	1157.28	1211.34	1474.58	898.655	1014.5	translation factor SUI1
NCU01980	trm44	10.1195	7.18915	11.6647	11.6211	10.2921	7.06649	9.78717	9.15023	8.84676	10.5443	7.76169	6.89605	12.676	10.5868	8.67769	6.81402	hypothetical protein
NCU01979	cdo-2	24.5568	11.1395	45.6586	28.5737	54.8874	44.1044	84.1285	96.1028	2.27316	2.14879	4.02044	4.01168	2.85427	2.21714	0.890669	2.64375	catechol dioxygenase-2
NCU01978		5.19364	2.67686	3.53368	2.73203	4.85282	2.57	3.30333	3.64081	1.73876	11.6483	5.66497	10.4638	6.46578	4.23977	4.8825	6.73022	hypothetical protein
NCU01977	urt-2	10.6196	13.9476	23.1214	21.2045	31.3777	19.7446	35.0205	27.651	230.661	146.986	273.953	203.233	127.401	140.111	282.322	309.791	urea transporter, variant 1
NCU01976		4.64964	5.28428	4.19014	3.52415	4.22203	3.16761	3.35742	5.48897	0.1493	0.279633	0.345464	0.218316	0.238969	0.157379	0.350064	1.68602	hypothetical protein
NCU01975	cia30	38.1468	13.4335	24.7949	20.5892	35.8298	22.8078	38.0532	32.2685	75.333	41.8117	44.5427	37.7492	48.186	49.6407	47.839	28.2643	complex I intermediate-associated protein CIA30
NCU01974		10.2658	8.47206	13.4443	11.2018	13.9957	7.68197	12.777	15.2278	17.2154	12.872	19.1956	14.2285	16.7226	23.3412	13.4325	17.9196	Septal pore-associated protein, putative
NCU01973	set-8	9.6633	2.1646	8.0588	5.50535	16.4692	11.2453	14.5593	11.3916	1.7594	5.40206	4.001	4.2282	7.37438	5.36224	5.81884	12.2149	SET-8
NCU01972		0.936217	0.815556	12.7853	5.52315	15.5532	16.8904	65.8215	13.126	0.18528	0.055208	0.0625212	0	0	0.284821	0.175441	0.43939	hypothetical protein
NCU01971		4.67484	2.14059	4.56716	3.81862	4.76167	3.40852	5.70314	3.66126	3.65321	2.22658	2.52153	3.52691	3.64349	3.42059	3.03992	2.14401	hypothetical protein
NCU01970		172	58.3096	163.54	140.118	303.196	349.091	272.464	186.056	31.0193	16.17	27.5569	18.9427	22.1981	23.2448	25.8591	38.3862	DUF718 domain-containing protein
NCU01969		45.4634	77.2594	88.4789	91.4119	39.9363	35.6971	49.3789	36.0238	35.5526	27.1516	35.9484	33.605	24.9058	32.8048	24.743	34.9124	hypothetical protein
NCU01968		46.4149	62.5326	54.6047	31.4947	48.17	43.542	66.4746	71.5789	2.10868	12.4572	12.6224	29.6547	9.98683	7.25359	3.16386	27.3469	MFS transporter
NCU01967		11.1702	7.76992	18.7732	18.0973	12.7115	7.52946	17.0213	9.09935	26.3871	11.8369	34.915	19.1489	10.243	11.7874	23.1088	37.4274	hypothetical protein
NCU01966	crp-77	485.194	825.446	820.688	824.096	950.863	1060.32	948.52	723.777	5218.31	2827.66	2995.54	1831.31	2856.31	3189.73	2728.95	2581.51	60S ribosomal protein L37
NCU01965	cyt-20	45.936	45.7854	53.956	45.2081	68.0356	51.9986	66.9931	44.3978	56.6805	94.5732	166.161	174.582	83.5504	71.5558	74.9551	101.206	valyl-tRNA synthetase
NCU01964		22.3603	9.96364	29.142	21.6005	23.9217	15.5984	31.9012	26.486	11.4198	25.7759	32.3374	28.1757	23.8572	22.9678	28.8056	45.613	RING-9 protein
NCU01963	eat-6	8.47962	4.29975	11.8259	6.32156	9.78485	4.3398	8.19609	7.60468	4.93841	3.65698	5.36411	5.59327	4.22892	4.49204	4.57471	6.09824	anaphase-promoting complex subunit Apc5
NCU01962	eat-5	591.834	727.332	527.937	584.302	627.017	721.471	506.906	500.792	373.417	1172.65	745.256	1031.97	869.019	889.018	497.891	447.901	encodes anonymous transcript-5 protein
NCU01961	apn-2	21.5001	20.1338	58.9126	75.9879	14.3077	6.45699	22.0863	36.9457	6.02461	5.567	5.16233	6.51314	8.56398	6.53494	5.17054	6.52828	DNA lyase Apn2
NCU01960	matA-3	0.108642	1.04104	2.43931	1.7305	1.04413	0.363447	0.53844	0.652795	0	0	0	0	0	0	0.285023	0	mating-type protein A-3
NCU01959	matA-2	0	0.181322	0.141622	0.245592	0.200046	0	0	0	0	0	0	0.0737883	0	0	0	0	mating-type protein A-2
NCU01958	matA-1	20.0147	41.2177	72.6697	72.1511	31.7934	19.2847	28.0671	29.0033	0.319433	0.15229	0.517391	0.457753	1.13334	1.02138	0.403293	0.538689	mating-type protein A-1
NCU01957	eat-2A	1.37425	3.29211	15.7784	10.9448	3.19181	3.37619	18.9003	6.02103	1.72529	0.850901	1.68633	3.47107	0.99985	1.0243	1.65245	1.94386	AR2
NCU01956	eat-2	85.754	50.9305	91.5645	79.81	98.6231	84.354	107.239	107.734	30.6788	83.9838	81.1355	114.603	92.0229	85.396	64.0582	83.8418	cytoskeleton assembly control protein Sla2
NCU01955	apg-3	105.541	45.9402	104.098	80.5597	116.529	125.443	148.408	127.114	78.0116	69.7493	89.3622	79.8041	71.3249	83.0138	67.6877	99.3031	autophagocytosis protein Aut1
NCU01954	msp-14	18.7757	14.7884	24.3252	25.5684	20.2503	8.76745	22.2554	20.7615	16.9609	15.2423	17.4076	17.6382	14.723	16.3269	13.4776	17.1913	pre-mRNA-splicing factor cwc-24
NCU01953	eat-3	86.7681	37.4627	79.9818	39.2328	80.1175	58.8708	70.4735	90.1301	8.45259	51.2062	36.5246	70.3731	53.4697	41.6086	48.8982	41.5343	AMI1 protein
NCU01951	upr-1	2.4767	1.10844	2.31896	1.78283	2.21287	1.02618	1.98198	1.70662	0.6925	0.656551	0.573574	0.418856	0.896385	1.21939	0.933913	1.17778	REV3
NCU01950	msp-13	28.8845	16.6117	27.6663	25.9188	30.605	14.4631	29.2795	31.173	37.1654	18.2898	27.7915	16.1049	25.3302	22.0567	21.4993	22.1111	pre-mRNA-splicing factor slu-7
NCU01949	un-16	1408.05	2842.91	2144.48	1900.65	3294.45	3379.49	2089.93	1869.91	3870.65	7561.81	4122.02	4044.34	6761.25	6231.81	3599.67	4266.88	40S ribosomal protein S9
NCU01948	crp-53	843	1508.38	1342.66	1390.34	1861.54	2433.56	1898.46	1309.94	8394.88	5294.68	5124.67	3674.33	5052.57	4659.74	5253.42	4140.82	ribosomal protein Srp1
NCU01947		41.0028	20.0054	39.2763	33.7382	36.6992	26.8994	38.2451	47.0435	12.8663	24.1121	18.8463	25.916	33.1226	28.466	19.7436	24.3967	hypothetical protein
NCU01946		2.83636	2.4708	1.92982	4.39239	2.04446	4.15129	1.0543	4.2607	0.491158	0.878104	0	0.502742	1.14646	0.302012	0	0.517679	hypothetical protein
NCU01945	isn-1	47.8852	93.0344	43.8553	30.879	55.7599	56.0582	66.5526	35.0217	37.0866	62.1293	82.9674	99.2989	54.4349	50.7686	40.7265	63.9526	IMP-specific nucleotidase-1
NCU01944		24.1869	35.9745	27.4579	18.8403	39.0294	42.48	28.4587	37.6337	12.596	36.7559	24.5394	17.8789	17.641	13.9644	27.3404	25.3097	hypothetical protein
NCU01943		0	0.26167	0	0	0.288691	0.125612	0	0	0	0	0	0	0	0	0	0	hypothetical protein
NCU01942		6.19781	12.575	6.93922	8.33094	6.28328	2.55894	3.96599	8.56379	1.95629	1.74875	1.54031	0.88997	0.8118	1.73755	1.44076	1.14551	hypothetical protein
NCU01940	ptk-2	99.1102	342.021	128.805	116.695	134.219	101.916	88.7787	121.112	47.2284	104.412	87.6933	69.7274	70.8254	61.442	150.612	120.788	serine/threonine protein kinase
NCU01939		32.5472	50.7044	63.3682	50.627	64.6385	44.5756	65.0919	68.6665	36.341	58.1709	67.1914	102.559	54.8499	56.2563	51.1274	50.7917	nonsense-mediated mRNA decay protein
NCU01938		73.3494	76.0625	67.749	48.2117	98.5631	87.62	92.2263	65.4392	23.2688	42.9139	38.6721	36.0232	43.6028	33.2663	32.8337	52.8893	hypothetical protein, variant 1
NCU01936	polh	18.3881	8.40302	19.0229	14.7381	19.9659	16.7654	32.0835	27.9995	8.40416	10.6078	7.96169	10.5793	13.3542	12.4217	8.92996	7.59253	sister chromatid cohesion protein Eso1
NCU16343		3.68444	2.80838	3.60359	2.37739	8.11483	10.3036	17.1192	12.7989	3.11033	2.09121	1.18411	0.897962	5.2124	6.96359	4.63171	3.36233	hypothetical protein
NCU01935	ptr-6	41.3302	32.9727	37.1811	25.1256	35.436	32.9106	43.5835	47.8178	16.9523	17.2833	13.2915	16.3314	17.6901	19.7748	17.993	14.8459	palmitoyltransferase-6
NCU01932	set-3	14.3149	7.76924	16.1648	12.9106	16.8869	7.87696	15.1054	18.1384	2.97634	8.64173	7.63765	12.8415	9.40316	8.23565	8.25823	9.48409	H3K36 methyltransferase
NCU16344		0.199177	0	0.135517	0.352509	0.255231	0.16658	0.394856	0.199465	0	0	0	0	0	0.169665	0	0	hypothetical protein
NCU01931		7.6619	10.5549	9.53706	7.91892	8.98099	5.81189	23.5493	24.9224	2.01587	4.26599	3.5539	3.49518	4.11007	3.59219	2.49316	2.90523	hypothetical protein
NCU01930	snr-7	90.4089	35.003	70.5468	54.3668	87.981	79.1926	104.421	96.5758	213.583	108.677	136.058	108.009	145.185	173.968	106.64	99.9307	U6 snRNP-associated protein Lsm7
NCU01929	par-2	44.1394	22.5197	66.5155	50.2591	54.8498	33.2335	55.3146	63.6482	26.4033	49.8294	40.6339	54.2921	51.2513	55.1008	37.7116	43.6252	poly(A)-ribonuclease-2
NCU01928	dsc-5	43.0892	16.6142	59.5557	48.8262	29.9463	19.5941	47.3787	58.1249	32.7411	32.8516	40.2853	30.5501	36.0136	30.0357	30.9896	33.6065	DSC E3 ubiquitin ligase complex subunit 5, putative
NCU01927		12.8149	6.30398	26.8496	16.0985	22.1448	21.7505	32.8768	24.3081	11.9309	15.2782	17.6191	25.5736	17.6723	17.0163	17.3704	24.2697	hypothetical protein
NCU01926		5.00916	3.15439	95.2233	26.8453	2.20408	2.52372	24.3473	45.329	9.61468	6.57679	17.7736	6.88901	2.45893	2.51905	16.1499	10.4423	hypothetical protein, variant 1
NCU01924		203.39	110.851	173.505	160.88	150.366	158.138	121.023	211.735	43.7034	107.1	99.8281	105.419	58.1994	43.066	168.891	82.8252	hypothetical protein
NCU01923		0	0	0	0.0764318	0	0	0	0	0	0	0	0	0	0	0	0	hypothetical protein
NCU01922		38.0384	17.2821	35.4746	32.4517	46.0648	47.4455	77.1153	41.5416	70.5255	31.268	52.4251	39.4074	30.2202	46.5085	37.9247	39.6805	hypothetical protein
NCU11201	emp-10	70.1532	67.0966	145.427	160.682	57.1268	18.3869	73.6233	78.1288	15.7039	8.88596	9.4921	7.30651	10.6142	15.151	13.8854	10.9789	Phosphoglycerate mutase
NCU16346		0.069767	0.243101	0.569622	0.57622	0.0894016	0	0.138309	0.279472	0	0.23039	0.326136	0	0.18048	0.178289	0.244046	0.152802	hypothetical protein
NCU11200		8.70604	2.50022	7.87627	6.7164	11.6466	10.0017	14.604	9.86836	8.9461	2.52745	5.54562	1.15311	2.96988	4.72673	5.60552	5.3781	hypothetical protein
NCU01920		15.3074	3.8955	15.564	12.7341	18.4033	13.953	17.3041	13.5211	20.8483	25.9137	29.8288	28.4737	23.4144	27.3241	27.2241	37.4187	hypothetical protein
NCU01919	uth-4	40.9485	10.3628	42.8283	36.5709	50.7874	43.0962	84.1406	46.9344	110.514	60.5543	63.9928	59.2938	84.9366	100.977	56.1976	57.1276	ubiquitin terminal hydrolase-4
NCU01918	arp-13	195.1	127.861	175.392	137.347	224.517	271.969	229.038	214.817	381.173	324.861	338.985	369.295	389.738	478.905	293.09	360.479	actin-related protein-13
NCU01917		1.10697	0.630506	1.56427	1.20563	1.09116	1.38871	1.56148	2.08924	0.442359	0.52724	0.716498	0.845212	1.62455	0.979222	0.446793	1.11899	hypothetical protein
NCU01916	mic-8	15.448	50.6529	28.7762	28.6033	27.914	14.2747	14.2227	21.786	20.4787	18.7718	16.2819	25.7611	10.7763	11.3848	11.5867	6.37819	mitochondrial carrier protein RIM2
NCU01914	vsp-4	72.717	45.2139	66.4871	79.3109	78.3784	83.3145	98.6782	84.1619	98.7416	103.369	108.495	101.627	120.596	126.617	90.8366	106.606	sorting nexin-3
NCU01913	mrpp-2	27.9529	21.4824	37.3859	35.8061	31.5627	30.4367	41.5908	49.5728	28.027	18.4814	28.6522	31.5313	24.5037	20.5479	24.6543	40.2465	pre-mRNA splicing factor
NCU01912	gt39-1	50.3671	34.744	51.5259	37.0565	57.6483	39.5102	57.8756	59.4422	16.4187	63.8679	49.7532	84.3629	74.8243	56.6873	52.7297	56.9436	mannosyltransferase 1
NCU01911		49.4843	100.835	70.4495	50.0233	49.2094	47.8794	46.3994	52.621	7.5871	28.1394	13.2227	25.8563	20.5017	19.21	23.7783	24.0609	GDP/GTP exchange factor Sec2p
NCU01910		5.10853	3.87701	5.55598	3.7786	10.7616	7.59013	9.12997	5.17406	1.54138	5.09608	5.24649	6.54417	7.22081	4.78018	8.20722	8.84353	hypothetical protein
NCU01908		20.0087	12.7671	21.7211	17.706	23.2717	13.8563	21.2226	19.8781	8.73925	29.565	18.4088	19.5172	26.0656	20.9522	18.9465	25.8191	hypothetical protein
NCU01907	syn-5	68.6757	86.848	65.9233	64.324	82.0208	75.0173	77.6819	110.061	77.1847	98.3133	63.7776	80.0903	106.119	83.4909	74.7815	62.5787	syntaxin-5
NCU01906	gcy-2	6.89544	3.75421	7.52605	5.63576	31.5704	41.3899	82.7308	10.6459	20.8959	5.51476	7.58836	6.16198	11.195	14.3173	19.4093	7.44626	Putative d-galacturonic acid reductase
NCU01905	sodh-1	6.95645	1.12452	3.41562	1.65003	9.00611	8.75696	10.0943	8.40292	2.68244	1.48016	1.13984	0.864389	1.94797	3.23777	2.57135	4.65978	sorbitol dehydrogenase-1
NCU01904	pgi-1	6.51421	2.78755	8.2423	5.79823	17.4273	16.6311	28.3203	6.18029	11.4782	3.49094	7.69304	4.29445	6.13455	12.5583	19.3888	13.5998	pentose glucuronate interconversion-1
NCU01903	pig-2	168.06	139.061	225.252	206.112	95.9103	99.2158	300.208	337	31.1253	50.4528	40.4889	53.7626	26.9904	35.4548	53.5416	41.6635	pigment biosynthesis protein Ayg1
NCU16347		610.051	610.052	722.595	683.474	326.071	332.722	844.647	1022.43	81.2736	182.464	117.165	166.217	93.2453	119.96	156.243	125.198	hypothetical protein
NCU01902	chi-1	251.993	212.469	215.734	200.858	349.382	349.901	546.186	278.029	421.581	556.821	586.254	543.838	504.36	638.984	402.649	419.361	glucosamine 6-phosphate N-acetyltransferase
NCU01901	tgl-2	3.27648	1.84386	3.94562	2.83954	7.2825	4.97127	7.98995	4.38464	2.38999	3.94972	5.06932	3.6387	3.11283	3.40849	8.34232	7.89582	hypothetical protein
NCU01900	gh43-2	10.1244	2.71372	5.45027	3.74123	7.69873	6.79261	8.0505	4.56817	2.00366	1.10221	0.728126	0.473288	1.07929	0.947728	0.291886	1.38082	xylosidase/arabinosidase
NCU01899		2.77417	3.69603	9.60409	7.38879	5.25395	3.2414	6.10621	4.69841	2.45846	1.17882	1.86896	0.43387	2.45372	2.67589	2.81847	4.46761	hypothetical protein
NCU16348		0	0.158478	0	0.107326	0	0	0	0	0	0	0	0	0	0.309939	0	0	hypothetical protein
NCU01898		4.22537	79.0112	10.7119	6.41964	44.4659	42.8904	73.4957	41.2715	243.562	73.8285	93.782	26.3054	313.543	393.409	254.76	121.785	hypothetical protein
NCU01897		10.6896	8.78151	9.94295	10.6967	11.4873	7.97828	12.8088	10.7729	40.4893	20.6662	31.5635	26.0465	29.8406	28.1242	37.8659	36.205	hypothetical protein
NCU01896		6.41308	15.2656	9.36096	7.89666	12.1358	7.6711	12.8244	14.2636	2.40183	3.78614	3.13733	2.08838	3.35175	3.39841	3.26062	5.17191	hypothetical protein
NCU01895	rrg-1	41.8419	83.3859	39.1293	34.1542	82.9218	58.192	56.83	82.9775	10.5055	37.9051	18.8975	27.0088	51.4676	38.935	17.2375	22.5764	response regulator, variant 1
NCU01894		36.4543	56.5595	37.7182	38.5156	72.42	49.6713	38.7	42.9876	76.2494	77.5242	63.1226	98.1331	55.5217	63.3921	23.7681	22.152	hypothetical protein
NCU01893		20.4955	58.3824	33.6857	28.2844	39.1855	32.6385	39.5487	50.4198	20.1978	11.9615	8.98532	5.80734	11.3008	14.5748	35.815	18.4978	hypothetical protein
NCU01891		50.0894	89.1283	50.7933	39.1899	29.0138	41.5346	48.4852	40.536	21.8231	15.8708	11.5827	4.69471	12.0182	17.5584	31.3815	23.3133	hypothetical protein
NCU01889		10.1192	17.4373	7.41166	6.78527	18.2459	12.6253	13.319	12.6811	7.39216	11.367	11.1667	10.9773	12.6952	13.3772	12.1375	11.4245	hypothetical protein
NCU01888	tad-1	2.55017	7.19765	8.79117	7.12108	4.53144	2.13281	4.65111	5.8909	1.01274	2.32991	1.81201	3.32683	2.44089	1.99853	1.12993	0.794358	tRNA-specific adenosine deaminase
NCU01886		42.1223	200.442	49.3968	30.6885	253.669	281.457	278.656	170.037	33.8495	224.878	89.4566	98.626	372.3	302.481	144.709	142.034	hypothetical protein
NCU10570		2.83739	3.31915	3.97137	1.91303	6.90826	5.08507	10.366	6.25131	0.168459	1.74012	0.682139	0.804681	5.03316	6.28415	0.921631	1.65718	hypothetical protein
NCU01884		9.6166	5.21964	13.7151	10.7574	11.304	8.47585	10.2654	12.0011	2.92061	5.74063	3.42344	4.74647	7.82193	7.34105	3.94612	5.50855	Septal pore-associated protein, putative
NCU01883		17.6696	36.0822	21.6333	20.3678	37.4304	36.1235	25.5359	28.4369	24.2127	39.058	24.7125	26.617	100.12	95.53	24.581	19.4372	SH3 domain signaling protein
NCU01882	pup-3	9.94031	62.6036	24.7681	26.7588	43.5496	32.58	43.3622	34.8415	60.0444	53.2308	73.8455	86.4765	42.3942	41.5364	54.8589	101.468	purine transporter, variant 1
NCU16349		0.372153	0.324189	1.39264	1.64662	0.238444	0.466871	0.737771	0.93173	1.41777	0.307238	0.173968	0	0.962719	1.10954	0.813624	0.135847	hypothetical protein
NCU01881		16.7579	2.90775	28.9217	17.8233	33.2586	40.7641	67.1519	29.0276	4.36461	2.95254	5.70014	4.54	5.00031	5.86082	7.68484	12.9057	Septal pore-associated protein, putative
NCU01880		0	0	0	0.11335	0	0	0	0	0	0	0	0	0.0621297	0	0	0	hypothetical protein
NCU01879		33.2204	24.8756	72.8396	44.1966	36.4831	38.8686	57.8509	37.1423	22.8529	47.5254	42.9717	49.1229	41.8651	36.5357	35.1204	50.0009	hypothetical protein
NCU01878	ves-4	14.0809	8.6093	15.5851	11.7779	13.8716	8.23797	14.9729	16.9811	3.31977	16.9186	11.2486	16.7794	13.3603	13.5431	7.31311	9.58008	vesicle-mediated transporter
NCU01877		0	0	0	0	0	0	0	0	0	0	0	0	0	0	0	0.10953	hypothetical protein
NCU01876		0	0	0	0	0	0	0	0.461222	0	0	0	0	0.297851	0.196158	0	0	hypothetical protein
NCU01875		0	0	0	0	0	0	0	0	0	0	0	0	0	0	0	0	hypothetical protein
NCU01874		0	0	0	0	0	0	0	0	0	0	0	0	0	0	0	0.086575	hypothetical protein
NCU16350		0	0	0.179145	0.232997	0	0	0	0.791041	0	0	0	0	0	0	0	0	hypothetical protein
NCU01873		3.28019	0.476239	0.956484	0.852377	3.32764	2.18816	2.01277	6.02239	7.0596	20.02	27.4912	16.9993	12.4757	14.8024	50.8824	63.3465	hypothetical protein
NCU01872		0	0	0.199408	0	0	0	0.290507	0	0.507513	0	0.137005	0.103896	0.189542	0.374483	0.38445	0.534916	hypothetical protein
NCU01871	sre-2	45.6729	13.0773	19.3792	18.0486	58.6769	105.178	25.0772	46.2759	204.901	482.655	677.92	912.3	241.134	178.429	593.197	583.727	Sterol regulatory element binding protein sre-2, putative
NCU01870	eno-1	4.31221	2.15534	3.27066	2.66907	0.905869	0.177368	0.630642	0.0707944	0.734483	0.0583611	0.264368	0.451083	0.320027	0.361306	0.680025	0.567704	enolase-1
NCU01869		0.108898	0.379452	0.0740927	0.449705	0.209318	1.27506	0.971476	0.545278	0.452575	0.179805	1.52718	0.308833	0.42256	0.278288	1.23801	1.51054	hypothetical protein
NCU01868	sut-25	30.7926	25.0427	22.424	18.9465	17.2246	9.40595	20.0899	16.2016	2.91605	1.98605	3.82353	0.938088	2.48929	2.71523	7.57358	10.5816	sugar transporter-25
NCU01867	gh61-10	0	0	0	0	0	0	0	0	0	0	0	0	0	0	0	0	endoglucanase II
NCU01866	ppm-9	4.9814	4.56777	8.25021	8.27488	2.26776	1.31563	2.59877	1.18151	0.0454002	0.0541117	0	0.046471	0.127168	0	0.229276	0.0957032	pentose phosphate metabolism-9
NCU01865		5.02407	3.40399	6.92102	6.80603	5.04707	1.60811	5.04144	5.83884	2.27702	3.27721	3.76931	2.68253	2.28646	3.38146	3.47146	2.80751	hypothetical protein
NCU16352		2.62913	1.35335	3.25241	1.97405	2.52679	3.99792	3.31679	2.15422	1.0761	2.66383	2.23459	1.10148	1.62303	2.54498	0.313526	2.96639	hypothetical protein
NCU01863		0	0	0.118047	0.102356	0	0	0	0	0	0	0	0	0	0	0	0	hypothetical protein
NCU01862		20.9863	12.6079	34.0044	16.73	31.5581	29.3916	45.2803	31.6609	3.13284	7.13188	7.86519	5.32316	8.89219	8.89986	4.23217	13.7363	SWIRM domain-containing protein FUN19
NCU01861		173.992	133.951	337.398	404.357	92.5135	42.8952	471.784	444.073	0.676684	0.645221	0.182673	0.48485	0.821347	0.915402	2.22127	0.213967	short chain dehydrogenase/reductase family protein
NCU01860		2.71818	4.95769	15.72	15.1838	2.28582	0.994581	7.24097	10.6333	0.0588367	0.0701263	0.0794157	0.0602243	0.219738	0.144714	0	0.0620136	hypothetical protein
NCU01859	nuo20.9	261.427	118.765	151.705	129.778	311.872	270.139	338.33	230.036	595.794	358.927	421.205	289.986	457.29	540.231	406.548	339.651	NADH:ubiquinone oxidoreductase 20.9kD subunit
NCU01858	div-25	19.2629	9.25066	14.6745	10.6356	21.8359	9.98293	17.0538	22.1762	14.8822	10.6699	9.85132	12.0231	16.3974	16.1984	8.42274	8.71431	chromosome segregation in meiosis protein 3
NCU01857	drh-20	17.5477	6.17107	22.2202	23.6758	17.635	16.986	24.0934	23.3332	6.27988	9.22866	11.7272	11.4045	13.7653	12.927	9.12208	15.041	DEAD/DEAH box RNA helicase
NCU01856	hac-1	160.28	141.976	238.731	194.936	258.287	266.307	337.271	473.889	140.275	361.368	318.77	423.98	307.146	309.795	517.334	354.409	transcriptional activator hac1
NCU16353		1.11013	0.120881	2.17153	1.80101	2.31164	1.0445	9.07813	3.7521	3.65247	1.94753	2.72446	0.688691	2.87177	5.20102	3.15513	4.15361	hypothetical protein
NCU01855		44.8367	271.972	70.3835	83.1068	207.28	150.434	84.8796	157.643	98.5101	129.895	62.2839	75.3597	123.878	155.643	31.1584	40.3295	hypothetical protein
NCU01854	ens-11	70.9041	129.2	74.5442	65.8579	89.6544	74.1353	88.6762	109.527	98.3251	80.3033	66.1552	47.6052	104.304	139.027	57.7908	74.7082	hypothetical protein, variant 1
NCU01853	bet-1	0	0	0	0.030699	1.40032	3.00294	1.59899	3.54365	0.0360441	0	0	0	0	0	0	0	choline dehydrogenase
NCU01852	trm-54	0.811277	0.706718	1.93194	0.837563	0.779697	0.678506	1.30675	2.23424	0.140485	0	0.0948109	0.0718991	0.131168	0	0.354733	0	arsenical-resistance protein
NCU01851		4.27142	1.91683	6.86924	4.35255	5.88819	3.68063	5.90183	5.18498	1.70346	3.95379	3.26739	5.23091	4.2692	2.53595	1.47151	1.98443	hypothetical protein
NCU01850	pex16	25.7061	21.6987	29.1953	26.3333	29.9615	25.7212	27.6532	31.331	20.7502	32.5187	26.3933	39.7477	20.1473	20.8788	24.2227	25.9926	peroxisomal membrane protein pex16
NCU01849		1.87615	9.17054	11.2049	8.05523	9.01561	11.6811	22.8328	14.1959	0.144393	3.78619	0.487242	1.69968	13.0772	8.2572	0.911503	0.837043	extracellular dioxygenase
NCU01848		0	0	0	0	0	0	0	0	0	0	0	0	0	0	0	0	hypothetical protein
NCU09970		0	0	0	0	0	0	0	0	0	0	0	0	0	0	0	0	hypothetical protein
NCU09971		8.45752	8.19842	6.36011	7.1278	6.23373	3.8292	2.52128	3.50253	18.5436	11.9171	23.5432	15.1036	11.3095	12.6754	7.56297	28.6441	hypothetical protein
NCU09972		20.47	16.3171	23.7682	19.6296	22.1292	15.5996	20.917	20.0248	33.4487	29.8186	29.7784	30.091	22.6433	28.8821	20.3202	21.176	hypothetical protein
NCU09973		10.3123	6.41661	13.5316	14.7747	9.25017	4.31232	11.536	14.0156	1.63267	3.52703	2.61692	2.50676	2.28659	2.13334	2.31896	4.40962	hypothetical protein
NCU09974	czt-1	8.62417	8.136	9.37819	6.24308	14.5501	11.8113	17.8435	10.6733	4.565	4.8502	5.5279	5.44699	6.33247	6.09522	5.2365	5.93875	fungal specific transcription factor domain-containing protein
NCU09975	abc-3	6.56159	4.09953	11.2159	10.1534	7.51227	3.95837	20.2316	7.27129	2.10483	3.10814	3.21816	3.8323	4.22613	4.46691	3.29237	3.5535	Staurosporine transporter
NCU09976	ce12-1	0.61612	0.268357	0.2096	1.1813	1.18427	0.772931	80.3085	2.46805	0.640143	2.79757	1.44007	2.51176	2.78921	1.96811	2.9634	1.34942	rhamnogalacturonan acetylesterase
NCU09977		0.465504	0.811018	0.443411	0.604166	1.67023	1.55728	1.56882	0.279707	0.0644872	0.768611	0.261128	0.0660081	1.20421	0.793062	0.81417	0.611723	hypothetical protein
NCU09978		1.49449	1.57123	2.3843	2.34097	10.0707	8.57695	8.17308	5.78019	0.214174	0.42545	0.144543	0.219225	1.16649	0.790172	0.585869	0.4891	hypothetical protein
NCU09980		41.8851	10.539	36.046	28.6521	33.2447	19.8712	30.4345	46.4946	9.37827	12.6561	13.9243	16.8765	14.1513	10.1196	8.70839	10.0441	DUF255 domain-containing protein
NCU09981		0	0	0	0	0	0	0	0	0	0.109309	0.123788	0	0.0856286	0.112786	0	0	hypothetical protein
NCU09982	ro-13	48.1583	25.385	38.3499	23.1924	51.3843	49.2364	55.9674	47.1945	25.3924	47.3039	44.3814	58.1146	51.7071	47.9296	34.2074	49.2219	cytoplasmic dynein 1 light intermediate chain
NCU02463		91.4332	123.202	102.67	94.1164	94.6933	94.0822	111.655	102.641	22.6674	56.0974	44.5478	46.6188	59.0829	53.5585	41.9999	69.7382	Bax Inhibitor family protein
NCU02464	cdc11	190.488	81.1736	136.954	88.3382	224.609	202.818	172.267	143.217	121.572	263.394	162.386	348.718	212.205	174.441	145.458	133.964	neuronal-specific septin-3
NCU02465		0	0	0	0	0	0	0	0	0	0	0	0	0	0	0	0.432505	hypothetical protein
NCU02466	apg-14	12.8479	2.10865	17.0397	7.44222	16.5532	9.53836	24.1321	14.2184	19.4429	7.14808	23.6321	9.20813	11.3195	14.1561	15.3471	25.2166	SVP1-like protein 2, variant 1
NCU02467	snr-19	13.7655	8.18237	19.6133	17.9615	16.135	8.05889	18.1394	11.1906	8.357	12.9019	13.9297	13.8932	16.2863	15.6575	10.6218	9.04471	small nuclear ribonucleoprotein-19
NCU02468	gsl-20	30.739	17.165	20.4728	12.828	75.8687	63.476	43.7046	20.8474	25.8519	44.2857	42.3497	62.719	39.3395	34.9126	37.5853	53.8864	longevity-assurance protein
NCU02470		37.8647	43.6919	28.8872	15.3524	98.8593	103.739	84.6149	48.4702	35.8638	141.469	89.6595	180.356	102.756	86.3695	74.494	83.818	hypothetical protein
NCU16357		0	0	0.0983524	0	0	0.120896	0	0	0	0	0	0.102488	0	0	0	0	hypothetical protein
NCU02472	nuo20.8	288.358	98.7032	154.184	145.622	332.171	358.999	350.956	245.923	338.476	431.1	478.023	493.386	497.118	541.272	466.55	494.981	NADH:ubiquinone oxidoreductase 20.8kD subunit
NCU02473	nup-12	22.501	10.8144	20.0166	19.0723	28.2121	20.9816	28.7766	31.0161	38.4265	21.2985	23.8781	28.1472	21.8697	22.1964	17.9809	13.7837	nucleoporin-12
NCU02474	tom5	354.507	547.146	230.398	285.697	466.797	412.939	203.996	206.254	182.737	382.412	178.137	243.767	325.733	381.571	171.297	155.599	outer mitochondrial membrane translocase 5
NCU02475	gyd-1	55.0023	23.6854	28.2261	22.802	83.9315	62.8278	42.9425	33.0928	56.3055	82.7684	149.436	174.27	65.0394	57.5445	103.935	162.758	glycine dehydrogenase
NCU02476	adh-2	19.8518	9.23085	117.592	81.6238	5.02758	1.851	19.2786	7.32086	1.95109	1.49494	2.00649	1.5216	2.73254	3.42778	1.75951	1.76266	alcohol dehydrogenase III
NCU02477	crp-42	12.8411	55.1271	19.1633	20.1316	33.8191	20.7078	14.1348	16.9805	12.3835	24.0138	14.128	20.8745	10.0481	10.2737	12.4704	5.74917	ribosome biogenesis protein Sqt1
NCU02478	gh13-8	4.67628	38.3485	6.74796	4.31496	21.2476	16.4318	21.5462	9.46904	3.13229	13.4909	8.61587	11.0151	61.0944	44.3865	8.76307	6.21518	alpha-1,3-glucan synthase Ags2
NCU02479	gln-4	23.9374	8.92134	15.699	10.5913	46.446	47.315	45.5587	8.34078	88.7141	25.2118	76.3103	38.9295	40.0986	59.1223	54.2756	150.796	glutamine-4
NCU02480		59.926	8.88714	31.44	21.3938	122.327	170.934	138.94	31.423	405.226	122.869	409.98	186.421	186.015	252.021	277.697	595.095	short-chain dehydrogenase/reductase, variant 1
NCU02481	acu-21	48.995	13.3899	12.8113	13.602	62.7837	46.4	14.379	14.8641	12.2772	28.8693	28.7416	23.3285	29.232	27.8237	26.5899	55.1619	mitochondrial 2-methylisocitrate lyase
NCU02482	tca-2	80.512	20.0219	11.5519	11.2683	85.1462	101.967	22.2004	26.7255	11.6352	26.468	24.2748	24.6195	35.7737	30.1949	34.0391	48.0647	2-methylcitrate synthase
NCU02483		0	0	0	0	0.103762	0	0.160526	0	0	0	0	0	0	0	0	0	hypothetical protein
NCU02485		2.41493	1.52182	1.60812	1.48529	3.52253	1.67593	2.49558	2.88152	0.960926	0.76354	0.576456	0.546439	2.09346	1.26928	0.898665	0.675208	hypothetical protein
NCU02486		0.219578	0.382557	0.398395	0.0431796	0.0937914	0.122428	0	0	0	0	0	0	0.0473354	0	0	0	hypothetical protein
NCU02487		0.367548	0.106726	0.416792	0.650498	0.353241	0.102465	0.728643	0.613468	0	0	0	0	0	0	0	0	hypothetical protein
NCU02488		1.03785	0.774934	1.10965	1.57441	0.379981	0.124	1.61659	2.52414	0.821574	0.244805	0.138617	0	0.191772	0.252592	0.518631	0.216484	hypothetical protein
NCU10933		21.0325	12.0556	39.6857	50.5545	14.3275	11.8359	42.3158	32.0251	6.87801	4.38936	5.11701	4.71197	7.23091	7.52612	10.8717	6.33609	hypothetical protein
NCU10932		0.6306	0.274664	1.71621	1.61208	0.740732	0.791097	3.33368	3.26282	0.145597	0	0.294783	0.0745156	0.0679706	0	0.183821	0.0767295	hypothetical protein
NCU02490		58.3487	44.3471	81.9305	73.7348	62.4336	48.9632	78.4091	104.317	22.8752	56.361	34.7204	65.1076	64.3696	42.8649	35.3302	31.4959	DnaJ domain-containing protein
NCU02491		89.9873	207.124	116.382	91.4385	84.6454	87.782	112.112	124.611	64.265	63.9157	48.2307	27.3903	98.7841	140.753	45.0457	53.8596	DnaJ domain-containing protein
NCU02492		122.613	41.6055	142.704	48.1952	104.596	105.437	116.361	136.355	40.1189	38.0905	62.4617	58.1213	48.18	57.2706	30.9707	117.379	hypothetical protein
NCU02493	pca-7	102.13	32.6122	92.1351	78.9174	109.746	86.922	171.258	101.493	167.576	124.986	160.287	158.479	153.879	167.39	146.572	148.95	proteasome component C1
NCU02494		3.88832	4.75679	8.66133	8.60707	7.34394	3.42164	4.82611	5.62083	1.00705	2.88907	3.22436	3.72768	1.59626	1.8001	1.74453	1.08611	hypothetical protein
NCU02495		9.26603	9.1797	21.7154	17.7212	16.3749	7.14176	15.4279	14.4347	8.51566	7.74974	9.62564	10.434	6.81505	6.34543	8.36799	10.0366	CwfJ domain-containing protein
NCU02496	div-12	17.4594	4.37698	15.9372	11.1317	19.6633	15.7509	20.5667	16.1091	9.9652	11.1611	12.8424	16.5561	13.4889	12.5631	12.6762	16.1508	M-phase inducer phosphatase 3
NCU02497	polp-1	5.33027	10.8925	15.2428	12.8619	9.88606	3.4859	4.60814	7.10393	1.69335	3.77186	3.10995	4.74524	3.00658	1.84351	1.40191	1.31665	hypothetical protein
NCU02498	cul-3	18.7423	8.41848	21.1703	21.142	20.5223	14.6647	19.7026	26.7977	14.7062	12.7834	11.9442	15.0531	13.6835	14.718	10.2759	10.6097	Cullin-3
NCU02499	znf-5	34.524	23.2267	34.6924	43.3664	22.3242	12.8822	16.1101	19.0423	20.4551	20.346	14.9966	18.2262	12.6408	14.1161	14.1203	13.0288	zinc finger transcription factor-5
NCU02500	ccg-4	0.44801	3.84694	4.5723	3.39815	3.6906	6.26267	5.96331	1.66645	0	0.369863	0.299184	0.226884	0.0827823	0.0545184	0	0.0934498	clock-controlled pheromone ccg-4
NCU02501		0	0	0	0.0709298	0	0	0	0	0	0	0	0	0	0	0.210286	0	hypothetical protein
NCU02502	std-6	48.3356	105.83	51.0961	59.2952	35.9231	27.1762	23.902	16.6225	27.3758	37.5387	51.2057	37.8348	22.2734	23.12	43.499	87.1936	steroid-6
NCU02503		0	0	0	0	0	0	0	0	0	0	0	0	0	0	0	0	hypothetical protein
NCU02504		57.7903	37.7947	44.7248	49.852	63.4832	65.4899	42.3998	46.3342	71.7137	148.823	101.367	127.809	133.464	139.131	64.8137	79.0275	DUF1640 domain-containing protein
NCU02505	suc	147.723	143.774	320.177	217.988	180.587	122.196	184.88	201.646	81.527	102.751	228.519	213.822	88.4317	65.9872	114.449	262.033	pyruvate carboxylase
NCU02507		7.43593	5.93778	14.9972	10.4969	8.1674	6.73724	21.2345	8.06726	11.7114	6.35812	10.2626	7.21769	10.0187	10.7077	14.0893	8.33691	hypothetical protein
NCU02508	snr-23	212.067	203.3	238.607	238.136	242.366	229.433	243.755	268.658	151.811	219.837	227.471	300.784	229.774	200.668	180.703	214.996	small nuclear ribonucleoprotein-23
NCU02509	crp-44	814.233	1611.12	1328.95	1327.2	1727.31	1800	1343.21	1021.07	4979.56	4288.27	3215.22	2506.57	3883.84	4191.83	2761.78	2768.18	60S ribosomal protein L11
NCU02510	clt-1	62.4825	37.6236	71.9279	53.148	91.701	71.0934	98.9473	98.8317	47.5723	67.2948	82.2283	117.519	80.606	64.2302	67.6002	70.6308	clathrin heavy chain
NCU02511	tcmt-1	12.3186	43.2964	28.5201	30.1541	25.6787	18.4945	15.6022	23.2165	9.15477	15.2901	13.5965	21.3494	11.5628	9.32744	11.2215	6.21414	tRNA-cytosine methyltransferase-1
NCU02512		15.0507	8.08094	9.82164	7.14791	27.8379	22.3646	60.8469	12.3234	0.852358	1.60201	2.21247	1.24158	3.76488	3.4269	1.28308	2.52238	hypothetical protein
NCU02513		81.1978	63.8518	155.86	176.033	75.0962	37.1388	130.497	94.2147	99.0283	39.9504	76.4465	55.6517	72.7627	85.6554	74.9908	101.31	YjeF domain-containing protein
NCU02514	atp-1	738.421	708.209	870.714	854.628	996.752	1676.02	994.083	843.611	610.233	1303.62	1673.96	3247.92	1024.64	767.322	1240.43	1176.12	mitochondrial ATP synthase alpha subunit
NCU16361		0	0	0	0.0611683	0	0	0	0	0	0	0	0	0	0	0	0.0756965	hypothetical protein
NCU02515	dpp-1	56.7148	23.3442	73.574	56.2887	57.6623	50.1101	74.6846	68.7974	14.3833	35.4045	27.5865	40.7052	37.7669	28.5604	25.1934	39.2481	dipeptidyl aminopeptidase
NCU02516		0	0.0869406	0.0679049	0.117757	1.27891	1.16858	8.50774	0.99948	0	0	0.0933092	0	0.0645451	0.170031	0.0872785	0.145725	hypothetical protein
NCU16362		0.280621	0.366682	1.81385	1.07608	1.16869	0.704087	0.556316	0.843083	0.0971877	0	0	0	0.272226	0	0.245405	0.102435	hypothetical protein
NCU02517	coq-4	0	0	0	0	0	0	0	0	0	0	0	0	0	0	0	0	hypothetical protein
NCU11237		65.2669	60.0391	66.2549	30.649	100.362	50.437	105.581	103.794	51.5369	147.638	84.9398	159.738	188.593	144.106	84.7011	102.54	prenylated Rab acceptor 1
NCU11236		101.75	95.3235	96.1633	64.4667	170.601	203.304	188.584	176.059	64.9526	185.028	133.125	247.476	213.766	163.988	123.731	138.018	hypothetical protein
NCU02519		6.51688	3.31535	8.44233	3.53702	7.1818	3.88064	12.3509	11.8518	5.164	3.52937	3.36324	5.1749	5.32727	4.48544	3.5562	2.70238	hypothetical protein
NCU02520	trx-2	69.7123	17.5791	87.8076	80.3234	69.4006	56.7691	144.209	76.4431	160.496	74.3439	153.395	112.254	82.1735	99.1984	72.1241	102.196	thioredoxin-2
NCU02521		71.3895	23.9146	74.2922	57.9823	24.8157	16.7405	29.1773	42.8212	2.57545	1.27901	2.78101	2.54832	1.68325	1.79479	2.00514	6.01717	hypothetical protein
NCU02522		9.07835	5.59932	15.4194	15.3244	11.2087	7.26009	14.319	11.6796	11.2912	2.73533	7.62026	3.99346	4.28553	5.47535	6.78007	10.5463	hypothetical protein
NCU02523		88.6237	92.6421	99.9625	106.533	53.2923	47.5319	41.0215	49.9128	20.2743	19.533	12.6946	11.7021	13.7766	12.8129	18.4156	26.8894	Septal pore-associated protein, putative
NCU02524	rho-5	27.0607	35.2662	34.9414	33.3833	38.0698	26.5236	18.0663	27.0784	4.11414	15.9322	13.7525	28.2316	19.0955	15.0691	9.09459	14.9657	rho GAP domain-containing protein
NCU02525	sgr-4	13.0822	5.26711	11.818	11.8036	8.89848	4.68908	9.18972	8.91756	2.48747	10.2557	4.86495	5.35208	4.78719	4.71349	4.29416	7.78509	hypothetical protein
NCU02526		155.824	109.175	158.841	150.828	344.065	299.964	138.146	216.698	134.241	38.8126	113.529	33.1129	74.0909	95.692	323.929	258.593	hypothetical protein
NCU16363		14.5159	28.6622	27.654	45.8151	26.3516	13.9613	12.47	20.1094	0.50273	0	0	0	0.312926	0.206085	0.423141	0	hypothetical protein
NCU02527		1.61029	4.37329	1.48231	1.14556	1.94209	1.38636	1.07975	1.09089	0.0984162	0.234601	0.0885592	0.235054	0.183778	0.121032	0.331342	0	hypothetical protein
NCU02528	tep-4	22.211	60.7806	38.0406	41.2977	47.3546	21.5866	26.9506	35.0521	22.1751	26.4301	16.3977	26.4449	18.9708	19.9639	14.5342	5.31193	telomere protein-4
NCU02529		2.67996	2.86514	1.98917	1.58102	2.02929	1.73196	4.22614	2.92783	2.86883	1.70965	2.05001	1.81371	1.96953	2.80171	2.45016	2.04547	hypothetical protein
NCU02530	cox-12	154.276	323.571	225.303	274	318.675	246.943	200.188	145.629	368.44	423.049	367.701	387.492	302.663	386.958	268.152	258.135	cytochrome oxidase-12
NCU02531	tep-3	3.08568	1.85836	5.36527	4.27002	5.19889	2.96301	4.53124	3.815	3.82608	2.01279	5.16431	3.34913	3.10423	3.60199	4.59734	5.0617	telomere protein-3
NCU02532	div-61	31.6626	15.7097	28.8018	22.2525	39.2945	38.6849	38.6167	33.087	41.5266	32.3336	57.4027	57.2929	35.523	37.9942	36.9589	57.8895	nuclear division-61
NCU02533	rpo-1	25.8139	103.468	53.3572	61.9751	50.1414	31.0175	24.6965	41.8856	32.9313	34.3945	23.294	37.4727	17.1699	14.9609	12.2159	8.8861	DNA-directed RNA polymerase I and III polypeptide
NCU02534	nuo49	130.848	62.4184	88.3105	68.6693	179.777	191.765	187.388	154.175	138.725	182.776	193.972	229.293	213.882	148.082	189.313	154.243	NADH:ubiquinone oxidoreductase 49kD subunit
NCU02535		4.49975	1.583	7.53618	6.0239	3.54838	3.11199	2.40167	3.813	0.239754	0.857275	0.56632	0.981634	1.11927	1.03197	0.454045	0.884448	hypothetical protein
NCU02536	coq-6	30.6474	21.4883	58.6726	60.7352	39.6209	34.1567	43.2437	26.3364	80.3003	80.5611	90.2798	111.198	55.9893	56.0913	57.3465	71.0428	ubiquinone biosynthesis monooxygenase COQ6
NCU16364		3.65919	1.1034	3.35147	1.8266	13.3456	16.0079	28.319	5.49673	18.0345	4.99613	9.47377	7.98262	11.4683	19.4214	10.4615	10.994	hypothetical protein
NCU11235	pod-6	2.90142	2.08664	3.78749	2.36848	5.90119	3.58344	9.12945	4.96658	3.22486	3.34231	5.83529	4.83178	5.62923	4.85682	4.98609	5.61572	polarity-defective 6
NCU11234	trl-3	3.55049	8.52265	13.9574	10.054	3.38701	2.44153	4.69243	4.34577	14.9743	9.31463	16.0809	17.7888	8.06215	6.92257	10.0737	12.2692	translation-3
NCU02538	cvc-6	73.0374	25.1986	49.4975	39.7713	85.5879	77.1592	77.3973	78.244	158.727	113.772	95.1046	119.442	118.771	147.353	86.7309	77.492	coatomer zeta subunit
NCU02539	cdc54	25.1226	18.1059	26.9999	18.0477	33.1838	18.8974	21.6491	38.1918	4.52019	7.94116	9.3105	16.3142	8.22126	6.20157	7.85108	5.01212	cell division control protein 54
NCU02540	div-23	471.846	452.838	432.221	530.747	164.337	120.35	210.591	219.893	22.2817	9.25147	6.77922	3.08458	19.4824	23.1906	38.5076	18.2392	meiotic expression up-regulated protein 14
NCU02541	ti-5	263.409	131.213	269.575	298.949	229.056	248.139	257.436	358.075	130.746	246.419	159.163	235.837	251.313	232.439	181.214	206.413	tiny-5
NCU02542	emp-1	142.167	92.3536	267.56	249.101	186.392	196.293	327.735	153.33	315.06	375.957	664.179	555.847	394.849	418.71	487.359	727.499	hexokinase, variant 1
NCU02543	aat-3	31.5449	14.111	26.1613	25.2488	11.9083	9.05556	10.3945	15.8807	2.89363	3.02656	3.50719	3.32456	5.56886	5.30156	1.41659	4.04576	aspartate aminotransferase-3
NCU02544	abc-11	56.9103	18.6228	78.9249	58.4942	36.4633	47.8423	63.8382	71.9766	13.0946	23.4917	27.5193	32.8488	37.3436	32.5412	17.9457	31.2861	ABC transporter-11
NCU02545	mrp-65	42.2543	54.537	60.6032	62.4537	71.2786	47.7803	52.6482	52.2775	55.944	130.042	96.6716	157.944	81.3312	64.9905	61.6126	44.64	hypothetical protein
NCU02546	nog2	17.9229	54.6261	31.0405	32.3699	33.5757	13.8848	17.6782	24.7844	14.4276	14.5784	10.5398	13.6127	9.73996	8.55267	5.89205	3.95437	nucleolar GTP-binding protein 2
NCU02547		122.208	74.0329	149.287	154.373	273.754	206.6	537.804	103.607	100.028	27.4948	59.134	25.1337	58.16	78.0359	102.629	93.9869	hypothetical protein, variant 1
NCU02548		129.64	173.176	173.7	165.224	182.748	203.646	194.961	202.998	84.4924	244.763	240.875	352.035	207.355	208.483	158.2	217.53	hypothetical protein
NCU02549	pep	1165.86	967.341	775.043	902.12	1334.23	1404.39	891.467	719.232	618.416	2648.29	1853.2	2948.71	1745.07	1186.19	1180.98	1095.81	ubiquinol-cytochrome-c reductase subunit beta
NCU02550	gh36-1	30.6784	9.27116	29.9534	23.9785	22.8167	21.2212	36.0019	23.3466	14.6033	9.87422	17.9421	13.199	14.4651	17.2108	12.2619	21.4351	Alpha-galactosidase
NCU16366		4.20493	4.60828	3.41471	4.64125	3.65016	4.87809	2.68904	3.1243	5.91913	3.24749	1.14135	0.769363	4.38616	6.35497	1.66068	0.297083	hypothetical protein
NCU02552		84.0206	50.6336	88.5427	70.2136	55.9374	32.0943	53.5224	55.6251	13.0953	23.0442	14.8247	16.0983	40.5942	49.6324	19.0358	18.6315	RING-8 protein
NCU02553		37.4218	27.6003	35.8156	37.6776	39.162	33.6622	34.2082	41.64	13.5363	35.4254	31.7991	37.5574	40.2821	24.0849	25.1623	35.5163	hypothetical protein
NCU02554	gol-4	10.2462	2.91193	12.1299	10.689	11.5468	8.6504	13.7578	10.4066	10.1676	15.3981	17.1435	16.796	16.151	16.734	14.4679	18.3561	golgi-4
NCU02555	arp-4	15.3319	4.19756	17.6305	12.981	15.6958	10.9909	15.7651	22.1031	21.2862	10.0982	15.3423	15.2422	12.8138	12.5148	14.2918	10.3076	actin
NCU16367		15.4954	5.88855	13.2317	7.9144	14.2593	9.21951	13.2977	13.7474	34.2162	19.4035	24.599	18.9494	27.5753	33.3088	24.1005	23.3085	hypothetical protein
NCU16368		26.223	20.359	49.0293	43.6198	25.9821	19.7208	42.4709	33.8536	87.0119	36.4643	125.77	70.0775	39.2261	49.4152	97.9937	158.284	hypothetical protein
NCU02556	hat-2	18.5642	9.69245	34.1486	29.6271	20.7861	12.5675	28.5309	35.426	8.5236	13.8284	17.6954	19.1427	19.2212	17.8998	18.0853	26.4218	histone acetyl transferase-2
NCU02558	tcf-23	57.5674	40.6906	62.7248	70.1028	71.6643	77.1024	59.9106	119.824	8.7522	83.2267	17.8267	32.4386	55.1077	42.6651	19.0282	37.3321	transcription factor-23
NCU02559		22.6602	14.1274	25.9984	24.9671	24.7673	19.8807	26.0947	22.9155	17.6193	18.3407	21.6011	17.9561	16.379	13.8146	15.2509	21.4901	hypothetical protein
NCU02560		30.7429	51.0883	22.2968	20.7207	58.3648	76.3208	40.2823	19.6585	38.2625	35.2915	28.8941	46.8714	31.4232	32.3374	28.0198	19.957	hypothetical protein
NCU02561		56.6669	66.9452	54.4441	45.3751	65.3616	41.8746	46.872	61.0894	56.3672	93.1377	62.4748	92.2779	83.085	73.0673	57.0227	48.9265	hypothetical protein
NCU02562		0.0900175	0	0.0612467	0.10621	0.403729	0.150571	0.0892272	0.0901479	0.374109	0	0.08416	0.0638221	0.232865	0.306719	0.236162	0.0657183	hypothetical protein
NCU02563	trf-5	66.1768	42.6527	74.2275	71.1757	82.6932	59.7614	85.3883	95.9229	47.2158	44.97	60.5116	71.4906	42.1548	29.3262	49.3082	47.587	transcription elongation factor-5
NCU02564	cys-12	9.73169	3.34485	10.495	14.2552	10.0527	3.65426	10.4993	8.22093	11.3263	10.6029	11.6361	15.3484	13.2724	12.914	8.16305	11.0196	cysteine synthase 2
NCU02565		28.9052	10.8485	19.8897	22.0019	46.1531	39.1947	30.2757	30.1942	34.0048	46.3737	39.7705	59.2969	50.6127	46.1181	32.328	31.5342	hypothetical protein
NCU02566		53.684	28.6856	90.0047	83.3355	70.0622	61.2851	88.9965	98.79	38.6949	74.2404	102.632	139.439	68.3569	63.3125	43.6041	70.9022	alanyl-tRNA synthetase
NCU02567		46.5015	35.9224	71.2374	74.665	63.9451	41.2149	74.3579	80.031	10.5846	22.3339	10.8005	11.56	21.2784	16.8784	10.9976	30.9063	hypothetical protein
NCU02568		12.4131	4.71721	11.3932	7.81451	16.387	12.4719	14.9466	13.2654	2.13509	1.37555	2.10299	2.12638	6.84252	4.04504	5.39123	5.16979	hypothetical protein
NCU10788		7.51773	3.14344	7.91115	7.21433	7.89944	6.03591	9.04144	9.73701	2.98548	4.01348	5.85712	4.58384	5.99633	5.63538	4.9088	7.574	hypothetical protein
NCU10789	uce-18	44.8004	21.0143	59.0651	48.4545	33.0678	20.4155	42.4145	45.1529	15.9704	19.5429	16.3782	23.7934	28.204	28.4471	20.8807	18.7496	ubiquitin-protein ligase Sel1/Ubx2
NCU02570		19.9934	12.1762	19.4418	21.8677	21.7658	15.3896	21.3963	20.3768	31.8029	18.3318	17.7826	21.0747	16.2486	22.1554	11.7594	10.2046	WD domain-containing protein
NCU02571	erg-10	83.736	46.1634	107.232	71.5383	99.8547	120.86	168.635	95.0224	112.781	183.38	239.031	336.904	166.082	158.257	162.055	210.621	acetyl-CoA acetyltransferase-1
NCU02572	msp-15	19.8171	14.5246	29.8184	27.3637	20.1613	14.0736	20.4374	21.3272	8.77386	9.61775	10.1714	13.8973	11.3013	9.50366	9.27147	8.8651	U5 small nuclear ribonucleoprotein component
NCU02573	div-57	39.1806	73.5162	67.9076	69.0692	96.9461	97.2272	95.2518	67.736	149.371	90.4418	115.484	71.5306	106.89	130.515	119.156	126.385	nuclear division-57
NCU02574		3.29193	3.98287	5.7239	9.06292	3.86686	2.75319	3.44431	6.41025	1.52013	0.754922	1.36788	0.25933	0.118276	0.155787	2.07914	3.47145	hypothetical protein
NCU02575		0.289409	0.378164	0.0984551	0.512205	0.278144	1.0892	0.143434	0.144914	0.100231	0.477855	0	0.61557	0.187167	0.123264	0	0.211286	hypothetical protein
NCU02576	znf-39	41.171	64.6611	55.1301	46.2173	69.7823	45.1142	57.2353	70.3008	11.0626	32.3384	27.7537	36.7864	34.1835	30.0085	37.1785	39.84	zinc finger transcription factor-39
NCU02577		21.8284	14.1004	26.9159	21.8323	20.0965	19.7165	25.2318	21.7927	58.0129	29.9423	64.4265	49.8097	33.1421	35.3002	52.2158	75.4633	hypothetical protein
NCU02578	sin3	34.1022	17.5505	35.6529	27.8468	35.0101	14.763	32.2455	33.0873	5.77729	21.3633	13.6951	20.7711	21.3823	17.2407	10.4258	13.1062	paired amphipathic helix protein Sin3a
NCU02579		57.4507	14.9664	102.917	77.5991	68.4355	64.0139	273.468	110.516	45.1458	19.8123	23.2017	17.9815	23.1041	39.0267	48.5715	29.4659	FAS1 domain-containing protein
NCU02580		523.072	218.608	785.66	573.263	635.377	825.349	1055.45	1197.46	119.462	407.337	426.157	634.519	282.686	215.68	225.489	397.799	fumarate reductase Osm1
NCU02582	sor-4	22.6935	13.9959	22.8329	20.1387	31.6969	24.3609	36.2811	31.4079	9.02036	14.8227	7.70867	8.63213	23.0985	27.733	4.98667	7.59468	RCO3
NCU02583	gla-2	36.0139	7.02907	27.7127	20.3011	37.3301	28.7802	19.1133	17.3795	2.34249	1.46946	2.02467	1.30403	2.59002	1.64255	1.97164	2.59892	alpha-glucosidase, variant 1
NCU02584		0	0	0	0	0.169748	0.110788	1.05043	0	0.0458774	0	0	0	0.128504	0.11284	0.289608	0.435191	hypothetical protein
NCU02585		17.4805	14.0616	21.7449	18.6869	23.3875	17.469	22.0708	17.8307	17.2771	33.7178	44.1754	46.2387	30.2953	23.2857	34.404	79.7095	Aspartyl-tRNA synthetase
NCU02586		28.13	26.8652	50.4321	38.0539	39.5682	25.9204	38.8168	39.8289	11.1038	20.8284	18.1991	24.6256	19.7227	20.223	22.6972	28.3946	ENTH domain-containing protein
NCU02587	rtf-2	8.86318	4.64752	8.19664	7.41166	10.7511	10.7232	15.7795	12.7539	9.47698	5.6122	6.03382	7.8092	9.34931	9.16254	4.28933	6.09373	RNA polymerase transcription factor-2
NCU02588	div-49	107.968	41.7915	64.5201	62.313	114.272	96.4318	124.79	100.474	459.224	168.264	253.88	167.686	187.079	247.54	249.051	179.881	nuclear movement protein nudC
NCU02589		28.6611	32.7431	52.5016	54.2147	27.8038	13.0871	24.4652	23.1559	16.8727	17.3134	15.5347	19.0625	13.2498	10.7185	10.7687	11.1884	hypothetical protein
NCU02590		7.56871	4.97385	7.88258	5.0918	12.1235	11.6051	10.0688	15.0929	2.71325	16.279	7.88315	16.6399	15.5004	9.9254	8.27359	8.11879	hypothetical protein
NCU02591		36.6382	61.2704	45.3455	34.8184	58	74.1664	45.3586	72.1844	25.3088	49.3835	19.4806	30.1467	92.6835	98.7667	21.1858	28.313	glycerol:H+ symporter
NCU02592	chs-9	17.3844	36.0887	15.3352	12.6923	28.9026	24.9819	19.358	23.2128	10.4892	30.3428	21.4015	25.8994	41.9693	32.3716	15.9027	18.9791	chitin synthase-9
NCU02593		0.954403	0.623548	1.70458	1.05571	0.30575	0.199552	0.709518	0.238946	0.330538	0.196981	0.111537	0.507501	0.462925	0.203248	0.104329	0.174193	hypothetical protein
NCU02594		12.6531	5.0665	9.76667	9.41744	9.77204	3.90692	5.73436	10.8435	0.921429	0.893911	0.694165	0.94316	1.82067	1.81834	1.46093	1.19704	hypothetical protein
NCU02595		431.36	347.112	472.839	447.653	434.185	406.265	487.817	405.541	719.057	409.864	457.134	491.511	397.845	585.587	404.697	394.106	hypothetical protein
NCU02596		1649.62	1197.97	1342.2	1918.79	1202.07	458.229	1711.18	2695.15	53.3014	57.0349	10.6584	10.1034	115.089	168.779	74.4726	46.3584	hypothetical protein
NCU02597		2.68166	1.16802	5.11892	3.33984	7.68409	6.79066	27.4672	5.0727	3.1474	0.676469	1.67144	0.845017	1.39707	2.22087	6.64452	2.71913	hypothetical protein
NCU02598		83.0582	119.116	86.2927	76.3532	185.2	174.847	151.092	120.16	86.4601	134.998	98.0597	96.0276	158.553	150.749	101.524	176.745	hypothetical protein
NCU02599		515.351	357.121	546.291	574.789	274.299	234.582	495.042	463.709	131.084	207.743	153.485	187.954	324.035	342.727	171.014	190.056	BAP31 domain-containing protein
NCU02600		1.94735	0.63614	2.31866	2.01045	1.75458	1.57776	2.17154	2.5596	0.674426	0.301439	0.853423	0.474604	0.669054	0.362866	0.478959	1.2884	DUF1479 domain-containing protein
NCU02601		19.2187	10.3195	23.3227	22.0068	22.6089	18.3396	27.8567	20.0669	18.1131	12.5371	23.0935	16.3512	16.1783	15.3513	14.8782	23.9675	hypothetical protein
NCU02602		159.522	81.846	159.814	142.821	238.116	268.999	323.242	340.575	595.293	444.579	571.777	520.957	401.855	414.286	401.369	631.434	hypothetical protein
NCU02603		46.5338	18.1105	73.5441	54.186	29.2946	15.4858	22.5394	10.0034	36.5073	7.7102	26.3465	8.75189	11.187	15.4959	38.2794	48.6762	oxidoreductase
NCU02604	rbg-7	8.18259	30.1422	20.7214	21.8634	18.2907	7.42652	9.02003	12.1263	3.43115	6.66441	5.18014	7.7786	3.06121	3.03188	3.14466	1.28584	hypothetical protein
NCU02605	rpo-14	126.492	121.746	127.486	116.485	123.347	89.191	121.814	119.981	422.053	151.633	203.928	126.43	150.774	204.988	160.711	137.845	DNA-directed RNA polymerase I/II/III subunit 10
NCU02606		62.6692	38.6235	70.9504	50.1619	69.0284	51.6702	62.0875	83.0235	11.1377	23.6957	25.1444	30.6483	54.3334	50.736	25.433	43.4832	hypothetical protein, variant 1
NCU02607		0	0.424217	0.110445	0	0.208011	0.271522	0	0.162562	0	0.134012	0	0	0	0	0	0	hypothetical protein
NCU02608		7.38514	11.859	9.26249	7.82126	12.542	8.63222	21.0789	27.4448	4.43745	3.0852	5.73995	2.58648	4.48841	6.06351	5.13554	5.32664	hypothetical protein
NCU02609		15.8078	9.70925	9.28495	7.86857	18.318	10.8968	14.6897	13.6354	7.97684	16.8228	11.1421	7.0048	15.5346	15.8326	19.467	19.1593	hypothetical protein, variant 1
NCU02610	dyn-1	131.149	113.432	128.502	104.39	182.544	170.465	220.157	211.781	152.145	202.849	190.996	220.761	242.627	254.785	163.683	161.938	dynein light chain type 1
NCU02611	rrn-3	34.9415	125.046	99.8372	92.7473	88.1492	37.7576	45.427	62.3653	24.0448	30.7647	24.3198	44.7019	24.3062	26.4269	11.4736	6.95106	multiple RNA-binding domain-containing protein 1
NCU02612	stv-1	8.7155	11.3884	15.9635	15.2946	7.7288	2.74664	4.6951	8.72812	0.721801	1.14707	0.974263	1.20899	2.20559	2.58231	0.99414	0.461076	starvation-1
NCU02613		2.01343	0.970264	4.75097	1.06145	9.68901	8.06132	13.2484	6.30645	1.36495	7.03794	4.44571	7.13759	9.41968	8.35658	3.18435	5.47314	hypothetical protein
NCU02614	nup-13	15.6371	6.63442	13.7814	11.5671	14.4314	12.5359	19.9168	18.0127	28.3968	15.585	14.3923	15.4523	14.8287	19.3936	15.942	11.6526	peptidyl-prolyl cis-trans isomerase H
NCU02615		44.0058	29.253	45.9678	35.042	55.4808	30.7565	49.4676	52.1548	25.534	27.7234	21.7739	22.708	37.0949	27.4717	23.7417	24.7753	hypothetical protein
NCU02616	cdc20	68.679	25.3814	37.4033	18.8659	63.0297	55.8684	51.8243	37.1597	28.5849	38.47	39.5321	46.3899	53.6409	41.4666	57.9293	74.2277	WD-repeat containing protein slp1
NCU02617		24.6833	12.6799	26.2262	22.0812	21.3416	15.2654	25.8025	27.4956	11.5492	14.1468	13.7167	16.7086	19.3751	17.7786	15.6589	18.0484	kelch repeat-containing protein
NCU02618	pex13	69.7376	58.9996	83.5666	72.8796	85.5595	66.2032	84.1276	91.3893	66.179	118.39	81.4788	102.591	150.779	167.109	73.1284	63.8854	Peroxisomal membrane protein
NCU02619	tdus-3	20.6107	30.3843	30.6759	29.0534	29.8396	21.9614	22.8853	30.3655	12.1142	25.7688	21.632	35.1975	18.5843	15.4467	19.194	20.2195	tRNA-dihydrouridine synthase-3
NCU02620	pod-4	33.8727	25.7276	27.4922	19.9213	41.262	29.6844	29.1193	37.7955	14.0122	41.86	27.2701	43.4356	36.9836	29.21	25.2791	23.5842	kelch domain-containing protein-containing protein
NCU02621	znf-30	90.8936	108.186	208.573	206.078	87.447	50.0214	73.4506	113.388	39.3737	56.1612	47.2997	56.7931	32.4646	30.7087	34.0569	34.7961	zinc finger transcription factor-30
NCU02622		2.36969	7.51989	7.77362	8.58762	4.338	1.69875	1.84555	2.11886	2.2276	2.79478	1.899	1.08007	1.20413	1.00929	1.25819	1.73002	hypothetical protein
NCU02623	mhr-1	303.728	240.001	239.935	303.524	193.023	134.408	123.037	139.31	437.181	1070.75	1142.49	1167.92	711.194	762.696	1242.4	1040.09	mitochondrial hypoxia responsive domain-containing protein
NCU02624	erg-11	107.08	86.2246	66.3013	34.9736	152.307	157.774	80.3263	100.185	96.608	529.188	383.92	669.088	430.534	244.29	492.974	480.063	Lanosterol 14-alpha demethylase, putative
NCU02625		8.71329	3.82626	6.24426	2.4227	8.09955	6.33159	5.87585	7.29543	0.840991	8.99178	5.2083	7.46893	5.5427	3.8328	3.21656	6.23088	hypothetical protein
NCU02626	kin-4	6.20024	4.77101	3.99005	2.78906	10.7094	6.52512	5.17272	4.42407	5.29675	7.0809	3.42976	3.22369	7.2177	8.42849	3.75031	3.73441	kinesin-4
NCU02627		5.42627	9.70264	6.06259	3.87513	14.163	12.0382	11.833	12.1839	250.874	78.4666	95.4826	110.395	51.3834	58.5326	106.245	46.7875	hypothetical protein
NCU02628		0.81262	0.498144	1.53582	1.1186	1.02203	0.604115	2.35679	1.05492	4.31534	1.68961	3.96754	2.38993	2.37466	2.12792	3.60584	3.09815	hypothetical protein
NCU02629	ad-5	83.9593	150.465	333.205	293.24	149.347	150.054	199.458	166.474	163.206	274.27	603.548	715.412	185.845	125.602	318.353	572.935	bifunctional purine biosynthesis protein
NCU02630	hsp78	12.7956	5.59427	17.4119	16.2368	12.4986	9.97461	12.9704	8.31709	12.0403	19.7321	22.8877	23.108	14.302	12.257	15.9613	30.3865	heat shock protein 78
NCU02631	drc-1	11.0599	5.34514	12.1121	10.5468	10.2411	7.34918	11.7136	10.7724	19.8339	6.12881	11.9691	7.62657	8.86734	8.00151	11.7918	13.6601	DNA replication complex GINS protein psf-1
NCU02632	cys-23	27.1041	12.4422	36.8826	34.1897	27.7076	10.8248	17.9007	18.0549	14.5129	13.9789	16.5425	16.4098	17.9031	17.9258	18.5094	20.01	sulfate transporter
NCU02633		42.7445	31.5992	58.0719	45.1548	32.988	18.0184	35.4782	32.3977	18.594	20.9685	26.0629	18.7885	22.7917	21.5769	22.3318	28.995	nuclear mRNA splicing factor-associated protein
NCU02634		76.1396	44.0797	76.7129	71.6845	88.5594	97.762	129.466	95.6354	93.2457	89.5495	108.841	113.311	110.826	126.418	76.0286	96.6442	hypothetical protein
NCU02635	gt62-2	56.3013	101.794	77.1919	69.8409	89.9467	78.0518	80.0293	111.062	59.3408	70.9145	52.9558	82.1262	97.5368	95.6286	68.1763	51.2447	mannan polymerase complexes MNN9 subunit
NCU02636	pex4	33.3891	68.9089	40.2863	24.2999	58.6805	46.5194	55.4434	68.5936	51.8743	42.5067	38.2912	29.2037	64.629	75.4241	41.3423	35.3111	ubiquitin conjugating enzyme
NCU02637		138.487	123.56	108.959	65.1125	188.293	118.89	130.07	130.433	39.9182	86.5339	61.5541	81.026	148.902	107.198	120.619	85.2947	hypothetical protein
NCU02638		0.516494	0.539913	0.491982	0.243762	1.787	1.03672	0.307176	0.413794	0.500857	0	0	0.146477	0.200417	0.703946	0.451676	0.0754144	hypothetical protein
NCU02639	arg-1	144.542	277.59	261.484	230.119	294.541	408.083	484.613	201.456	395.669	606.769	1188.78	1530.33	514.862	362.048	553.247	822.212	Argininosuccinate synthase
NCU02640	rrn-1	52.2528	117.651	61.9734	62.4104	105.194	53.3729	60.1434	64.4813	64.1791	57.3999	47.5179	51.8254	48.566	69.1982	26.4683	20.4288	hypothetical protein
NCU02641		26.1631	12.6917	20.4163	20.665	19.9012	11.8221	18.6204	23.0345	12.0671	10.3902	12.694	11.8682	7.05678	8.13299	10.5724	13.3071	hypothetical protein
NCU02643		0.260577	0	0	0.461177	0.0834779	0	0.129145	0.391432	0.360983	0	0.121811	0.0923741	0.0842605	0.110984	0.113938	0	hypothetical protein
NCU02644		148.391	545.206	218.357	177.955	238.768	195.555	185.908	316.069	24.5569	65.2987	63.1508	118.36	55.5438	52.7381	53.3154	60.3762	Telomere binding protein
NCU10075		27.4798	30.812	35.6181	23.8373	12.2362	6.34266	13.0258	14.7591	7.89013	18.8589	12.6879	22.2042	8.3994	6.74782	3.57111	4.66243	hypothetical protein
NCU10076		0	0	0	0	0	0	0	0	0	0	0	0	0	0	0	0	hypothetical protein
NCU02648		1.10076	1.19862	1.0298	0.73056	0.837513	0.575383	0.204581	0.344486	0.524186	0.738362	0.192962	0.0487772	0.845365	0.703247	0	0.150679	Methyltransferase
NCU02650	rpn-5	84.6348	36.7354	96.2808	93.9262	86.2203	90.5087	133.504	99.9536	74.9187	73.3193	97.5485	114.632	103.27	118.939	67.9443	90.9868	26S proteasome non-ATPase regulatory subunit 12
NCU02651		8.97362	7.871	7.53717	6.49875	5.39267	4.19246	7.2999	5.14406	13.0315	6.33541	16.8373	9.38983	6.68397	6.64239	18.2386	23.2232	hypothetical protein
NCU02652		0.0846836	0	0.576176	0.399668	0.434065	0.283298	0.33576	0.339225	0.410599	0.279649	0	0.120081	0	0.216408	0.148112	0.0618242	hypothetical protein
NCU02653	mfs-20	3.08236	2.5474	4.73213	3.54358	4.00047	1.3881	5.5622	2.77022	0	0.0652487	0	0.0560354	0	0.0673243	0	0.1154	allantoate permease
NCU02654	gh105-1	1.74862	0.846254	2.70996	1.49007	3.61008	0.812472	8.47377	0.875578	0.067289	0.160401	0	0	0	0.165504	0.254863	0.283689	glycosyl hydrolase family 88
NCU02655		0.0523516	0	0.142477	0.308845	0.0335425	0	0	0	0	0	0	0	0	0	0	0	hypothetical protein
NCU02656		1.30442	0.994265	1.35345	1.07735	2.67444	1.50004	2.16572	1.79617	0.971282	2.34223	1.89028	2.91321	1.49738	1.11114	1.39738	1.16657	hypothetical protein
NCU02657	eth-1	109.079	192.782	153.298	189.338	157.164	150.804	99.4521	111.774	308.899	483.022	514.643	740.594	350.023	220.368	335.419	381.075	S-adenosylmethionine synthetase
NCU02658	wal-3	51.9963	68.175	71.6032	81.9922	54.7641	37.3062	52.9518	66.8727	18.6246	15.1419	18.8957	23.8614	16.3529	15.4719	12.1463	12.4151	cell wall-3
NCU02659		13.1532	9.23585	15.946	10.7695	18.2851	17.801	24.5742	19.7185	4.96948	3.75125	3.95005	5.25624	4.27902	4.0064	2.50965	7.04195	hypothetical protein
NCU02660		48.2889	24.4987	41.7764	44.1186	49.2482	43.1843	44.1003	33.3259	93.8918	74.3564	144.402	81.1036	72.9858	96.0563	137.441	244.466	DUF962 domain-containing protein
NCU02661	rpo-7	42.0082	22.5757	44.0599	41.3676	46.9568	42.1599	52.1453	56.7608	53.763	45.4583	62.4165	49.6242	49.4451	53.6759	65.7298	63.649	DNA-directed RNA polymerase II polypeptide
NCU16370		2.65456	1.19904	3.21089	2.11705	2.07878	1.80899	4.72651	5.11989	3.94982	2.35386	1.97627	1.32442	4.99133	5.19247	2.57936	1.32788	hypothetical protein
NCU02663	lys-10	0.15759	0.36608	0.857779	0.402867	0.908736	0.615065	6.8731	5.31322	1.63735	1.43112	1.86625	0.372437	0.9852	1.78987	0.505316	1.18886	lysine-10
NCU02664		7.05901	3.33629	7.61304	5.22767	9.31027	5.46411	8.44855	13.6872	3.04293	10.1675	3.40515	5.53724	8.96046	8.8917	3.0209	4.19408	hypothetical protein
NCU02665	dga-1	67.4755	24.1437	91.7859	95.1081	50.2676	36.489	53.9859	44.3222	17.1204	56.704	48.4781	54.4929	33.5965	28.0178	79.692	84.2914	diacylglycerol acyltransferase-1
NCU02666	znf-58	32.6305	25.8642	38.0594	36.1962	46.3341	35.6846	41.0024	49.2058	16.4351	58.5232	29.1722	42.7861	95.1937	75.982	53.8391	38.9066	zinc finger transcription factor-58
NCU16371		6.09349	5.80579	5.70066	6.29093	8.78444	5.73328	4.9075	6.29301	7.51816	7.07428	4.6288	9.99062	10.0983	10.5435	8.32623	7.78509	hypothetical protein
NCU02668	ghx-3	267.719	283.324	206.376	118.011	675.633	786.093	745.866	255.08	914.77	777.635	817.078	897.986	1233.9	886.865	2105.73	883.88	glycosyl hydrolase unclassified family-3
NCU02669	vps10	7.91312	2.95426	7.95893	4.33484	10.4078	6.72084	11.4244	7.82613	4.90235	11.9701	9.37412	10.245	22.9497	25.1204	10.3801	8.48618	signal sequence binding protein
NCU02670		2.33552	1.13795	4.41704	3.89994	3.82978	1.9864	3.76681	2.21997	1.5903	1.92813	2.62766	2.69431	1.79204	1.48367	1.76548	1.79177	ATP binding L-PSP endoribonuclease
NCU02671	msn-1	194.12	222.931	191.812	121.533	267.215	215.613	304.925	435.751	52.7827	250.915	271.506	323.689	141.109	93.396	540.281	466.1	cutinase G-box binding protein
NCU02672		2.15111	0.832831	1.13834	0.423011	2.90964	2.99844	2.84296	1.43615	7.11883	2.56517	5.13957	1.69459	1.08202	2.44318	4.80739	6.10727	hypothetical protein
NCU02673		0	0	0.125259	0	0	0	0	0.184366	0.255037	0	0	0	0	0	0.321992	0	hypothetical protein
NCU16372		3.15859	1.73243	6.12881	3.45072	2.84825	2.7395	1.97128	3.16316	14.9907	2.41448	6.01549	1.07824	0.907881	2.98954	12.9926	3.41624	hypothetical protein
NCU02674		6.40356	9.63121	11.1305	13.104	9.74429	3.64011	6.44651	9.86974	6.0988	6.85603	8.83999	12.0596	4.7237	4.90075	3.19371	4.34628	hypothetical protein
NCU02675	rbg-27	11.6132	63.3276	20.9669	28.2677	28.5327	17.9722	11.1487	20.8791	9.56414	14.7965	8.72022	16.4026	6.44604	6.62097	5.99752	3.27118	RNA-3'-phosphate cyclase
NCU02676	dsc-4	18.8132	8.58149	16.9863	17.1201	14.8338	9.04199	13.184	14.246	20.6182	13.5938	14.9955	12.7333	18.8138	20.6607	13.5909	13.9425	DSC E3 ubiquitin ligase complex subunit 4, putative
NCU02677	arg-3	64.1468	64.5332	129.966	128.401	70.4615	62.8546	44.2611	64.3147	33.056	99.5274	189.276	442.641	53.4465	45.7337	48.1296	55.1586	carbamoyl-phosphate synthase large subunit
NCU02678		2.77091	1.98783	5.65587	3.75015	3.65516	2.59007	5.65473	6.12115	4.4031	0.740099	2.5906	1.849	1.7393	1.80497	2.99333	3.62938	hypothetical protein
NCU02679	cea-1	6.32827	3.72223	5.55689	3.98859	15.8719	16.104	12.4918	6.3916	2.09801	1.3396	1.71932	1.30383	1.78397	1.7508	3.0272	3.00104	carboxylesterase
NCU02680		52.5483	26.7301	67.6987	57.0768	57.7348	52.516	72.6773	63.6432	23.8165	49.2945	47.9761	44.8222	46.8663	48.883	48.774	78.9083	nuclear protein localization protein 4
NCU02681		92.2222	51.6814	118.633	96.6831	82.9242	59.4437	121.204	210.595	87.545	87.6127	96.8387	86.625	102.443	105.244	85.1863	87.6262	translocation protein
NCU02682		0.856477	0.319754	0.332992	0.360909	0.862335	0.716309	0	0.367593	1.017	0.202023	0.457569	0.260246	0.237387	0.312675	0.534995	0.446629	hypothetical protein
NCU02683	dno-3	3.39033	1.24698	4.30591	2.82237	3.017	1.66978	3.09919	3.35752	1.95696	1.49278	1.86661	2.16336	1.58355	0.994754	2.20717	1.6226	hypothetical protein
NCU02684	crf4-3	68.7256	44.0751	85.3396	71.8027	74.6044	49.1039	67.4079	84.5501	27.4535	41.5826	43.9704	63.8658	48.3956	42.0331	42.8534	42.6976	PWWP domain-containing protein
NCU02685	mrpp-7	12.5873	6.45002	16.2972	15.5942	14.3508	7.47748	12.6052	14.9227	4.00036	9.58175	10.003	10.7617	9.6848	7.58443	8.14243	8.36515	pre-mRNA splicing helicase
NCU02686		3.95666	2.56937	6.55883	4.20157	4.42489	1.68465	3.63669	4.61078	1.29557	1.18782	1.21065	1.37713	1.86099	1.47072	1.32114	3.20372	hypothetical protein
NCU02687	dra-4	20.0139	9.17979	15.5069	9.97578	17.7432	14.1423	15.5467	23.9697	23.0293	11.7346	14.8929	18.8811	8.5057	9.74199	8.00103	8.23008	activator 1 41 kDa subunit
NCU02688	uce-10	27.7558	6.58613	19.9204	13.5605	31.8284	26.0992	34.7549	22.9178	31.2808	11.9389	21.3481	15.0739	11.2231	14.9121	15.5309	23.3382	ubiquitin-conjugating enzyme-10
NCU02689	amyc	13.3938	6.52211	12.1095	7.25967	14.773	6.80341	14.9967	13.2835	4.73737	9.32509	6.95142	10.6901	8.87987	8.49625	7.09119	7.47083	LIM and Rho-GAP domain-containing protein
NCU02690		125.008	83.2057	169.732	173.254	56.5409	17.5853	65.9458	67.0409	10.6761	1.36743	1.6346	0.456689	7.20082	8.62234	16.4966	4.73617	mitochondrial integral membrane protein
NCU02691		2.94612	2.49706	8.61394	5.68388	6.3261	5.26091	45.5402	11.0042	7.66627	4.86446	5.43439	3.89531	4.78906	5.22268	8.14698	7.55704	hypothetical protein
NCU02692		12.3621	3.86054	8.67553	7.6599	11.8062	6.04733	12.3307	8.87625	4.73914	5.07081	4.28872	4.90603	5.32992	6.35801	2.65169	3.23542	hypothetical protein
NCU02693	erg-26	111.86	30.3392	82.9374	64.7348	85.1663	55.5213	68.5919	93.7449	48.2477	71.5681	82.3282	106.05	58.1295	52.08	68.7612	82.5527	Putative sterol-4-alpha-carboxylate 3-dehydrogenase, decarboxylating
NCU02694		20.9955	15.2743	27.296	20.0522	23.1231	14.8069	23.6797	29.2089	4.28421	6.23059	5.83574	6.51754	7.66988	6.47713	6.89765	9.32108	hypothetical protein
NCU02695	ada-23	103.582	55.1106	98.0679	85.5103	97.9147	92.1978	100.796	79.7363	92.159	117.18	113.619	138.707	116.602	133.862	92.3262	79.8645	hypothetical protein
NCU02696	mrpp-8	22.2066	11.7613	21.7025	19.8254	20.0793	11.7863	20.7417	22.0085	8.50996	13.2888	11.0258	12.1344	16.6772	15.7822	10.5717	11.0799	pre-mRNA-processing ATP-dependent RNA helicase prp-5
NCU02697		8.90919	3.97361	10.4261	9.92317	13.4258	9.06058	15.8958	13.9185	13.4776	4.0012	6.99675	5.86179	5.30083	6.13202	7.91578	9.31409	hypothetical protein, variant 1
NCU02698		0	0	0	0	0	0	0	0	0	0	0	0	0	0	0	0	hypothetical protein
NCU02699	znf-14	25.0978	24.2185	31.3928	27.1584	29.0738	17.0764	22.0598	20.0309	9.05228	7.98462	13.6121	12.9279	6.38939	6.79169	12.3382	22.0178	zinc finger transcription factor-14
NCU02700		46.9687	32.5423	50.9018	69.9737	49.9655	33.1493	42.4311	86.3332	4.52996	1.55431	1.29699	0.702545	3.58869	5.90856	7.53896	1.44684	hypothetical protein
NCU02701	dpp-2	82.3057	11.9372	59.2835	37.1159	87.6885	75.5392	102.47	82.5975	84.2911	55.0708	75.7011	63.915	70.0895	81.2696	83.0559	54.5827	dipeptidyl peptidase
NCU02702	gki-1	91.1855	78.0355	143.307	118.66	70.0462	77.6043	134.021	201.29	46.4402	23.327	19.3725	16.5706	20.0332	19.5524	30.4448	14.0578	glucokinase-1
NCU02703		1.59211	2.67476	4.71987	2.07977	12.3868	15.2177	39.9041	16.058	8.50723	6.85363	2.97701	2.58011	18.975	20.6337	9.54723	3.32096	hypothetical protein
NCU02704		54.9512	41.8854	42.444	21.0718	56.533	61.3645	45.3081	104.246	4.02252	4.63971	4.90403	6.7295	4.32112	4.20219	1.47442	1.45883	branched-chain alpha-keto acid dehydrogenase E2 component
NCU02705	apa-3	22.531	24.7659	21.2945	19.0438	29.4493	18.6381	19.8968	25.5174	26.1619	32.1964	31.4824	48.2136	17.4856	19.8207	21.2797	15.0134	F1F0 ATP synthase assembly protein Atp10
NCU02706	sna-2	45.6333	28.5866	44.0984	51.3216	39.314	29.27	39.8264	49.6138	29.5935	31.0693	24.4765	25.1355	37.6249	42.7436	23.2125	32.8505	protein transporter GOS1
NCU02707	crp-39	534.996	1147.92	1026.15	916.289	1123.17	1378.31	1104.75	834.481	1919.43	2416.86	2045.42	1902.77	2292.64	2241.98	1939.68	1904.59	60S ribosomal protein L6
NCU10498	crp-66	831.847	1477.57	1518.63	1527.81	1893.03	1944.38	1453.54	1174.66	3576.06	4992.98	3637.43	2953.78	4582.02	3677.69	3387.28	3044.09	60S ribosomal protein L35
NCU10497	ti	133.228	65.3867	148.975	139.908	117.47	113.027	141.596	200.393	53.4692	126.38	100.909	160.795	139.576	139.004	94.3111	111.6	oligosaccharyl transferase STT3 subunit
NCU02710		0.911591	0.0567217	1.06326	0.921921	0.584071	0.272287	0.451794	0.847703	0	0	0.121753	0.0461654	0.0842209	0.221864	0.170827	0.142611	hypothetical protein
NCU02711		13.0759	7.52943	13.0434	10.1982	16.4009	7.0435	9.88561	10.5425	10.4388	6.12941	4.04049	3.22121	4.44324	7.8347	5.71748	8.17092	hypothetical protein
NCU02712	ace-10	94.3229	63.1102	168.279	162.042	87.9937	52.5223	153.612	124.428	21.3665	5.02224	9.0196	2.91896	11.5246	13.0335	31.4359	56.9733	acetate-10
NCU02713	csp-1	715.823	1063.89	977.599	929.934	482.475	426.37	219.324	748.802	34.5981	34.1878	33.5278	33.3386	37.6678	45.458	119.737	111.492	conidial separation-1
NCU02716	mrpp-3	20.8535	8.65937	22.6794	22.3419	22.4993	14.2778	25.3828	28.9991	21.3298	18.4648	18.0823	14.9766	20.4393	22.2736	18.5672	16.1315	pre-mRNA splicing factor
NCU02717	msp-17	24.3215	10.4711	25.9877	25.0847	25.912	16.3011	29.3973	31.7256	24.4333	24.1135	22.949	24.3326	29.1337	27.0337	24.1183	25.9167	pre-mRNA-splicing factor clf-1
NCU02718	spa-11	25.4627	57.8704	25.7815	21.1619	60.3863	56.1153	83.0441	45.1983	46.6002	67.7711	49.0502	31.6783	103.038	126.233	58.5175	78.6743	Septal pore-associated protein 11
NCU02719		6.47128	7.31081	7.56761	5.42828	14.4471	10.4016	20.9472	13.4676	45.3143	21.7039	21.7429	14.9831	28.9035	32.0411	32.4518	22.0719	hypothetical protein
NCU02720		18.272	32.6811	35.2338	34.8012	35.9642	20.806	28.0885	26.6602	9.76456	35.1743	27.2419	45.9195	21.0263	19.7542	17.2293	18.7256	hypothetical protein
NCU02721		0	0	0	0	0	0	0	0	0	0	0	0	0	0	0	0	hypothetical protein
NCU02722		2.90699	1.89925	1.4216	1.76855	4.53997	2.50721	2.34119	2.5473	0.566312	1.42495	0.934254	0.579669	0.822506	0.309533	0.873872	1.12746	hypothetical protein
NCU02723		47.5317	34.8641	55.3611	36.4231	77.0106	78.9703	84.2054	78.4084	67.5608	43.045	62.5893	52.4253	55.0502	57.208	56.6784	92.8268	SFT2 domain-containing protein
NCU02724	tcf-21	63.9704	43.7071	78.3842	45.5113	74.7752	58.0617	62.0304	93.3825	16.1219	45.8631	44.7874	56.8233	52.9209	49.8783	24.0988	67.4619	transcription factor-21
NCU02725		4.30099	1.57918	4.95784	3.37613	5.23813	3.12145	6.83526	7.29735	1.6496	4.84195	3.12385	4.8639	5.37919	4.93543	1.92724	3.24379	hypothetical protein
NCU02726	gpl-4	18.7163	46.098	19.6068	13.6267	37.7838	43.1396	37.9506	38.0447	11.9609	44.3927	27.567	53.5531	41.3322	25.4015	16.2051	17.5138	glycerophospholipid-4
NCU02727	gly-3	45.5627	12.3424	36.7843	36.1618	53.4165	38.1061	44.4975	23.1504	84.4513	75.2303	165.093	237.494	41.6678	37.8589	71.9945	85.3638	glycine-3
NCU02728	msp-18	6.09002	2.39713	9.23863	7.87748	6.85013	2.94282	6.52843	6.9572	3.28091	2.53249	3.75365	3.61416	2.88827	3.26631	3.4716	3.65567	pre-mRNA splicing factor ATP-dependent RNA helicase prp16
NCU02729		20.9402	43.2345	41.4471	49.9356	40.468	17.8544	18.8694	29.5494	11.208	23.0127	15.5731	20.0043	11.0802	10.0771	11.8911	6.2044	transducin family protein
NCU02730		70.5997	51.9976	52.2487	42.6335	154.81	147.654	85.5153	61.9716	23.9559	68.0778	38.5256	74.0692	59.7072	54.3362	47.992	29.9097	hypothetical protein
NCU02731		42.3933	11.6222	49.953	49.7865	23.5708	13.271	29.2661	62.7729	15.6937	10.2324	16.3115	10.9145	14.7039	15.8704	12.2887	15.0426	hypothetical protein
NCU02732		14.86	8.20998	18.8979	13.8853	43.1003	33.1971	54.0248	28.6644	13.8506	8.35704	9.74379	6.89417	27.9602	29.8615	17.8356	21.5154	hypothetical protein
NCU02733	gol-2	82.9263	26.205	74.217	64.878	80.6991	69.6534	123.607	83.9403	147.464	80.326	163.74	89.6156	119.037	113.905	162.056	242.751	golgi-2
NCU02734	ccl-1	28.9861	11.2524	31.6743	28.0735	36.2168	35.5641	61.2532	35.3925	82.5648	38.3051	75.793	52.9712	47.717	58.2292	60.8183	73.3679	citryl-CoA lyase-1
NCU02735		12.4382	7.99017	15.7909	21.8905	6.09945	2.44084	4.54589	6.33249	0.240655	0.0573665	0.129931	0.0985324	0	0.0591914	0.121534	0.15219	hypothetical protein
NCU02736		269.307	236.547	273.788	316.259	235.233	128.592	234.093	185.929	143.726	85.0935	118.379	105.381	127.151	117.335	165.14	146.889	hypothetical protein
NCU02737	trm-57	9.53912	5.39591	11.5898	8.62403	12.6603	14.9717	19.4633	25.8053	8.88134	13.9606	13.4934	16.908	12.3784	11.2388	8.45034	10.2201	transport of metals-57
NCU02738	pef-1	158.554	171.036	147.888	113.018	213.074	199.749	189.494	230.383	78.2809	143.176	105.661	139.123	129.243	117.157	92.4039	121.875	EF hand domain-containing protein
NCU02739	tcf-8	131.591	90.7741	140.132	103.797	92.1588	61.2659	97.7716	113.23	15.1142	11.6909	19.1516	8.5878	16.9054	17.6011	18.5759	37.615	transcription factor-8
NCU02740		0.13381	0	0.182085	0.473641	0	0	0	0	0	0	0	0	0	0	0.234035	0	hypothetical protein
NCU02741	mei-3	34.1628	19.0033	32.3735	28.6529	34.9691	26.2999	37.29	36.2733	57.1909	16.0388	23.3969	13.132	18.4737	22.5796	21.7408	23.1981	MEI3
NCU02742	nup-14	12.448	3.2558	10.424	9.22053	13.141	7.93081	13.2879	14.0127	9.692	11.1182	7.91269	10.2929	12.3653	11.8929	8.07659	5.79545	hypothetical protein
NCU02743	vps26	58.7917	16.6778	63.1014	50.2339	61.0902	53.7967	72.4144	56.9215	43.4275	61.6111	61.3552	58.8332	85.1635	85.0078	47.9038	58.245	vacuolar protein sorting protein 26
NCU02744	crp-82	702.399	1405.12	1348.18	1320.08	1669.31	1773.76	1289.71	1016.96	7412.34	4520.62	4183.06	2825.99	4422.92	4820.02	4171.55	3221.66	60S ribosomal protein L9
NCU02745		58.3488	42.3886	48.6167	31.5901	70.5853	45.7609	77.2154	92.9561	30.4692	53.1344	37.5272	52.7464	90.4364	73.5049	35.4801	36.2511	hypothetical protein, variant 1
NCU02746	vma-13	99.1935	22.26	105.463	92.4374	104.56	78.8798	169.129	115.447	193.29	121.063	192.536	135.55	169.428	225.686	143.627	201.649	vacuolar ATPase subunit H
NCU16374		26.5456	15.5768	45.5922	42.6855	22.7957	13.8758	45.9556	32.9531	22.6646	11.0337	14.5635	13.6581	18.0022	19.7073	22.4082	20.322	hypothetical protein
NCU02747		17.7988	5.45491	13.1804	12.7932	17.0565	11.661	15.6856	17.3303	4.10238	11.3326	8.70965	10.0823	13.9846	13.4273	6.98677	8.35503	DUF726 domain-containing protein
NCU02748	rrm-5	12.1382	26.4633	23.3769	22.4999	21.5464	16.4756	22.4195	22.7837	24.0283	17.8514	19.9061	22.0086	17.4588	21.3008	17.8655	15.6894	rRNA-processing protein utp23
NCU02749		20.5234	17.8783	24.8652	21.7495	26.8831	17.1198	26.6109	35.4716	19.672	16.5011	17.3343	14.969	22.422	23.8273	15.0424	19.717	hypothetical protein
NCU02750		51.1119	66.8592	38.5105	29.9709	54.7934	33.5259	28.1697	35.8848	4.8883	25.2472	11.641	15.8868	29.0751	21.0306	8.12494	10.2178	PH domain-containing protein
NCU02751	mus-59	6.44708	3.88214	6.83244	4.41686	7.34777	5.66529	6.12543	9.40196	2.63411	3.82632	3.111	4.61308	4.41925	3.61904	2.62414	2.77634	serine/threonine-protein kinase
NCU02752	znf-47	6.65598	1.8472	7.33399	4.48264	10.0954	9.68012	13.1951	9.40855	5.01833	4.08476	5.72725	5.1158	7.00922	4.44049	7.64931	8.79399	zinc finger transcription factor-47
NCU02753		19.4785	16.0805	23.2436	20.8256	37.5942	26.9674	40.219	31.991	40.3929	27.857	37.6548	31.1048	32.3263	40.1281	34.8018	41.9614	WD repeat-containing protein
NCU11228		15.4877	8.23985	15.606	12.6117	20.6678	11.7649	22.77	24.2888	9.45575	15.3606	15.7432	18.4732	20.3686	23.1097	10.6959	14.6712	DUF1339 domain-containing protein
NCU02754	ckb-2	42.5996	36.0361	37.7633	34.2353	63.8527	46.9073	47.9457	41.6873	117.759	58.7754	63.5302	51.4876	70.0285	74.7847	61.1253	49.041	casein kinase II subunit beta-2
NCU02755		39.3619	66.3293	39.9158	26.2984	66.1158	42.0495	62.8952	85.5691	28.6425	31.1642	17.9981	25.7343	60.8585	66.4639	21.1141	14.2505	PAP2 domain-containing protein
NCU02757	mrp-53	59.5188	38.3508	53.7313	53.8369	85.7592	65.0769	60.0788	52.5645	158.996	147.805	118.439	142.566	109.076	97.272	86.6695	62.2884	60S ribosomal protein L2
NCU02758	cdc13	140.896	124.557	174.301	134.085	167.198	121.582	126.462	176.434	30.1049	73.3402	46.1046	84.6141	85.6763	77.6058	43.1248	60.1484	G2/mitotic-specific cyclin-B
NCU16375		83.4271	45.8999	102.322	88.8131	95.5524	92.3321	120.467	124.223	66.8022	24.5982	45.157	39.5813	49.289	49.5591	36.6158	39.4979	hypothetical protein
NCU02759		108.359	28.4748	92.0232	60.7723	128.653	77.45	114.601	199.227	24.6678	62.4716	42.3956	39.0113	75.5721	70.3058	36.6543	71.4276	hypothetical protein
NCU02761		236.745	74.7322	186.243	90.4841	335.487	260.849	255.325	285.372	64.709	51.7401	59.1428	50.0015	55.4341	68.4516	46.9774	73.8821	hypothetical protein
NCU02762	smco-1	5.24313	4.48641	5.51549	3.7403	9.60157	5.0848	7.50078	6.87063	1.27496	6.21656	3.61563	8.18611	8.17653	5.9867	3.98355	2.93194	calcium channel subunit Cch1
NCU09388		18.2901	7.01802	15.9998	13.8302	15.439	9.46942	15.2158	19.0797	6.28412	10.9053	9.5678	12.9419	10.7021	7.20268	8.94943	5.85512	hypothetical protein
NCU09387	fmf-1	0.0695221	0	0	0	0.0445439	0	0	0	0	0	0	0	0	0	0	0	female and male fertility protein 1
NCU09386		59.3062	36.1547	57.8391	60.0937	61.6209	49.0717	69.6447	59.8141	113.387	52.2661	97.5003	60.2712	77.595	97.6281	96.726	81.9032	hypothetical protein
NCU09384	msh5	2.57483	1.36181	3.59761	3.52626	2.65136	1.23054	2.5978	2.57856	3.47142	1.59427	6.49107	2.05374	2.94384	2.11499	2.77442	6.21	hypothetical protein
NCU09383		19.2872	17.2609	36.0364	31.6906	19.8398	17.454	28.6769	24.0685	3.49643	5.34911	5.7055	9.18761	8.86787	6.0327	7.64275	8.03049	hypothetical protein
NCU09382		6.6235	13.0837	13.9004	15.3548	11.5359	5.46149	10.0792	12.2385	15.5082	5.77622	7.1519	8.73066	3.68025	4.76798	2.85535	2.17941	TPR domain-containing protein
NCU09381		26.2328	15.7107	24.2339	24.4479	31.5146	23.8783	31.9428	32.2157	59.8372	36.9663	48.576	42.6895	37.4774	40.6947	35.8943	37.9317	RWD domain-containing protein
NCU09380		33.9405	172.549	64.3295	69.4953	83.1015	50.3665	37.0832	62.3511	20.0744	40.6202	25.4989	42.6193	21.0236	18.3044	16.9606	9.37243	pumilio domain-containing protein
NCU09379		0.218655	0.571422	0.520694	0.515975	0.91062	1.00579	1.73388	0.766399	0.605813	0.722058	1.32877	0.852639	3.11099	2.98011	0.764857	1.75594	hypothetical protein
NCU09378	rpo-20	86.7167	65.1109	100.604	94.8995	103.012	89.2614	113.336	147.221	94.3036	88.3234	84.0323	86.3414	96.4007	110.875	62.6716	70.8006	RNA polymerase-20
NCU09377	rgb-1	105.799	39.0411	126.872	100.787	113.216	95.7888	149.636	109.674	78.8283	75.3909	89.0306	125.716	83.5591	91.8526	73.428	114.49	protein phosphatase PP2A regulatory subunit B
NCU09376		15.5008	9.67028	23.6721	26.1559	20.6872	12.2846	32.0042	14.5064	31.507	17.044	48.0328	17.1329	17.6855	21.3917	33.9183	71.4077	hypothetical protein
NCU09375		69.1467	39.1636	81.8348	76.8614	63.7028	53.1565	111.119	96.1436	93.8838	66.1061	81.4134	83.2061	83.9892	80.0746	97.5237	92.3765	hypothetical protein
NCU09374		11.9597	6.23562	15.2122	13.3465	14.2875	10.3227	17.1689	20.5616	5.5703	16.5614	12.2556	16.7918	21.6989	19.1709	10.768	14.6669	Integral membrane protein
NCU09373	mlh-2	0.108429	0	0	0	0	0	0	0	0.0375524	0	0.0506869	0.307504	0.0350619	0.230909	0	0	MUTL-2
NCU09372		3.63391	2.81384	2.10617	2.6202	4.57038	2.58894	2.53475	2.29133	3.44931	4.55562	5.41075	8.11099	3.82985	4.01266	3.64867	2.3582	hypothetical protein
NCU09371	rib-7	177.139	81.7083	109.827	102.727	165.93	170.544	163.952	124.44	332.975	327.504	261.463	289.952	328.647	550.901	220.424	200.051	riboflavin-7
NCU09370		74.4408	40.7419	77.0987	78.4852	57.0815	38.0491	57.7875	87.6435	19.1103	43.3596	27.4431	47.1812	55.6692	47.281	29.4653	23.8656	hypothetical protein
NCU09368	trm-31	22.8757	13.2246	19.13	22.9422	16.6289	9.91384	13.7699	32.2807	6.02115	6.90179	7.50496	7.37219	6.50947	7.72365	5.74687	8.44144	cation diffusion facilitator 10
NCU09367	stt4	29.1517	15.4422	34.24	21.7636	34.8883	24.0726	34.631	29.157	8.18154	30.4105	21.6556	43.8322	28.1723	27.2653	15.1155	20.556	phosphatidylinositol 3-kinase 3
NCU09366	pcb-6	181.553	64.6344	194.113	148.651	184.162	160.284	289.627	204.009	203.868	207.548	204.117	255.346	252.133	305.04	186.259	184.077	proteasome component C5
NCU16376		0.252969	0.220366	0.172117	0.522331	0.567284	1.05784	0	0.380003	0.0876108	0.104422	0	0	0	0.215487	0	0	hypothetical protein
NCU09365		10.824	20.4151	11.317	13.4448	15.4927	7.26699	9.1541	23.37	1.61641	3.68917	1.20694	0.915271	6.35793	6.25962	1.73682	3.62486	hypothetical protein
NCU09364	hsp30	42.6685	33.6598	42.363	53.6931	38.1916	34.9963	56.8155	39.9794	18.8999	42.7094	38.5224	36.5489	33.99	34.2405	25.7834	202.279	Hsp30-like protein
NCU10352	snr-6	187.905	143.467	138.877	125.159	243.363	242.508	242.685	184.541	486.305	285.741	279.945	192.803	352.155	454.342	270.244	322.08	U6 snRNA-associated Sm-like protein LSm6
NCU09363		4.34672	5.24286	7.27988	8.36363	10.5831	6.4877	12.5943	6.69695	4.21512	6.1833	5.37682	5.78432	9.68756	10.2536	8.18726	9.08073	hypothetical protein
NCU09362		8.7904	3.82874	11.4229	8.78322	10.7823	5.56352	12.4811	11.0237	2.74269	6.01488	5.14576	5.02519	5.86421	5.80147	5.33259	6.85115	Septal pore-associated protein, putative
NCU09360		17.1124	9.22577	22.4517	15.8171	15.2498	8.71762	25.4708	23.2775	26.9493	14.5416	18.7088	16.2427	15.7533	17.9481	15.4036	18.8007	hypothetical protein
NCU09999		91.0643	60.6774	74.1606	75.5339	104.411	109.663	67.7872	81.8586	83.3296	163.449	117.183	171.926	122.241	114.046	93.5291	81.8283	hypothetical protein
NCU09998	apg-8	15.9329	9.15854	20.1324	16.5131	22.0315	17.2233	25.7576	26.5661	12.1247	15.9276	14.5161	14.716	19.3115	18.604	10.6633	17.0128	hypothetical protein
NCU09996		12.9625	8.07684	14.0255	11.9487	20.1288	15.2077	25.6974	16.4069	34.2934	16.944	28.6144	15.1258	23.6358	28.4482	22.9077	32.8591	hypothetical protein
NCU09995	nhp-1	1459.97	1138.34	663.205	495.313	1498.25	1199.43	973.701	923.536	2536.93	1645.84	1695.22	1369.24	1632.18	1951.31	1733.28	1165.65	hypothetical protein, variant 2
NCU09994		121.408	75.4753	138.403	124.313	91.5787	51.4072	78.8595	98.0089	54.0875	20.7839	35.7131	22.0989	30.3778	39.8265	44.9847	50.3246	hypothetical protein
NCU10058	rg-1	252.611	73.6462	286.131	233.994	268.265	271.748	407.61	255.935	384.917	321.661	542.759	594.461	377.534	370.063	313.043	501.483	ragged-1
NCU16377		24.6756	11.593	15.1855	13.5758	43.0779	38.2601	42.5971	25.1278	33.7995	32.5027	43.4182	42.0664	35.1441	34.2452	32.8533	52.9308	oligoribonuclease
NCU10059		22.1407	7.48456	24.8447	12.6231	26.8896	15.7534	37.0139	36.7339	23.1184	8.93471	18.2283	10.016	11.594	13.5821	14.0881	17.7322	streptomycin biosynthesis protein StrI
NCU08578	osb-2	90.8663	47.8987	78.3394	60.4717	118.492	101.807	115.657	97.3853	106.993	129.993	158.179	198.844	126.328	125.709	94.6101	141.084	oxysterol binding protein
NCU08579	uth-5	30.9616	18.8392	38.9559	37.3572	37.183	26.3716	46.0603	44.8736	62.4337	37.7206	45.6265	36.8435	44.6421	54.0293	43.4487	63.7981	ubiquitin terminal hydrolase-5
NCU08585		0	0	0	0	0	0	0	0	0	0	0	0	0	0	0	0	hypothetical protein
NCU09892		94.7296	27.7284	102.294	100.438	72.9581	45.9351	123.112	94.0334	167.353	139.923	195.026	176.315	127.73	138.113	128.143	173.2	Prolyl-tRNA synthetase
NCU09894	tcf-28	14.8926	14.974	25.2058	20.9591	25.0653	8.79927	16.9651	19.8484	17.8853	14.5581	15.0319	16.705	14.1835	15.8101	10.9502	9.49315	transcription factor-28
NCU09895	the-1	232.721	76.8988	153.062	105.342	203.597	234.102	203.053	156.451	144.132	238.499	223.621	283.502	238.998	209.925	164.634	197.536	thioesterase-1
NCU09896	adsk-1	361.195	207.751	272.832	300.965	298.122	207.153	181.881	143.176	2508.16	1078.83	1990.78	1277.5	914.516	949.274	961.974	1110.48	adenylyl-sulfate kinase-1
NCU09897	vma-5	143.894	44.7868	143.208	118.993	133.371	86.5222	151.953	117.73	138.712	182.151	155.047	167.722	199.743	249.152	136.418	164.878	vacuolar membrane ATPase 5
NCU09898		47.3843	21.3254	54.0058	44.6453	48.2488	43.2736	46.5421	59.9979	13.2039	31.9484	24.8975	33.9205	38.4122	38.4344	25.6197	41.1019	hypothetical protein
NCU09899		32.7139	31.8218	38.3422	32.9434	38.3726	26.0757	33.0725	43.3866	9.70206	23.5884	18.4903	23.1281	25.641	21.3658	14.4467	23.1018	Frp1
NCU09900		44.8869	23.0349	43.7191	37.7906	48.8788	44.4518	74.0454	69.3808	76.5149	41.8053	74.8466	46.7761	55.8783	57.3259	57.7533	86.8723	hypothetical protein
NCU10073	abp-1	75.4575	36.1171	82.5532	61.0009	88.2081	64.2122	104.253	123.012	33.4467	70.7492	71.2708	110.257	70.7277	58.2681	62.6447	60.6705	actin binding protein-1
NCU09802		556.511	869.359	533.142	541.363	808.794	868.059	1272.64	1094.24	502.764	909.507	1017.19	840.007	1167.58	1555.79	723.682	1162.9	hypothetical protein
NCU09803	trx-3	208.815	160.991	247.428	254.772	201.272	156.293	299.166	219.625	545.626	286.509	326.617	255.521	325.096	425.695	290.771	279.942	thioredoxin-3
NCU09804	znf-43	6.31048	3.75936	9.77825	6.65305	8.42556	5.51607	13.4787	6.44193	4.34282	3.73084	6.28049	2.54014	5.23964	5.34079	7.01389	9.63019	zinc finger transcription factor-43
NCU09805	gh13-2	43.1053	12.8613	33.3666	34.5336	16.7563	12.2858	14.3771	21.2495	1.59308	0.459377	2.01155	0.526016	0.791693	0.726786	2.23839	2.2749	Alpha-amylase
NCU09806		122.932	91.1242	131.606	82.8684	245.787	227.773	291.333	218.032	197.63	145.356	131.902	144.663	228.074	278.524	126.521	121.563	hypothetical protein
NCU09807		5.13247	2.71766	7.2409	6.10026	5.99659	3.51396	5.06247	6.39968	0.819058	2.80403	2.63447	2.67566	4.93011	3.279	2.4422	3.83885	hypothetical protein
NCU09808	dya-1	38.8958	16.1275	44.3111	36.5223	60.9948	41.3285	62.8395	56.1064	28.236	45.7956	46.0384	60.3309	44.1328	40.5021	39.5525	33.8533	dynamin-1
NCU09809	trm-65	32.8945	21.1501	21.4929	24.1034	33.2868	30.5679	30.9237	22.0922	124.502	58.5163	69.6848	40.5361	58.1648	68.2724	61.414	44.4087	transport of metals-65
NCU09810	suc-4	12.3406	6.29273	15.0959	11.415	11.3781	7.80363	11.6781	10.0762	44.3474	14.4478	74.2905	18.4134	18.9095	28.5694	94.081	115.301	succinyl-CoA synthetase subunit alpha
NCU09811		15.2088	7.15731	12.8059	11.0693	18.1076	13.7919	23.3349	12.7799	16.3063	13.2294	15.7445	12.105	15.4886	16.4299	17.9373	19.6967	MFS transporter
NCU09812		27.0848	14.3548	28.744	20.1988	38.2646	21.8782	37.748	40.2048	3.79648	28.5014	14.6743	34.6462	25.7566	17.1294	10.8313	18.3184	LIM domain-containing protein
NCU09813		238.513	137.805	272.643	278.648	202.024	142.695	220.806	235.625	268.074	141.18	146.71	120.898	132.297	159.005	129.272	140.632	SMT3, variant 2
NCU16378		38.2365	47.564	109.201	92.9215	42.8476	28.8204	69.2509	46.3284	36.0762	25.8511	26.039	19.4118	26.1531	36.1901	21.4664	23.8943	DUF1903 domain-containing protein
NCU09814	nup-33	21.3024	8.41787	18.8689	15.4282	21.5204	10.6055	15.5962	21.2972	10.3013	15.7182	14.9455	22.5403	13.8464	17.8094	12.5031	9.1791	hypothetical protein
NCU16379		3.86972	0.991466	3.25241	5.23728	1.45846	2.66528	1.12816	2.05164	0.946024	0	2.12818	0.161389	1.0305	1.16342	0	0.498553	hypothetical protein
NCU09815	mbp3	5.0179	2.05393	5.51194	5.49256	3.83481	2.27531	5.99258	3.32993	1.92629	1.29769	1.7522	2.14318	1.79854	2.11145	1.216	2.60408	methylated-DNA-binding protein3
NCU09816	cyt-26	622.221	466.415	400.582	464.643	791.644	990.413	532.097	430.699	359.944	1294.71	1101.74	2090.77	959.074	527.352	727.96	580.249	cytochrome-26
NCU09817	aro-7	58.8999	173.052	179.885	173.855	110.154	100.906	142.275	126.141	423.781	337.26	643.691	775.708	296.928	378.217	280.801	367.926	DAHP synthase
NCU09818		132.235	98.4036	148.328	169.418	64.8579	49.9506	108.093	99.0808	44.4091	27.0165	29.0789	27.8691	37.5766	34.6215	32.3725	26.1896	Integral membrane protein
NCU09819		69.3974	38.0939	77.5029	72.281	59.0823	40.455	63.1897	63.8417	40.6706	65.0021	50.8701	62.5637	60.251	62.5446	50.7121	72.7509	cyclophilin-type peptidyl-prolyl cis-trans isomerase
NCU09820		23.8492	10.485	30.5913	33.3125	7.56871	4.01725	13.896	29.1974	0.367528	0.48416	0.339421	0.118799	0.866912	0.570928	1.07456	1.03979	hypothetical protein
NCU09821		498.41	351.771	891.364	956.986	287.222	170.451	847.454	653.032	192.947	86.5149	103.267	54.2359	176.41	243.273	178.228	176.941	oxidoreductase
NCU16380		0.424802	0.925132	0.192686	0.417682	0.181451	0.473707	0.421072	0.283611	0.294243	0.233802	0.529546	0.903549	1.32786	1.02527	0.309576	0.413508	hypothetical protein
NCU09333	ace-1	155.092	195.105	165.413	119.565	270.72	305.151	338.228	204.138	43.4987	149.425	118.203	121.606	269.228	236.495	103.331	169.054	Zinc finger transcription factor ace-1
NCU09332	gt39-3	116.076	72.6762	134.481	107.868	141.601	135.996	142.373	206.577	38.7583	144.734	83.664	190.785	177.783	134.393	90.9868	96.5682	mannosyltransferase PMTI
NCU09331		257.886	230.312	224.472	233.842	494.93	642.716	441.421	189.178	899.661	878.443	1106.31	1008.54	912.747	1203.36	964.851	984.847	HMF1
NCU09330		31.4501	36.529	41.202	38.49	47.255	30.3259	50.3673	36.8066	33.915	18.6331	17.0656	10.4932	18.2656	30.3622	19.0905	12.4257	hypothetical protein
NCU09329	svd-4	36.3491	31.6003	25.0819	17.2767	46.296	47.5082	35.6653	29.4014	12.6398	33.775	28.7556	33.1794	30.8361	25.573	29.3423	24.0123	hypothetical protein
NCU09328		1.17282	0.136222	0.372386	0.322885	0.601154	0.196175	0.310006	0.156602	0.0541576	0	0.2193	0.0554349	0.252829	0	0	0	hypothetical protein
NCU09327	cyt-4	7.61378	7.82452	15.0874	16.4972	11.2178	6.66118	7.19915	7.44912	5.32237	14.4253	10.1691	18.0602	10.1884	8.72725	7.45605	5.48168	Protein phosphatase
NCU16381		0.440086	0	0.598857	0.259626	0.56394	0	0	0	0	0.363321	0	0.624039	0	0	0.384857	0	hypothetical protein
NCU09326	gh17-4	656.29	786.912	562.105	327.533	1671.02	1877.48	970.66	728.917	481.058	2657.06	2307.4	4369.82	2725.3	1211.57	2683.22	2750.23	hypothetical protein
NCU09325		27.8401	16.1092	22.0646	14.8116	36.6914	27.1787	30.4055	24.3996	9.70031	19.7523	15.838	14.0682	18.4631	18.7709	17.913	23.5031	WD domain-containing protein
NCU09324	chs-4	96.8042	76.6688	75.6257	64.3287	64.1936	43.6979	49.6407	73.2363	8.0858	32.4677	20.5782	36.0544	38.3624	27.9593	21.7679	24.7648	chitin synthase 4, variant 1
NCU09323		0	0	0	0.0865419	0	0	0	0	0	0.121107	0	0	0.0948711	0.12496	0	0	hypothetical protein
NCU16382		17.8413	7.69324	11.0465	8.52555	5.02973	3.80497	2.6527	4.19878	2.22443	1.32563	1.25103	0.948707	0.692303	1.13983	1.40421	1.30252	hypothetical protein
NCU09322	chs-10	27.8911	25.2052	19.3943	16.8524	25.9502	17.219	19.4953	25.4733	8.65	17.9598	14.0852	17.9038	18.3751	13.3037	12.0747	15.7029	chitin synthase-10
NCU09321	sut-13	32.5822	56.0573	31.606	18.5498	37.3474	47.1856	35.4814	31.7332	22.3994	53.8649	36.5089	56.6702	38.4341	31.4968	32.5841	43.0304	sugar transporter-13
NCU09320	his-2	35.8619	122.963	32.04	21.2606	69.1579	95.7805	65.8495	41.3304	103.351	167.204	177.316	214.912	129.233	111.326	117.425	115.456	ATP phosphoribosyltransferase
NCU09319		17.7947	17.9665	23.8353	20.2621	24.2313	14.6673	23.8863	24.9057	8.28641	10.903	7.77719	15.018	14.3645	10.6289	7.87451	9.35993	hypothetical protein
NCU09318	dnh-2	4.56145	1.88221	7.98056	5.64503	5.20793	2.58154	4.31743	4.46502	1.09277	2.03863	1.53912	1.72645	2.57293	2.86307	1.79955	1.85286	DNA helicase-2
NCU09317	mrs-8	24.83	17.0823	35.9371	36.2584	26.8429	22.3808	29.1344	35.8052	8.05243	14.7766	12.5505	18.9107	13.221	12.5561	11.8544	13.0992	mRNA surveillance-8
NCU09316		13.7065	19.3539	6.91839	4.51315	29.5932	25.9658	13.5862	10.4703	13.7994	36.6575	20.712	43.6174	36.0551	32.7189	31.1368	21.0371	hypothetical protein
NCU09315	nuc-1	16.3397	6.92764	16.1142	13.28	26.8132	17.3728	18.0054	16.9727	6.65227	14.7811	14.1389	20.3351	15.8228	10.7352	17.6334	20.7171	phosphorus acquisition-controlling protein
NCU09314		0	0	0	0	0.0433482	0	0	0	0	0	0	0	0	0	0	0	hypothetical protein
NCU09313	sec10	32.1594	10.3908	29.6237	19.5193	34.8639	22.5957	39.0212	30.8553	19.8816	41.1992	33.4557	52.3854	42.4415	36.0113	32.1412	34.7713	exocyst complex component Sec10
NCU09312		57.3861	49.3462	71.0029	69.5326	84.0415	66.5403	77.264	81.4259	61.3923	95.5845	91.0952	104.194	85.0032	74.1263	104.717	123.969	di-trans,poly-cis-decaprenylcistransferase
NCU09311	met-10	12.282	13.5719	22.2066	19.523	19.0902	18.3088	21.3611	15.4886	25.6792	25.2551	31.4713	33.7833	24.0497	20.4884	28.4925	28.9754	Met-10
NCU09310	pph-12	54.2488	32.4462	29.7541	22.16	46.5383	29.9605	20.3803	29.3811	18.8428	23.8294	16.857	13.7085	19.9201	24.5874	14.4881	24.3345	protein phosphatase-12
NCU09309	pcb-5	136.512	51.876	139.93	130.832	156.166	143.632	261.514	133.043	268.905	185.706	208.785	221.432	243.179	256.063	225.67	189.286	proteasome component PRE2
NCU09308		8.79396	5.58584	11.6342	9.76341	12.0514	6.58864	7.44556	8.43975	6.09123	10.4867	11.5904	16.713	6.67462	5.41015	4.91328	9.58561	glycoprotease
NCU09307	lfd-1	8.24234	7.26485	6.88854	4.53707	22.1428	16.4194	13.7989	17.191	5.88895	24.3252	8.03973	16.9102	152.087	136.469	23.5536	14.3091	late fusion defect 1
NCU10069		1635.18	590.969	452.109	355.978	1901.15	2042.42	1349.56	674.774	1082.95	516.908	659.223	600.307	849.357	1098.77	831.252	967.621	hypothetical protein
NCU03055	gt34-2	27.8937	41.0914	24.4594	21.5154	44.0893	38.4455	30.5488	29.1783	42.8057	35.0717	34.5093	40.7465	47.8202	48.8871	41.4264	39.4701	alpha-1,6-mannosyltransferase subunit
NCU10601		0	0	0	0	0	0	0	0	0	0	0	0	0	0	0	0	hypothetical protein
NCU03056		12.1545	3.0524	12.6654	10.5296	7.01584	7.50952	9.76848	8.22439	1.36523	2.0792	2.35462	3.80412	3.39917	2.89154	2.01092	5.43603	hypothetical protein
NCU03057		15.484	6.66484	17.9716	10.4243	14.8229	9.44581	16.8828	10.672	11.6715	12.4071	19.5857	18.5336	11.0152	9.3104	12.5053	18.4193	hypothetical protein
NCU03058		9.30851	3.14315	8.49952	7.24448	8.50905	5.62962	7.78416	8.25922	2.12121	4.63091	4.79079	5.58932	6.56908	6.43124	4.32206	4.62644	hypothetical protein
NCU03059	nst-3	14.4254	8.0533	16.9861	14.3593	16.7111	8.55354	13.679	21.6024	9.65164	10.4344	8.5597	11.1775	12.5353	11.4891	8.59233	5.05379	SIR2 family histone deacetylase
NCU03060	chd1	17.4635	7.03406	20.2021	16.5665	17.0824	7.83448	16.974	21.4577	3.89018	12.2652	8.95614	13.6588	11.9656	11.3917	8.28463	8.40161	chromodomain helicase, variant 1
NCU03061	trl-2	67.5426	89.3272	98.0905	100.562	117.039	106.6	102.386	144.252	51.4308	111.144	101.519	163.633	96.4439	96.9327	78.0506	112.279	translation-2
NCU03062		23.1715	24.9289	27.2043	25.0974	34.4698	17.3925	26.7357	31.6965	9.64518	21.0306	17.7683	25.0833	22.2419	20.6411	12.7846	14.2751	formin binding protein
NCU03063		14.3969	9.04042	21.5984	14.4357	15.9062	12.4662	18.7079	20.9388	3.10088	9.53368	8.94166	16.1586	12.864	10.0103	8.14131	10.4734	hypothetical protein, variant 1
NCU03064	pbd-4	220.054	175.128	204.978	155.528	158.35	143.466	171.09	172.917	15.7468	56.0784	43.7055	39.6256	59.4797	46.7779	49.7818	80.9605	porin-binding domain protein-4
NCU03065	div-41	21.0973	34.0016	43.0335	36.0352	31.448	17.6808	29.8437	40.477	7.68171	21.4229	19.117	30.7758	22.4413	18.1559	13.8278	17.1418	nuclear division-41
NCU03066	rbg-33	22.1675	100.448	49.0725	52.1596	52.0644	33.2325	22.7961	38.5775	7.78791	17.6152	12.2439	20.1554	7.72587	4.51669	6.70396	3.31135	GTP-binding protein
NCU03067		10.2211	4.57352	14.4406	9.95092	13.6702	8.54833	22.8647	10.124	20.0786	13.1876	15.5611	9.78109	18.747	32.4001	11.7225	15.2502	hypothetical protein
NCU03068	pdx-3	39.8723	27.4262	39.3587	25.9646	46.6264	40.7725	57.8795	23.0743	100.36	69.747	142.287	95.6213	68.6578	79.1576	57.8283	95.2014	glycerol-3-phosphate phosphatase 1
NCU03070		18.5422	13.2344	17.6346	13.5738	25.018	11.4044	21.6663	22.4659	12.8669	10.0004	15.6591	12.4267	13.3046	12.3361	11.4809	21.837	hypothetical protein, variant 1
NCU03071	os-4	21.3634	14.7159	22.4914	22.2777	23.4111	10.8226	14.3194	26.0596	3.7157	14.6068	8.77681	12.8613	15.8704	12.3859	7.38655	8.98351	MAP kinase kinase kinase SskB
NCU03072	dno-7	39.4361	15.2374	38.18	44.6539	26.5805	17.9392	21.016	40.3071	6.07018	14.0906	7.20219	9.64571	15.4945	14.3282	6.14957	7.42987	hypothetical protein
NCU03073	pole-4	17.2531	13.9227	16.1067	12.3087	18.8096	10.7383	13.5885	19.0863	12.5064	11.8145	10.2535	15.2668	8.08738	8.94339	7.71942	5.66325	hypothetical protein
NCU03074		28.0088	6.50322	32.441	21.9243	35.6469	27.2531	32.8941	43.6565	28.4214	17.3199	29.2939	21.249	12.5106	16.9425	42.9832	34.4515	hypothetical protein
NCU03076	pcd-2	57.4168	20.2878	59.5416	29.6497	78.4204	75.7192	70.254	71.2817	103.808	57.889	88.6979	92.8893	78.145	106.364	111.62	48.9102	pyrroline-5-carboxylate dehydrogenase-2
NCU03077	sgr-8	21.6042	24.903	25.5751	15.6419	44.0782	28.0153	27.4171	29.5029	8.1246	5.72006	9.84417	6.03409	6.49201	5.80907	7.82436	11.7895	hypothetical protein
NCU03078		2.35784	3.98709	1.88734	1.22735	3.33243	1.73997	1.44353	1.94456	12.9694	9.04577	11.0221	5.85095	8.25222	9.09724	9.70324	6.32855	hypothetical protein
NCU03079		70.5394	128.754	74.66	52.4	52.4665	33.6278	49.7842	73.9386	13.246	30.9392	12.9344	25.0061	46.4575	49.3172	16.8766	13.0151	hypothetical protein
NCU03080		23.9673	29.7308	30.7877	37.9689	40.4586	31.7511	34.4	29.5065	64.3684	96.2424	69.8524	118.043	71.425	50.8498	52.9298	32.1956	hypothetical protein
NCU03081		15.8201	6.30664	18.1221	11.3894	24.052	21.7527	34.9948	14.4109	47.5464	31.5077	34.5951	38.0217	42.1387	48.727	39.3157	28.6457	hypothetical protein
NCU03082		6.34739	2.4329	3.74286	4.74316	8.07952	3.82219	4.36222	6.35658	0.996559	3.98256	1.18687	1.98012	6.67747	7.93013	1.40621	2.10074	hypothetical protein
NCU16384		9.4965	10.3645	5.86715	4.95844	11.6096	5.75134	4.65246	6.01222	1.81458	4.32552	1.02052	1.85737	9.81244	10.135	0.954566	2.47039	hypothetical protein
NCU03083		124.707	69.7342	114.498	99.9484	121.509	119.836	115.785	201.755	34.7094	111.585	65.1219	123.502	112.507	78.3051	53.4107	64.3323	hypothetical protein
NCU03084	pur-4	60.6611	44.182	63.3652	45.3272	136.436	181.935	115.641	109.083	51.4323	80.211	96.543	119.032	65.2763	46.8488	53.9289	79.6143	purine-4
NCU03085	snr-8	39.114	23.9468	35.7507	37.3	45.3915	48.4122	55.7425	41.0584	93.3013	54.3376	51.4754	42.9897	52.8776	61.4855	50.9646	45.4138	small nuclear ribonucleoprotein Lsm8, variant 1
NCU03086		6.10094	0.472413	3.3208	2.35948	12.3784	14.7405	23.0472	4.4805	21.0355	15.3341	20.4075	16.2929	14.5549	16.1684	16.658	8.56169	HpcH/HpaI aldolase/citrate lyase family protein
NCU16385	snr-8	15.3633	9.95963	22.3645	21.2886	19.2292	12.5502	29.7485	9.30289	42.5662	20.6475	59.1246	25.0781	32.118	28.913	38.1187	100.424	small nuclear RNA-8
NCU03087		30.3003	7.19352	27.4289	25.9309	42.0356	33.9879	58.3283	25.3953	57.6939	49.7615	66.9917	62.7427	46.2143	53.8924	58.113	58.5306	diploid state maintenance protein chpA
NCU10595		30.0143	144.022	52.6938	17.6643	44.2258	41.4758	39.5963	180.707	0.199421	0.534795	0.269172	0.306187	1.48957	1.16493	0.188832	0.157642	hypothetical protein
NCU03088		27.6337	18.4808	27.4225	24.9821	27.239	28.6886	33.7947	21.1205	8.45889	19.2693	16.6782	22.4291	30.0282	21.196	17.7507	22	hypothetical protein
NCU03089	wasp	61.2171	120.761	67.8065	65.6276	78.9937	73.4945	65.4426	89.915	7.93339	65.7549	37.5403	60.7171	73.4765	49.5673	24.5799	44.0675	hypothetical protein
NCU16386		109.975	55.2677	105.173	109.161	44.3524	19.4827	40.871	42.5586	8.46389	3.23013	7.93509	2.98742	4.78825	4.5635	8.10656	14.3701	hypothetical protein
NCU03091		89.6321	31.0838	108.213	87.7755	54.8314	40.558	71.5325	71.2682	19.1003	12.4362	22.1314	18.8411	19.9373	20.079	33.0428	47.6802	hypothetical protein
NCU03092		21.7039	111.453	57.4401	60.8031	71.4914	35.9781	37.0692	50.3257	17.6161	26.6934	16.8057	25.6862	11.5171	13.795	10.8528	8.4914	nuclear localization sequence binding protein
NCU03093	nuo12.3	74.1358	29.1526	60.3237	53.6759	89.0439	103.986	155.954	100.193	187.294	98.9053	167.196	122.013	133.841	151.147	151.512	138.448	NADH:ubiquinone oxidoreductase 12.3kD subunit
NCU03094	mrp-40	21.2029	16.1511	18.8252	24.2878	29.3022	25.2873	24.4096	21.5193	54.399	48.3531	57.3362	79.6131	31.7291	23.3258	41.7403	32.0694	hypothetical protein
NCU03095	tif-9	18.9116	8.16154	16.3299	15.1145	15.8224	7.98083	15.306	16.9118	5.96879	10.4085	8.70531	12.8342	11.8939	9.50804	9.20477	8.73996	transcription initiation factor-9
NCU03096		9.22303	8.95431	7.7602	8.3485	10.9616	7.65473	9.14205	11.4926	7.26622	7.90486	4.14688	6.73876	9.10647	8.63611	2.95533	3.44379	bromodomain associated domain-containing protein
NCU03097	mic-38	65.5424	94.0637	57.2063	39.7943	73.8129	39.6238	50.7522	106.913	10.3747	23.4593	15.5925	23.197	24.1823	23.6174	15.0957	18.031	nucleotide-sugar transporter
NCU03098	gh15-1	139.449	64.4799	237.168	162.351	58.8721	21.3995	68.2521	138.279	0.348133	0.452655	0.299026	0.161974	0.295495	0.350291	0.679271	0.733861	glycosyl hydrolase
NCU03099		22.0231	20.163	20.0356	20.2431	19.9866	11.0618	20.3456	21.4927	11.6678	20.6539	15.6321	19.6395	20.8599	22.3207	12.2212	15.8505	RNP domain-containing protein
NCU03100	ppm-2	697.362	777.062	1168.8	1269.96	743.305	660.288	871.346	769.426	734.421	583.366	731.417	732.28	595.507	705.568	519.972	468.204	6-phosphogluconate dehydrogenase
NCU03101		27.2518	11.0482	23.0202	17.1899	25.8438	21.7177	24.7051	30.5067	14.7896	14.6123	14.7092	21.0288	16.1189	15.2139	12.1791	8.79034	hypothetical protein
NCU03102	crp-19	1001.61	2474.71	1468.83	1441.42	2220.38	2905.85	1587.1	1356.39	2783.02	4715.3	2997.27	3242.99	4052.05	3541.77	2932.05	2906.99	40S ribosomal protein S11
NCU03103		6.68301	2.17464	5.89168	3.97328	6.38121	4.13216	5.61909	5.52082	3.51232	4.1004	4.86237	6.10255	5.0452	4.74031	5.0484	4.1576	hypothetical protein
NCU03104		0	0	0	0	0	0	0	0	0	0	0	0	0	0	0	0	hypothetical protein
NCU03105		6.20268	1.41639	7.62099	5.50661	4.5915	2.92116	6.02885	11.4584	3.71238	3.18182	6.02428	4.05612	3.62196	3.07785	3.31776	5.67141	hypothetical protein
NCU03106		10.3989	6.50691	10.862	8.72688	13.9823	11.2694	14.8806	17.3076	5.83331	9.85458	8.6952	10.3322	11.5086	7.23617	7.68494	9.73033	hypothetical protein
NCU03107		23.2797	15.0607	37.9354	25.2043	20.4711	19.3379	31.4095	36.4173	11.3202	11.8437	27.2183	17.921	10.0596	6.53551	11.2131	29.4258	MFS transporter
NCU03108	gcp-1	80.1325	52.5199	107.271	81.3319	83.5856	61.837	102.39	58.9388	37.8426	28.0186	51.5404	43.3503	44.5072	46.1564	59.6727	58.3705	glutamate carboxypeptidase-1
NCU03109		0.842433	0.815399	1.08267	0.993975	0.8996	0.156569	0.371127	0.656174	0.324178	0	0.175026	0	0.121071	0.159469	0	1.09338	hypothetical protein
NCU03110		9.64587	5.0223	15.4141	13.2997	8.92704	6.33635	14.5433	11.9915	11.0843	6.49881	11.3678	9.51156	7.43326	6.20184	10.0513	13.6255	hypothetical protein, variant 1
NCU03111		53.8374	18.4845	58.167	71.2813	39.6069	32.5599	63.0121	72.2677	101.123	35.9771	58.5319	24.7425	44.2879	55.8691	65.7908	78.6732	hypothetical protein
NCU03112	ncbr-2	750.576	767.065	943.244	1149.21	378.998	349.451	478.001	465.083	259.857	239.311	316.018	368.423	262.649	306.051	302.022	273.698	NADH-cytochrome b5 reductase-2
NCU03113	kpr-17	31.9245	13.9587	28.3183	26.4447	29.2207	20.5489	27.653	40.5291	15.368	18.4186	16.9403	21.7022	25.0838	19.6345	15.8095	17.4876	kinetochore protein-17
NCU03114	rpo-2	56.2108	34.5523	69.0566	59.4566	37.5877	27.8758	46.7712	67.6299	78.8571	36.4058	41.3023	31.3213	40.0905	47.3426	32.5403	33.9281	SSU72
NCU03115	spa2	16.5994	8.23145	14.7852	9.82576	16.4203	9.45059	15.0084	17.887	4.03974	12.9169	5.6362	11.5701	11.7869	11.1065	6.93933	6.10021	spa2-like protein, variant 1
NCU03116	gtp-18	20.31	8.00285	16.2993	9.7701	18.8859	10.0435	16.5178	14.4191	3.02475	10.0332	8.56982	11.0846	12.4955	12.6685	8.26813	11.1733	guanine triphosphate binding-18
NCU03117	gua-1	81.642	204.45	162.916	162.918	176.081	128.465	96.6758	124.256	161.09	118.919	111.961	132.429	116.585	112.849	74.9634	67.2041	inosine-5'-monophosphate dehydrogenase IMD2
NCU03118	lys-4	140.988	258.269	243.488	204.515	322.217	324.462	361.946	216.247	1858.24	885.384	1783.21	1487.4	742.006	816.552	1014.56	1537.89	hypothetical protein
NCU03120		36.4435	55.4444	64.5739	61.441	66.8526	60.6354	53.5471	64.3198	14.227	34.6315	29.7378	47.5224	36.3943	31.0163	27.9848	47.4536	hypothetical protein
NCU03121		0.592785	1.62293	0.691411	0.449627	6.97217	7.54281	25.0141	5.5548	0.146642	0.139824	0.158346	0.0300202	0.383367	0.649225	0.0740561	0.15456	hypothetical protein
NCU03122		12.6025	7.00957	16.2634	13.2289	12.7753	6.68026	16.5385	11.7912	10.2456	6.54536	11.6718	8.68341	7.57633	7.55998	8.07165	14.6431	beclin 1, variant 1
NCU03123		11.0395	5.18021	13.7604	10.785	10.2797	5.24425	9.36687	10.4069	2.61005	4.71492	3.88076	4.75881	5.4641	3.56091	3.88739	5.9533	hypothetical protein
NCU03124	cka	227.225	127.913	171.641	120.774	258.325	216.813	190.512	168.108	219.372	256.931	220.06	240.878	258.187	268.526	211.726	208.622	casein kinase II subunit alpha
NCU03125		58.524	46.7543	71.8843	43.6778	86.2296	78.8304	98.0198	74.1814	77.6116	54.0516	114.518	113.299	89.2728	84.3925	141.708	131.506	NIMA-interacting protein TinC
NCU03126		331.155	346.016	236.819	194.67	491.391	457.424	349.84	367.444	184.519	402.816	353.577	488.35	419.141	322.851	311.624	242.32	hypothetical protein
NCU03127	ure-4	4.05093	2.1173	5.97659	4.42745	8.9886	8.13111	11.1162	4.44112	13.173	4.78766	14.3919	9.31163	5.48785	5.23055	11.9701	13.9777	urease Ure
NCU03128		31.7333	10.4403	35.3906	28.1385	18.0315	9.29303	20.056	28.6208	5.81439	10.9759	11.6133	8.73807	12.7404	12.7717	15.0211	20.0854	hypothetical protein
NCU03129		22.5109	15.4519	30.099	23.9126	23.3234	24.9038	30.9278	40.4498	29.4578	42.5203	42.8247	56.3655	39.4364	35.3775	35.9453	33.1806	threonyl-tRNA synthetase
NCU03130		54.6996	29.4488	45.2832	32.6159	70.6954	60.4732	94.3603	50.782	126.511	131.211	110.84	114.348	127.534	144.684	105.216	76.5259	hypothetical protein
NCU03131	fxr-6	5.05831	1.4688	3.64112	2.59488	5.63641	6.00851	11.4811	5.28588	18.3817	9.98605	18.9166	24.3766	9.29245	7.86829	14.104	17.7686	FAD-dependent oxidoreductase-6
NCU03132		8.62408	2.7255	6.8502	4.07017	24.1841	20.7658	22.5438	36.7958	16.4759	17.816	15.4883	24.3156	67.9922	59.7268	25.1159	31.3634	hypothetical protein
NCU03133		9.07288	16.9463	16.4615	17.2147	15.1875	6.01574	11.9099	11.7054	16.1357	6.54557	6.18993	8.403	5.18043	4.10797	6.86207	3.40139	hypothetical protein
NCU03134	gh47-2	80.3061	49.9043	89.3599	85.4394	37.0361	10.9459	23.2146	24.7763	2.78323	5.21287	2.30769	5.77914	5.79126	6.16105	2.71073	1.88583	class I alpha-mannosidase 1A
NCU03135		3.82469	2.89171	6.92302	5.4493	9.10861	5.4922	13.4477	6.72097	21.8935	34.6139	43.7194	55.2571	17.7346	18.38	31.1752	31.9793	hypothetical protein
NCU03136		16.418	6.68836	19.884	18.2971	17.2663	10.8122	16.0332	20.3926	4.8347	7.99219	7.54714	8.64952	8.40008	6.66953	6.87359	8.84003	hypothetical protein
NCU03137	div-47	27.2984	21.422	29.4426	24.1792	30.3885	15.4969	24.4889	31.8433	8.29228	32.6719	21.2446	26.734	21.7229	21.6947	16.8708	24.3552	nuclear elongation and deformation protein 1
NCU03138	tif-3	14.7869	7.70067	10.881	11.8051	14.4687	13.5767	11.1521	14.6473	18.4806	17.847	12.322	15.4409	13.1491	13.6228	11.877	12.4968	transcription initiation factor-3
NCU03139	his-3	60.1933	73.0531	94.2897	76.0605	61.2565	56.1095	68.9696	37.291	87.7628	105.852	231.262	181.211	95.609	88.5651	178.499	207.771	histidine biosynthesis trifunctional protein
NCU03140	rat-1	0	0	0	0	0	0	0	0	0	0	0	0	0	0	0.636377	0	hypothetical protein rat-1
NCU03141	lpl	165.577	249.736	116.89	89.9151	143.812	141.121	83.9833	138.732	36.7043	126.42	42.1579	54.5053	174.106	158.985	48.1822	46.025	lysophospholipase
NCU03142		7.85867	3.10344	8.57886	6.57306	16.023	8.90945	10.1093	6.08617	8.08041	5.91118	9.4372	7.30521	7.13792	8.3604	10.2323	15.8605	hypothetical protein
NCU10470		0	0	0	0.0285452	0.124008	0	0.0959232	0.0969129	0.234607	0.0798926	0.226189	0	0.0312926	0	0.634711	0.1413	hypothetical protein
NCU03145	trm-25	51.5146	58.6002	62.8556	51.0107	80.3105	71.3717	74.3016	95.5316	42.61	64.9919	69.3279	71.2936	51.2254	53.8674	58.5459	86.8379	oxidative stress resistance
NCU03146		16.146	11.5985	20.7004	23.1734	19.9952	15.6702	31.71	24.0731	9.97354	13.7276	16.2219	16.3597	15.3513	14.3695	18.1239	23.6632	F-box protein pof7
NCU03147	cbp-4	47.0023	36.4873	96.263	112.178	50.1664	36.3245	80.9126	51.5986	56.0468	37.5266	67.5289	80.1474	30.7053	21.6915	30.2815	39.0925	assembly factor cbp-4
NCU03148	npc-2	769.622	1074.27	792.324	786.981	1356.32	1730.32	845.258	614.847	2068.44	2796.9	1882.31	1827.57	2418.55	2817.51	1511.77	1627.94	nascent polypeptide-associated complex beta subunit
NCU03149	tad-2	8.67228	8.96402	15.3237	15.043	10.2421	5.08792	10.9697	10.8884	8.11385	7.31985	4.47753	6.56158	5.06444	4.46547	6.05584	6.33129	tRNA-specific adenosine deaminase, variant 1
NCU03150	crp-83	546.533	1261.73	1029.87	982.711	1109.98	1548.69	1204.71	1011.37	2922.28	2462.87	2194.29	2103.23	2236.13	2148.54	2259.87	1850.29	60s ribosomal protein L24
NCU03151		267.924	243.605	991.702	931.144	375.82	507.974	2685.96	638.56	1626.4	518.513	932.965	734.559	627.804	897.419	1129.04	632.386	Peroxisomal membrane protein
NCU03152		30.4593	11.0018	48.5247	31.9064	33.1292	25.8472	132.697	17.7069	338.185	75.0708	255.184	124.201	107.43	151.754	168.656	148.501	DUF1348 domain-containing protein
NCU16387		1.16493	0.253699	2.37781	1.46039	1.21288	0.365356	1.15471	0.437482	0.302589	0.961733	0.272282	0.412967	1.22426	1.11637	0.636712	0.425236	hypothetical protein
NCU03153		2.06508	3.24968	1.94895	2.27937	0.682906	0.222854	0.462215	0.800544	1.9841	4.23467	2.05527	4.0618	1.33554	0.851179	0.349534	0.389067	hypothetical protein
NCU03154		112.104	44.9771	21.1739	24.931	85.3085	54.9136	37.2736	32.2279	14.9421	27.8817	25.3482	35.6454	26.1488	31.279	12.8858	14.1568	Pantothenate kinase
NCU03155		114.371	122.193	122.236	131.986	129.859	100.742	108.64	124.994	414.84	238.26	240.149	199.254	247.317	302.221	249.291	162.314	hypothetical protein
NCU03156	nuo10.5	528.422	306.446	342.797	295.581	577.154	616.787	522.767	328.223	912.849	613.994	759.435	504.971	806.638	927.315	748.318	773.601	NUO
NCU03157		17.3671	15.1288	24.2658	27.9925	12.3196	2.8531	13.8332	17.7029	0.859252	1.79222	0	0.659638	1.60453	2.11341	0.813624	1.35847	hypothetical protein
NCU03158		30.8645	27.8032	36.3916	42.7274	28.708	18.92	36.4167	49.2614	17.1272	18.2419	31.3154	40.1599	17.9193	18.4487	14.7224	16.5156	alpha/beta hydrolase
NCU03159	exr-3	12.8763	13.5782	16.2409	13.8154	11.4343	5.16407	9.55376	10.331	9.28398	9.82211	8.5184	10.5173	6.52555	6.22185	5.33385	5.00259	exoribonuclease-3
NCU03160		15.6677	4.59142	8.94075	8.2208	5.73632	3.20042	3.43525	5.06143	1.90042	1.6094	1.35007	0.819051	2.4748	2.09112	0.883968	0.790673	hypothetical protein
NCU03161		0	0	0.119241	0.0516954	0	0.0732868	0.173717	0	0	0	0.0819257	0	0.113342	0	0	0.0639736	hypothetical protein
NCU03162		0	0	0	0	0	0	0	0	0	0	0	0	0	0	0	0	hypothetical protein
NCU03163		0.286025	0.41527	0.90817	0.224985	0.183261	0.318954	0.472524	0.28644	0	0	0	0	0.0616597	0.16243	0	0	stress responsive A/B barrel domain-containing protein
NCU03164		9.9726	6.72232	8.99311	6.94552	11.9425	6.22228	9.29665	10.7004	2.02843	5.78275	5.6238	4.41909	5.34899	5.19137	7.83859	10.3864	two-component system response regulator
NCU03165		0.64779	0.1881	0.146916	0.382159	0.276699	0.180591	0	0.432485	0	0.178265	1.0094	0.153094	0	0.183936	0.566495	1.10349	hypothetical protein
NCU03166	ad-3A	26.6228	37.8522	41.5087	29.5716	52.6602	47.1403	82.6185	42.7889	370.62	143.791	430.258	254.741	109.92	120.435	221.208	306.584	phosphoribosylaminoimidazole-succinocarboxamide synthase
NCU03167		1.07463	1.63822	1.46232	1.74342	1.20493	0.449379	1.86409	1.61428	8.37396	0.221795	5.77703	0.571431	0.347493	0.457701	8.4579	2.1575	hypothetical protein
NCU03168	apr-5	40.2955	46.6813	43.1187	32.293	60.1525	49.8948	83.9814	75.8862	28.7811	56.4238	45.1592	81.1816	55.8767	35.6623	48.2357	56.0091	Aspartic-type endopeptidase
NCU03169		10.9081	5.49932	10.8988	9.72872	13.9779	6.53687	12.0894	12.6872	5.41385	5.45995	6.0226	7.15528	5.55472	6.14578	4.28135	5.51806	hypothetical protein
NCU03170	nit-8	6.53576	6.09296	10.0639	10.1467	7.86087	6.13742	10.0017	7.34903	10.4043	8.23558	21.5475	18.0476	5.85823	6.83712	10.8295	21.8485	molybdopterin-converting factor subunit 2
NCU03171		35.9633	28.0909	27.1555	18.6585	55.7577	40.5676	43.9359	31.2081	10.8061	13.9023	11.6903	12.4607	23.6839	23.8086	10.7655	31.4838	Small oligopeptide transporter
NCU03172		11.3062	2.35283	4.40188	2.85329	4.10498	3.36209	2.11687	1.63549	0.5656	0.829696	0.528526	0.445338	0.487466	0.535056	0.384508	0.687853	hypothetical protein
NCU03173		33.4305	12.9504	13.9657	12.688	28.672	24.1725	23.2632	9.52221	48.5596	38.2526	28.2213	36.3824	47.584	50.5903	33.9866	29.2545	HAD superfamily hydrolase
NCU03174		55.1357	48.7305	61.5725	45.7553	40.2441	27.7515	49.6682	54.1415	7.80058	29.8014	23.0321	33.9819	26.4017	20.4996	18.4659	22.3407	hypothetical protein
NCU03175		16.9803	14.223	15.0613	10.4636	17.6628	11.9303	18.1601	27.5039	4.02371	9.73346	5.17397	8.94396	19.8291	15.6649	5.7113	5.16947	hypothetical protein
NCU03176	gpl-6	14.5745	6.102	18.0133	14.2191	13.4401	7.62222	19.6727	12.3327	13.2776	8.36349	11.4783	13.1369	7.67203	7.66715	10.5389	9.78794	hypothetical protein
NCU03177		56.8794	83.0421	79.2599	106.025	91.5891	106.647	65.5582	59.7878	131.571	168.393	175.447	235.649	115.032	83.6073	98.3258	110.284	sco1
NCU03178		5.21323	3.02756	6.82704	5.68804	6.39306	4.36004	5.33415	5.05236	3.80514	5.13689	8.49019	6.08078	6.77928	6.35081	5.24529	8.83968	hypothetical protein
NCU03179		13.4705	4.60464	13.2257	9.15396	24.9091	14.9738	23.6622	29.1999	9.92103	8.86852	9.56505	7.73716	12.7918	16.5583	5.96457	9.33636	hypothetical protein
NCU03180		0	0.221173	0.863736	1.34806	0.6507	0.212344	0.251667	0.76279	0	0.209608	0	0	0	0.216276	0	0.370719	hypothetical protein
NCU03181	ce5-4	3.12379	2.66072	6.23447	3.89048	4.40322	4.64455	5.71108	5.77001	0.432746	0.286545	0.584105	0.639819	1.25703	0.886982	1.51765	1.2163	carbohydrate esterase family 5-4
NCU03182		0	0	0	0	0	0	0	0	0	0	0	0	0	0	0	0	hypothetical protein
NCU03183		0	0	0	0	0	0	0	0	0.120782	0	0	0	0.112771	0	0	0	hypothetical protein
NCU03184	znf-21	40.9567	138.5	54.262	28.6925	123.408	173.22	112.037	97.8117	45.2723	42.3596	39.3553	46.824	22.2202	24.0825	98.6952	57.8499	zinc finger transcription factor-21
NCU10621		0	0	0	0.0588784	0	0	0	0	0	0	0	0	0	0	0	0	hypothetical protein
NCU03186		11.0134	4.00481	16.7741	11.8024	15.9579	6.29556	17.5769	13.5084	20.0861	8.09131	14.3587	13.217	10.5532	14.89	9.18944	13.6835	ankyrin repeat and BTB/POZ domain-containing protein
NCU03187	nim-1	15.6591	4.81257	16.6535	9.23799	17.9798	12.8822	20.9977	23.8158	3.47187	9.87699	10.296	16.8868	10.7423	12.7779	7.19893	10.0966	G2-specific protein kinase nimA
NCU03188	alo-1	36.5275	18.0103	61.2835	40.842	40.0598	36.7614	71.2048	41.5206	19.9645	15.3297	19.1223	23.815	12.5464	14.0703	19.6799	16.5102	sugar 1,4-lactone oxidase
NCU03189		1.75319	0.654529	4.60097	3.39835	1.60471	0.942599	2.23431	1.88113	0.433701	0.51692	0.234158	0.799074	0.566913	1.06673	1.31415	1.5542	hypothetical protein
NCU03190	rec-7	0	0	0	0	0	0	0	0	0	0	0	0	0.0357611	0	0	0	recombination-7
NCU03191		59.636	70.6717	86.068	92.0883	104.563	78.9925	98.1678	95.7823	176.591	99.1417	135.247	91.603	101.033	103.313	115.02	160.342	rab protein geranylgeranyltransferase component A
NCU03192		130.064	53.3429	150.164	100.083	199.277	194.449	274.5	330.727	413.071	175.271	421.75	215.702	365.3	556.577	350.973	545.192	hypothetical protein
NCU03193		218.032	120.066	163.223	164.191	184.731	197.157	195.936	201.77	228.771	270.476	255.902	269.314	300.905	314.22	249.582	254.049	hypothetical protein
NCU03194	ad-3B	49.4111	64.6311	101.308	91.2776	54.7066	36.752	66.5524	64.9875	169.285	68.1699	188.94	160.308	69.8918	75.0393	115.912	141.159	phosphoribosylaminoimidazole carboxylase
NCU03195	tdus-4	6.48437	26.1593	27.7991	24.8095	10.0437	6.37089	12.2933	14.3745	4.31704	5.04145	7.12188	8.436	4.19359	4.71919	5.61555	7.21588	tRNA-dihydrouridine synthase-4
NCU11252	div-40	26.626	18.8548	30.0764	28.443	25.2777	12.978	27.9247	27.1233	11.8192	13.8508	16.7027	18.147	16.479	14.4377	11.0163	13.9206	nuclear division-40
NCU11251	mrpp-4	23.2936	9.24455	29.79	22.3257	21.7668	9.82445	25.3385	31.2814	27.831	18.2938	26.9571	22.6195	16.9638	18.0797	16.2846	24.461	pre-mRNA splicing factor
NCU03197	stk-11	63.5014	51.6471	69.3499	39.828	58.2488	36.0428	57.7615	103.701	24.8228	22.7551	33.4101	16.9868	12.5731	12.453	35.4235	41.7647	serine/threonine-protein kinase psk1, variant 1
NCU03198		2.96687	2.0676	4.64282	2.84421	1.04551	0.62033	0.735206	1.03991	0.205503	0.0612339	0.208036	0	0	0	0.0648635	0.0541499	hypothetical protein
NCU03199	ats-4	538.313	535.563	459.802	465.353	725.847	832.852	552.693	476.333	358.236	949.649	720.941	876.15	790.77	819.485	565.816	525.372	ATP synthase-4
NCU03200	stk-10	56.8439	25.0024	74.9235	55.312	55.9261	41.2478	66.1903	69.3493	43.022	47.1061	51.0546	55.9109	49.8042	44.9785	34.3685	46.6478	serine/threonine-protein kinase sck1
NCU03202		20.7173	6.68416	17.9243	15.2398	16.3056	11.2303	14.0706	22.2842	7.70652	4.32868	6.21728	4.26148	7.27812	6.75405	4.58526	15.2183	hypothetical protein
NCU03203		16.2223	8.04818	20.6583	20.5479	20.1764	15.8528	24.4208	22.1968	11.2666	11.3157	11.517	9.44112	12.3988	12.4516	9.17949	14.6616	Septal pore-associated protein, putative
NCU03204	fes-5	3.38557	2.63324	5.75874	6.56254	3.83481	1.92137	5.93266	4.90408	12.3115	3.84316	9.7219	5.48653	4.37905	5.56188	7.03165	9.44532	iron-sulfur subunit-5
NCU03205		281.766	284.59	248.798	300.283	94.2334	94.5021	141.216	199.3	22.3429	11.9677	5.38531	3.131	29.1187	29.2764	40.298	19.9749	hypothetical protein
NCU03206	znf-22	27.4996	13.1928	28.6078	21.1607	27.408	19.1103	27.4557	35.8544	16.5173	16.9448	16.3328	16.1534	19.8466	23.8777	15.2772	20.1248	zinc finger transcription factor-22
NCU03207	nup-16	36.5164	18.1435	45.4116	28.1251	35.9181	37.3835	50.8752	57.0887	50.3059	45.276	65.3722	72.2043	43.4271	46.3707	41.8687	48.184	ran GTPase activating protein 1
NCU03208		0.828999	0.240719	0.689382	0.326042	0.76722	1.00147	1.73474	1.93713	7.08198	2.12923	17.9985	2.93879	3.03808	4.86471	25.9376	52.4524	hypothetical protein
NCU03209	gh18-2	0	0	0.0646913	0.112184	0	0	0	0	0	0	0	0.0674116	0	0	0	0	chitinase 1
NCU03210		82.9965	60.2735	114.718	121.733	44.2271	20.9744	46.0732	91.052	0.339498	0.472082	0.99286	0.173753	0.158491	0.765442	0.571502	1.13313	hypothetical protein
NCU03211		56.7226	34.3447	46.8427	39.0153	64.6461	61.3381	68.3268	54.3423	241.551	148.815	156.875	162.367	120.196	123.648	106.697	132.527	hypothetical protein
NCU03212	kpr-22	29.308	9.91445	31.5064	23.8891	27.3535	16.5453	25.7583	32.9214	9.37207	16.1709	13.2895	17.6278	17.4062	14.2719	14.0965	12.9093	kinetochore protein-22
NCU03213		1.17909	0.36683	1.83368	0.894336	12.8428	9.29772	31.055	2.27725	6.35865	3.75461	1.02362	1.07482	15.7411	14.994	7.36512	2.6439	mannosylphosphorylation protein
NCU03214	enr-2	54.0121	13.8173	46.9794	39.4126	52.4385	33.189	50.2648	36.3161	40.4344	18.2062	16.6487	15.7191	25.4354	26.4201	23.0497	19.0703	endoplamic reticulum-2
NCU03215	gh76-10	27.0314	22.28	24.1416	13.1406	30.9097	13.9483	38.832	55.206	8.87723	6.5609	4.29056	4.8409	20.2688	21.8344	11.7951	7.31365	glycosyl hydrolase
NCU03216	ad-16	47.7628	59.162	42.6465	33.5082	66.7188	69.156	81.9626	55.3013	46.893	37.3001	42.2411	37.5755	38.2174	37.8758	31.2953	35.5504	Adenylate kinase
NCU03217		64.2125	70.5268	100.073	72.7703	96.8601	56.487	91.5525	109.543	43.9106	72.8744	58.708	90.2019	72.3647	67.4782	49.6656	48.751	MRS7 family protein
NCU03218	vsp-5	18.3243	20.3118	16.7319	12.5337	14.9395	11.4607	14.8992	13.2445	9.08708	9.86605	9.38529	9.97924	14.2896	18.6858	8.22134	10.741	PX domain-containing protein
NCU03219	spr-3	12.5247	10.5377	11.8297	8.10019	15.5012	12.1665	17.3112	21.6578	4.7418	12.5236	8.25496	12.1617	20.5267	19.2835	9.96643	10.0809	Kex2
NCU03220		7.17108	6.9006	9.46036	6.44418	12.1811	6.24157	16.0346	16.2627	2.0215	7.34865	5.51558	6.87264	9.84163	9.97967	5.66955	7.10726	hypothetical protein, variant 2
NCU03221		66.4871	43.2041	67.5807	65.3066	35.0108	16.997	31.6176	34.7743	11.3268	8.33346	12.6461	11.8325	9.09588	8.13997	9.59246	11.2015	PX domain-containing protein
NCU03222		2257.14	833.741	1010.82	758.724	1391.94	1115.03	618.442	923.625	434.15	411.942	619.881	418.374	304.871	275.925	389.68	925.273	hypothetical protein
NCU03223		104.479	99.7323	127.714	103.885	101.303	79.0091	123.085	141.615	37.0739	60.493	52.393	85.9908	60.1611	58.1772	35.3392	45.4451	sn-1,2-diacylglycerol cholinephosphotransferase
NCU11249	gpc-1	13.6609	4.25975	8.71377	6.91439	13.2286	11.4901	10.5404	9.40546	19.0322	11.5984	15.8924	12.7673	13.3024	14.6782	17.1731	16.6599	glutaminyl-peptide cyclotransferase-1
NCU11248	ti-6	147.22	67.8988	135.97	135.571	138.03	150.156	134.546	201.121	135.947	125.684	94.7698	106.751	151.176	236.951	112.718	96.0432	tiny-6
NCU03225	kpr-14	19.5071	6.87071	17.3358	10.3592	20.921	9.03955	16.0542	21.4206	4.00183	7.50291	7.7685	9.98739	10.6635	10.0917	5.42143	5.68707	kinetochore protein-14
NCU03226	mrs-3	29.9146	14.984	25.8119	24.5467	34.7615	19.6739	33.628	29.0047	62.9625	34.4068	32.926	29.5967	42.6501	45.5205	31.6304	26.4556	mRNA surveillance-3
NCU03228	trm-24	2.93292	0.743838	3.23325	1.35792	3.0923	2.54608	5.88795	13.5333	0.360016	0.367797	0.451228	0.55276	0.648269	0.790619	0.422064	0.650495	heavy metal tolerance protein
NCU03229	tim44	30.1338	47.2801	35.9961	44.7798	47.0248	27.016	31.6795	38.1791	88.5895	90.8879	77.6358	111.639	44.9189	51.9213	37.482	36.9159	mitochondrial inner membrane translocase subunit TIM44
NCU03230	mrp-11	71.2235	78.0913	79.1872	81.5818	107.749	87.8955	97.609	83.3136	332.459	239.755	200.878	208.128	172.828	210.503	152.41	141.366	mitochondrial ribosomal protein subunit S18
NCU03231	mch-1	17.557	17.3653	18.0427	20.6613	27.1852	21.4901	17.0403	14.1941	29.4525	30.3479	42.7462	53.6165	22.295	18.6166	18.9522	19.8941	mitochondrial chaperone-1
NCU03232	mrs-10	32.2573	14.6472	36.9718	38.1451	39.0699	31.7461	53.5763	52.3946	35.6894	27.286	25.5705	29.7775	39.2495	36.5756	18.5537	26.9743	mRNA surveillance-10
NCU03233	qcr9	972.104	482.544	570.198	559.828	927.884	884.249	842.214	639.943	3439.02	1985.78	1933.76	1718.01	2150.01	2446.06	1470.17	1344.89	ubiquinol-cytochrome C reductase 9
NCU03234	ubr1	5.34055	1.53425	6.94514	5.3851	5.1812	2.67675	6.96436	8.17415	1.82336	5.6754	7.41873	7.85483	5.29101	5.46878	5.31623	6.80238	ubiquitin-protein ligase E3 component
NCU03235	cys-13	105.043	101.213	94.8067	102.505	81.1977	53.4355	30.0048	56.5567	6.05024	28.1298	13.8336	22.1557	18.5296	16.9337	5.9265	8.57586	sulfate permease II
NCU03237	div-2	65.0301	48.2062	74.5375	78.3362	61.9027	40.3835	55.4529	117.25	7.85194	19.8959	12.8636	20.3996	30.8917	31.0697	14.5294	18.7314	mitotic check point protein
NCU03238	gpr-9	13.6728	59.5945	19.7684	17.7848	35.3153	26.3247	31.1525	39.6039	26.4388	25.9072	23.1694	32.5488	28.8917	28.3894	21.4643	18.231	hypothetical protein
NCU03239		27.2862	78.8451	29.4778	26.6979	55.7313	34.2309	47.0347	60.3164	31.7152	23.8452	22.7729	24.8664	37.7465	43.3117	20.9519	15.7907	hypothetical protein
NCU03240		34.5837	41.0288	20.4365	16.0709	133.271	105.403	42.8398	15.0818	90.0977	22.352	99.8863	16.9775	62.2149	79.459	277.41	234.148	hypothetical protein
NCU16390		0	0	0	0	0	0	0	0	0	0	0	0	0	0	0	0	hypothetical protein
NCU03241	fkr-4	38.1663	151.189	96.6332	95.531	103.401	70.0316	57.5078	82.9781	58.684	61.9313	44.9624	74.5699	42.3796	43.2549	30.6911	17.7751	FK506-binding protein 4
NCU03242	stk-21	0.658337	0.737344	0.70388	0.859988	0.602581	0.117985	0.233056	0.565106	0.19543	0.0776433	0.0439642	0.0666798	0.0608231	0.0400566	0.0822455	0.0343305	serine/threonine-protein kinase CBK1
NCU03243	inl-10	16.0204	6.8491	19.588	19.4952	19.9988	15.4257	23.3216	33.3897	7.98472	16.5935	12.9883	15.0887	30.7	20.4449	13.9065	19.5075	inositol-10
NCU03244	sgr-9	4.96139	3.25418	5.40106	5.23405	10.3219	6.59026	7.69496	10.4048	2.9514	4.48147	3.38341	5.95924	9.73917	8.40281	3.01161	3.36644	WD repeat protein
NCU03245		27.6027	24.0452	34.2918	32.8696	50.5674	43.7766	69.617	44.0235	44.5409	37.0515	39.0922	33.2694	55.0746	59.653	41.2146	30.8992	hypothetical protein
NCU03246	cdc14	67.4615	67.6918	50.2432	33.3591	85.4373	59.2881	61.6743	71.1107	10.481	36.4679	10.8312	17.6848	60.1171	59.7819	16.6097	24.1652	tyrosine-protein phosphatase CDC14
NCU03247		0.850845	0.105884	0.661604	0.430243	2.92045	3.25302	3.55422	1.82588	1.55756	2.50868	1.81824	1.68047	8.01809	6.73007	2.01961	1.95225	hypothetical protein
NCU03248		7.73757	1.13125	7.51025	5.04355	15.5315	12.128	18.021	15.2808	2.99833	3.0376	2.73175	1.99488	3.25439	4.70135	1.89274	2.37017	hypothetical protein
NCU03250		0.652533	0	0.443975	0.171092	1.81172	0.242552	0.287469	1.30696	0	0	0	0	0	0	0	0	hypothetical protein
NCU03253		21.0628	11.7076	11.1829	9.4104	66.206	61.9131	35.2479	19.6812	24.9057	23.2821	25.8307	34.0221	31.4898	29.8408	35.5289	31.076	hypothetical protein
NCU03254	gh5-3	138.323	114.812	180.535	167.772	86.3411	31.6026	66.9375	99.6186	11.4574	17.9155	15.7486	16.3541	11.0901	12.2159	14.7971	14.1257	hypothetical protein
NCU16391		31.7868	14.3185	44.4381	32.0407	23.4031	14.5106	25.732	27.9572	7.71063	7.07211	7.96828	8.38576	6.77742	8.2972	7.11104	11.0159	hypothetical protein
NCU03255	pht-2	54.0762	11.8427	41.7098	34.0485	57.4111	63.528	57.2583	32.5433	56.3596	37.4255	97.1458	45.6853	90.4049	96.6909	86.315	142.899	3-phytase A
NCU03257	tam-1	117.819	155.212	151.793	138.173	180.613	140.603	179.89	90.5278	95.1624	90.973	126.643	156.58	113.121	95.3929	148.023	156.739	ammonium transporter MEP1
NCU03258	osb-1	86.3268	51.2317	116.842	108.671	79.6693	75.1851	106.722	98.9463	43.6461	64.5754	51.1356	68.2046	101.227	114.974	44.1571	55.8474	oxysterol-binding protein
NCU03260		23.5934	13.7458	20.6981	14.0829	35.6611	24.8926	27.8981	42.4941	9.68622	19.3527	14.1853	17.7496	44.7775	46.0974	15.878	15.7662	hypothetical protein
NCU16392		0	0	0	0	0	0	0	0	0	0	0	0	0	0	0	0	hypothetical protein
NCU03261	msp-23	26.4924	24.0215	30.2119	27.2279	30.2385	20.0316	31.5448	45.1774	27.3811	23.4532	22.8213	32.2206	27.1815	30.0894	18.2136	19.4627	splicing factor U2AF 23 kDa subunit, variant 1
NCU03263		39.2675	41.1496	34.5537	27.5092	45.7258	35.8285	39.9103	42.9015	30.1445	77.4142	53.5919	75.8896	122.953	104.715	72.3554	66.8085	Transmembrane protein
NCU03264		6.20173	5.83941	8.43915	5.89154	11.1318	8.23782	10.5317	10.6404	5.11693	10.5411	9.63522	16.8121	7.72669	8.27385	7.77626	6.99122	ELMO/CED-12 family protein, variant 1
NCU03265		5.64221	1.86647	4.61638	4.55047	3.43201	2.26981	3.68126	3.93381	4.40284	4.54011	4.74088	7.2917	3.69513	3.95448	5.49625	5.31841	hypothetical protein, variant 1
NCU03266	ff-10	42.1092	26.4176	36.1565	24.842	45.5683	30.2707	35.225	48.987	8.45431	14.6497	16.1075	24.9293	15.1193	10.517	11.6591	8.94508	hypothetical protein
NCU03267		80.3294	62.365	83.0373	76.96	78.9482	46.7531	44.8876	110.836	17.4407	35.1754	30.4801	39.6009	39.4948	36.6946	27.2367	26.4419	NAD+ kinase Utr1
NCU03268		16.061	18.8155	20.7249	20.0308	28.9062	20.0596	25.5479	28.2434	38.3909	33.7641	30.1911	29.812	34.66	41.9872	65.1229	40.4016	hypothetical protein
NCU03269	stk-3	16.4315	11.6885	18.4051	18.1174	24.9635	22.5038	26.8134	17.3175	29.4724	18.7189	20.5277	31.1341	19.0258	24.7542	22.1502	22.0013	serine/threonine-protein phosphatase 2A activator 2
NCU03270		99.1349	242.07	92.4225	78.9163	124.96	137.307	80.2524	141.44	22.1828	41.5155	33.474	27.936	52.1862	51.6486	28.3997	38.4859	hypothetical protein
NCU03271		13.2278	37.3344	12.06	11.1852	21.3576	16.7419	8.91591	16.6911	1.40489	8.15393	3.95745	3.56381	9.35313	9.1645	3.16185	4.82854	hypothetical protein
NCU03273	tcf-24	13.7207	20.5861	27.2812	24.8927	15.9273	10.4222	17.4722	18.7841	7.11104	10.1813	16.0273	11.7879	12.8822	9.92766	13.2128	18.2897	transcription factor-24
NCU03274		17.9251	58.0889	36.9525	30.4025	63.6349	49.863	64.939	88.0478	14.3728	22.9214	17.3507	30.7014	69.6183	67.2589	18.3591	10.8816	hypothetical protein, variant 1
NCU03275		2.94638	3.07997	6.01402	5.90986	7.07921	5.91403	12.8502	20.0644	7.34702	3.28379	3.30558	0.940037	13.529	18.6981	4.38025	6.4531	hypothetical protein
NCU03276	bem46	97.4919	67.7732	85.6072	88.3745	93.9678	79.3644	86.3377	114.208	46.8601	74.0035	48.3412	77.601	79.3792	85.9796	62.9656	49.1258	BEM46 family protein
NCU03277	pex10	28.2077	22.7261	22.5731	20.0467	32.541	28.0529	27.3806	37.0305	11.8445	30.7683	17.832	33.3147	31.2392	30.0664	20.3861	16.5387	RING-1
NCU03278		25.4699	24.119	26.8562	23.4357	30.7705	26.7064	27.5071	41.6864	19.7923	24.584	18.1259	33.2412	26.6337	24.9342	14.1287	9.25102	protein-ER retention protein
NCU03279		1.68178	0.460439	1.01349	0.566947	1.38541	1.00468	1.52413	2.26166	0.266264	0.793388	0.584015	0.783563	1.1498	0.695832	0.54627	2.77133	hypothetical protein
NCU03280		26.7526	8.60282	25.7236	25.9129	21.3906	15.8408	25.1297	25.5366	16.3864	15.2717	25.4941	19.9603	15.824	14.5019	19.0771	21.1451	NUDIX domain-containing protein
NCU03281	tcu-2	60.184	19.7285	42.7079	32.2228	81.6908	77.4679	98.4939	61.6838	119.145	43.8635	78.394	44.9482	72.726	84.4431	117.803	120.086	Copper transporter TCU-2
NCU03282	nic-2	84.0924	65.7485	114.208	92.4633	92.4544	87.5705	152.005	79.5174	442.56	191.164	727.774	274.83	270.935	285.508	549.588	896.682	3-hydroxyanthranilate 3,4-dioxygenase
NCU03283		145.346	61.9361	107.224	91.7163	232.949	302.439	287.128	167.445	494.717	323.398	493.459	440.358	337.602	401.858	306.198	327.771	2-keto-4-pentenoate hydratase
NCU03284		223.407	105.541	157.46	152.454	273.94	292.664	247.423	178.124	27.0804	58.9965	50.4099	64.3733	59.0433	53.7368	52.1614	85.1575	hypothetical protein
NCU03285	mrs-11	25.4899	16.5891	35.1285	33.8084	34.1034	27.4516	36.6974	33.937	13.2726	15.8682	17.3067	23.1459	18.7797	15.4662	15.3606	14.6369	mRNA surveillance-11
NCU03286		0	0	0	0	0	0	0	0	0	0	0	0	0	0	0	0	hypothetical protein
NCU03287		2.07201	0.859506	2.08108	1.74624	1.454	0.660155	1.36921	1.77858	0.136685	0.162913	0.461233	0.909409	0.638101	0.840476	0.345139	0.216099	hypothetical protein
NCU03288		0	0	0	0	0	0	0	0	0	0	0	0	0	0	0	0	hypothetical protein
NCU16394		3.64808	1.25719	3.87317	2.83801	4.36654	2.38049	3.775	4.33586	1.94375	1.29075	2.21133	1.73379	1.73706	2.28798	1.9983	3.07306	hypothetical protein
NCU03289	efr-3	23.6969	12.6953	24.8295	22.2979	20.497	15.5577	18.5562	18.7477	25.3595	6.55376	9.52663	6.63641	13.6395	19.5802	8.91092	9.34211	hypothetical protein
NCU03290	dpp-3	46.3973	16.8699	43.564	34.1076	47.4088	36.7795	51.3488	23.2726	84.8711	28.2785	64.0865	36.843	46.4443	60.2119	49.2541	55.4336	dipeptidyl peptidase, variant 1
NCU03291	rhc21	11.5887	4.68566	9.22372	6.68188	13.7294	9.36295	12.0071	12.9193	10.8138	17.6543	13.5739	19.9363	24.3789	22.2391	9.79017	13.6964	double-strand-break repair protein rad21
NCU03292	pmr-1	27.6965	28.9021	38.523	30.3811	55.4088	46.9912	60.5905	55.3288	15.5872	40.7886	25.5234	53.8477	71.0415	61.8697	20.0263	22.0632	calcium-transporting ATPase type 2C member 1
NCU11246	gol-9	15.2659	4.69823	11.9105	8.81726	18.8301	11.5443	17.0347	14.5556	15.4812	19.6215	16.4091	20.5775	22.4059	22.8932	18.4663	13.5809	golgi-9
NCU03293		55.6288	136.332	34.7707	21.9223	538.911	705.191	632.056	128.503	443.784	995.051	551.92	1025.82	1278.89	1090.46	2221.64	956.775	hypothetical protein
NCU03294		4.46077	2.46603	5.48643	1.9737	5.55128	5.73959	7.22763	4.1236	1.30722	1.13313	0.40101	1.15559	0.887655	1.02303	1.05026	0.876786	hypothetical protein
NCU03295	cou-2	13.6872	4.84789	9.41494	3.46058	17.989	19.8334	11.778	12.6527	1.35437	0.496692	0.703109	0.497651	0.713335	1.23852	0.920733	1.13468	coumarate-2
NCU03296	apa-1	18.6271	21.8507	46.9075	59.6729	17.3552	13.4063	20.8175	19.8431	18.7108	21.6884	22.0636	21.8881	12.8625	14.6028	19.4695	15.2243	F1 ATPase assembly protein 11
NCU03297	ccp-1	94.9493	153.745	59.5424	69.5781	217.605	196.576	120.435	124.09	145.719	395.308	367.08	464.77	295.581	293.455	211.591	299.757	cytochrome c peroxidase, variant 1
NCU10810	mrpp-1	66.2999	73.6543	87.4755	73.1431	86.2641	56.9404	105.519	100.656	26.5191	38.0903	44.4059	55.5229	42.96	36.1926	31.1798	35.9149	mRNA splicing protein
NCU03298		19.213	18.4105	24.5649	18.9382	27.5609	19.751	28.1697	31.3732	4.60237	12.6232	10.8276	15.2868	17.154	15.8889	8.61094	12.7214	hypothetical protein
NCU03299		48.6719	36.269	53.0649	41.4446	29.8323	21.7755	29.8768	54.9673	8.936	44.6359	33.5529	33.2609	24.575	16.5841	36.3074	35.876	hypothetical protein
NCU03300	nfh-1	524.684	283.058	448.541	407.972	578.504	682.526	921.733	672.122	448.182	819.419	797.256	1228.49	796.015	667.954	498.733	663.391	DNA damage checkpoint protein rad24, variant 1
NCU10506	tgl-4	63.7237	29.5751	80.6684	55.5743	39.5093	22.3415	39.8349	39.7745	12.4306	13.31	15.1831	6.04902	12.9	11.7786	16.5173	19.5024	triacylglycerol lipase FGL2
NCU10507		171.31	120.438	261.478	219.735	119.323	97.1665	131.664	688.828	4.35684	12.6257	7.26442	7.695	8.37508	8.08958	4.42209	7.74353	hypothetical protein
NCU03302	crp-72	436.586	865.141	692.949	728.228	969.054	1088.72	807.107	605.502	3538.27	2882.65	2803.9	1111.77	2385.18	3200.53	2732.57	2158.03	60S ribosomal protein L36
NCU03303		20.7995	5.59691	28.8961	24.0913	23.304	15.3918	35.9446	24.2649	31.454	20.4079	28.5073	23.5485	26.8678	24.1183	27.4267	36.8492	hypothetical protein
NCU03304	pcb-3	163.973	61.0562	131.039	108.941	190.235	195.035	249.098	140.813	329.984	244.266	228.343	223.527	298.175	365.57	188.555	177.551	proteasome component PUP3
NCU03305	nca-1	262.314	186.367	349.904	284.479	209.835	226.287	274.29	725.478	25.7522	79.7464	57.1583	87.0975	122.544	80.8185	56.4046	66.1411	calcium-transporting ATPase sarcoplasmic/endoplasmic reticulum type
NCU03306		55.8691	19.5715	40.3299	26.9317	64.7394	73.7117	61.716	54.1548	161.001	62.9454	78.937	52.9559	76.2825	98.6433	86.2195	78.7401	hypothetical protein
NCU03307		24.1348	14.09	27.5412	24.9293	27.6716	21.6015	33.7439	37.6539	17.949	9.85761	14.4095	14.2296	17.2515	16.8799	13.7004	13.9104	hypothetical protein
NCU03308	rtf-3	35.0405	27.9081	46.1836	36.2645	38.573	32.4877	38.1069	84.3527	9.1537	13.1693	13.853	14.5276	18.086	13.6451	10.5062	22.1708	hypothetical protein
NCU03309		174.677	57.7633	126.652	102.147	198.779	182.726	233.24	122.418	353.214	279.757	510.153	318.249	294.322	358.727	240.167	404.984	Nedd8-like protein
NCU03310	phb-2	175.916	76.5071	218.667	203.213	194.843	157.399	263.166	160.355	219.269	359.129	450.505	612.36	251.483	242.751	230.107	299.967	prohibitin-2
NCU03311	paa-4	41.5699	21.7591	50.1992	47.0041	39.6012	38.3247	33.3736	51.6724	16.4175	28.599	28.7509	37.0566	36.9854	23.0893	22.6409	27.4202	polyadenylation factor subunit CstF64
NCU03312	trm-21	49.0226	22.4118	59.6616	54.9055	38.7306	19.8217	45.1213	43.3352	22.0076	29.0604	26.1212	20.2269	35.9471	32.8734	28.9134	42.5706	CorA family metal ion transporter
NCU03313		32.5252	19.9892	41.3948	31.5454	63.5299	68.842	90.0416	31.4128	23.1122	4.25806	8.5617	2.31349	6.67123	10.7596	21.1715	14.8313	hypothetical protein
NCU03314	mob-2a	92.7714	38.0984	70.8752	53.3538	137.901	135.935	139.512	105.7	102.411	149.415	172.924	209.915	177.386	155.613	140.423	191.653	MOB-2A, variant 2
NCU03315		45.1656	18.5036	33.5698	26.0735	61.9356	29.9199	37.4553	53.6651	59.7811	42.5789	34.2133	31.5467	47.574	51.4884	26.2013	26.2265	hypothetical protein
NCU03316	prr-2	30.237	4.27795	19.2363	18.0864	26.0258	22.4721	28.233	18.4073	11.4681	19.2867	23.3501	23.0296	21.7781	19.1234	10.4297	17.8238	pH-response regulator protein palC
NCU03317	alg-6	84.6097	19.7968	69.2631	61.328	67.5768	53.8518	71.0442	100.838	25.5492	64.7999	39.3886	77.0507	76.5387	70.3855	38.4226	36.2028	glucosyltransferase
NCU03318		25.5553	9.78355	35.0017	29.5628	88.668	112.238	98.4465	44.2266	2.43927	3.33949	4.49373	3.23909	6.46315	7.29682	3.62067	13.1328	hypothetical protein
NCU03319	vtr-2	362.226	146.852	471.209	409.758	219.842	212.957	253.746	578.617	142.838	131.109	152.304	177.781	156.684	150.637	148.554	160.934	COPII-coated vesicle protein SurF4/Erv29
NCU03320	ada-4	4.18497	3.08863	6.72301	6.48084	3.98482	2.62505	7.37462	8.32384	2.61694	1.53555	2.17369	1.85445	1.99229	1.93098	2.13487	2.37633	all development altered-4
NCU03321	rbg-59	20.2564	50.5956	50.4586	51.2554	44.9638	24.1273	23.2664	41.4849	15.5935	20.25	19.2076	30.5953	11.3929	9.93598	11.9635	6.20273	ribosome biogenesis-59
NCU03322	lip-7	2.19049	0.454329	2.20009	0.923048	4.87878	4.44915	15.0954	2.08921	0	0	0	0.0739549	0	0	0	0	lipase-7
NCU03323		2.12219	2.20649	3.95911	2.10008	8.28991	9.90497	26.3963	9.32374	1.37512	1.52595	2.94415	2.57243	6.28679	6.06471	6.04653	6.89701	hypothetical protein
NCU03325	tagl-2	42.0538	13.325	46.8182	27.5031	41.4847	30.207	58.5214	37.542	26.5988	40.2597	39.8723	41.859	35.1407	31.661	30.3075	46.5028	triacylglycerol lipase-2
NCU09105		0	0	0	0	0	0	0	0	0	0	0	0	0	0	0	0	hypothetical protein
NCU09106	crf10-1	10.0397	7.71871	15.6795	11.4242	15.5665	6.45437	15.7242	15.9938	4.52885	7.31512	4.27568	9.47397	5.15275	4.50434	4.34303	3.73002	clockswitch protein CSW-1
NCU09107	vma-21	44.2634	31.2494	54.4408	56.5301	57.1879	60.4107	85.0977	72.093	37.2294	26.8045	32.1742	36.8142	26.8173	42.8842	18.3972	35.6885	hypothetical protein
NCU09108		243.345	222.378	286.704	246.523	173.785	135.095	128.036	129.426	87.2554	161.235	159.315	127.35	155.953	159.51	300.383	253.932	hypothetical protein, variant 1
NCU09109	crp-64	561.321	950.708	1020.8	1086	1110.55	1352.77	1271.99	924.967	4200.7	2422.54	3235.91	2177.66	2421.3	2438.5	2995.36	2750.95	60S ribosomal protein L33
NCU09111	ace-7	483.325	547.569	655.989	633.523	506.729	453.665	693.579	498.75	399.834	286.431	426.923	421.497	284.735	357.736	385.802	393.469	Glucose-6-phosphate 1-dehydrogenase
NCU09112	rgr1	15.5681	15.6245	22.1103	20.7167	19.8688	18.161	22.7227	27.5234	3.94346	8.98433	8.78488	10.8056	12.4469	10.7293	6.30052	9.34267	hypothetical protein
NCU16396		11.0788	9.15602	13.0785	11.5355	17.2909	15.7596	16.8008	14.9828	60.866	54.7606	102.384	73.5132	33.6199	35.5309	120.278	142.822	hypothetical protein, variant 1
NCU16397		39.3164	38.9375	49.4534	49.5639	47.4411	31.271	43.8566	59.0032	19.9342	37.1354	33.3682	38.8405	31.2522	28.0378	29.3786	34.8659	nuclear polyadenylated RNA-binding protein Nab2
NCU10852	nag-1	152.127	90.0375	123.282	162.22	71.251	38.1056	113.073	168.951	5.93194	5.78152	3.86532	2.57231	17.7888	20.1603	16.8969	12.5969	N-acetylglucaminidase-1
NCU09115	cyp450-23	33.031	21.4585	107.124	33.8409	80.2944	135.965	141.977	191.314	17.3906	13.8302	16.1052	11.0835	25.3446	26.7429	34.7985	23.7374	cytochrome P450 52A11
NCU09116	val-2	9.63173	8.36269	20.179	10.7643	19.6949	13.7713	28.3579	34.7308	37.8053	40.047	95.3102	103.132	41.1981	49.6609	15.3171	36.1799	aromatic aminotransferase Aro8
NCU09117	gh16-11	15.3175	32.6606	23.2856	16.2959	35.8896	23.6382	29.0321	57.3796	24.7711	30.1063	17.7362	29.6267	63.209	66.7139	15.1327	16.7975	extracellular cell wall glucanase Crf1
NCU09118	dnt-1	43.5997	37.6545	67.1592	48.5541	51.1742	33.0995	50.8834	71.5845	20.8892	28.5021	28.2539	38.4079	35.6192	38.9726	21.3277	29.3031	DNA topoisomerase I, variant 1
NCU09119	atp-5	506.955	461.813	500.041	498.003	724.202	924.592	655.724	595.273	424.786	1007.94	896.99	1356.58	866.699	724.987	699.794	617.886	ATP synthase subunit gamma
NCU09120	aof2	7.28785	2.8878	8.73565	7.01566	9.87831	4.04876	8.47566	9.09007	4.99333	5.60393	11.0937	8.37549	7.55476	7.61995	10.5377	17.0182	lysine-specific histone demethylase Aof2
NCU09121	vsp-8	42.7689	22.4126	54.9655	47.4608	48.6237	32.1163	69.8469	49.7049	48.177	56.3909	54.9302	52.1379	86.2695	94.4123	55.4518	75.5191	vacuolar sorting protein-8
NCU09122	uce-11	115.461	79.284	129.892	118.622	146.959	132.557	213.466	123.423	109.594	70.2249	104.267	55.3752	185.287	209.265	111.941	188.508	ubiquitin-conjugating enzyme-11
NCU09123	camk-1	106.946	242.918	106.188	83.8173	211.264	225.377	237.493	143.84	261.408	249.631	186.437	242.735	502.598	639.813	172.008	145.903	Ca/CaM-dependent kinase-1, variant 2
NCU09124		80.3776	61.6087	77.0501	39.0993	95.84	80.7405	57.0929	75.0626	6.3864	52.1187	18.0516	41.837	23.9215	17.4636	13.7546	14.8087	hypothetical protein
NCU09125		0.0841694	0.0733215	0.114535	0	0.215715	0.422367	0.333722	0.505748	0.0583008	0.0694877	0	0	0.163303	0	0.147213	0	hypothetical protein
NCU16398		13.6307	18.9478	21.5081	18.478	13.9363	9.94462	12.3611	11.3269	0.401763	1.19714	1.35572	1.43934	2.06315	1.48226	2.78981	2.11728	hypothetical protein
NCU09126		0.441331	0.0427168	0.400368	0.144645	0.282768	0.328093	0.291638	0.540186	0.0339658	0.202416	0.0916919	0.208602	0.317132	0.167084	0.214414	0.143199	hypothetical protein
NCU09127		12.6498	5.6542	9.96065	6.14903	14.2368	10.0249	12.304	9.96371	13.8158	12.1643	11.4723	13.537	11.6739	11.7441	24.5277	12.8324	hypothetical protein
NCU09128	mrs-12	12.6314	7.24317	16.6589	13.0459	14.2367	9.1142	15.0807	17.1143	5.41622	8.93837	7.47602	10.6615	13.432	14.7985	7.39509	5.55368	mRNA surveillance-12
NCU09129		109.321	59.8544	102.385	92.5957	107.386	98.4065	151.336	117.064	692.981	234.782	489.898	279.45	239.004	313.963	294.484	386.795	hypothetical protein
NCU09130		36.8779	16.1792	40.0366	36.0052	35.5854	24.0841	31.1551	45.0687	8.31876	25.5062	20.6202	26.0513	36.9007	29.6643	19.1313	25.8801	hypothetical protein
NCU09131	nop12	13.883	39.5914	38.4726	40.8313	24.1205	12.3737	14.3638	19.9413	9.05465	14.8077	15.3955	23.2783	9.40441	7.72571	9.12769	6.17742	nucleolar protein 12
NCU09132	tba-1	228.324	193.07	300.936	193.199	297.865	448.136	504.017	473.32	152.119	365.95	465.01	915.149	375.836	217.753	301.364	447.979	alpha tubulin
NCU09133	acw-7	362.83	283.497	242.965	168.204	443.419	470.671	352.311	188.619	368.482	448.156	657.192	540.621	526.195	380.83	542.97	1004.13	ACW-7
NCU09134		5.27217	2.29634	5.27517	6.67796	1.49028	1.68592	2.30554	1.86346	1.07407	0.384048	0.289947	0.10994	1.10312	0.792529	1.22044	0.792442	hypothetical protein
NCU09135	inl-18	28.3204	22.7765	38.4598	35.3725	12.6467	6.89035	13.4404	15.4126	5.46882	4.34546	5.29552	7.13923	5.69814	5.36094	8.8058	7.30957	phosphatidylinositol phospholipase C, variant 1
NCU09136		102.845	79.3201	84.0818	114.041	100.891	77.8382	87.6722	98.0693	40.0089	42.6483	49.184	76.5707	54.0984	51.5747	34.0894	27.9398	hypothetical protein
NCU09137	cha-4	5.31577	15.1178	16.4173	16.3257	13.1895	5.97133	8.26526	9.81188	2.41858	4.21644	2.826	4.80345	3.10079	3.55148	1.86858	1.59799	hypothetical protein
NCU09138		91.7875	51.9451	92.3588	81.3038	150.978	162.647	157.767	98.0544	161.284	163.378	144.428	195.231	172.665	172.795	152.817	109.887	peroxisomal dehydratase
NCU09139	tas-2	2.90699	1.47719	5.19192	3.5371	3.99673	3.3936	6.4833	5.0946	8.93515	2.09993	7.58727	3.69271	3.95586	2.42468	4.71361	8.62176	Tubulin-specific chaperone
NCU09140		2.73086	1.00164	3.91166	2.62856	3.49941	1.86321	2.77812	3.67041	0.647112	1.06793	1.41096	1.63046	2.13792	1.71407	2.45099	2.78068	hypothetical protein
NCU09141	mig-9	14.9654	15.7126	51.3937	71.6987	32.7526	20.0918	158.256	53.638	15.5489	6.56765	13.1816	11.839	10.086	13.6202	13.6384	10.2356	pyridoxal reductase
NCU09142	ro-6	20.0011	7.30122	20.5748	17.6712	25.7216	18.4803	29.2191	25.2284	18.3401	21.6233	26.224	27.9901	32.0608	31.5601	18.7405	28.1263	cytoplasmic dynein 1 intermediate chain 2
NCU09143		450.139	422.749	435.823	474.712	658.433	666.237	435.033	429.349	914.549	1179.73	917.673	1146.74	961.131	1028.17	795.745	736.289	hypothetical protein
NCU09144		8.63736	11.59	12.958	10.9507	19.524	15.1655	26.0568	16.7625	5.31388	7.26361	10.5832	5.66742	7.77179	8.31726	12.6672	18.0166	hypothetical protein
NCU08391	spa-7	12.3683	14.1551	19.7179	14.743	13.2696	8.40275	22.7578	20.8496	3.69313	4.91082	7.86727	6.73756	7.34209	5.96305	18.3018	13.3459	Septal pore-associated protein 7
NCU08390		33.4506	29.98	28.0115	8.82336	32.4576	36.3152	135.497	49.9264	1131.87	492.968	1791.79	920.491	436.617	594.407	552.426	930.932	hypothetical protein
NCU08389	crp-51	1495.96	3948.27	2552.64	2610.13	3088.07	4184.13	2193.68	1936.29	2843.12	6881	4448.73	4563.21	5454.78	5416.44	4372.71	4658.26	60S ribosomal protein L20
NCU08388	csn-8	17.1919	10.1743	24.9911	21.7334	19.1279	11.1832	22.3967	17.8727	14.9703	10.0028	17.3999	14.9751	12.7068	15.249	14.7958	19.0459	COP9 signalosome complex subunit 12
NCU08387		8.7769	5.13206	10.6345	12.5546	12.9418	10.7594	11.7984	9.15083	1.08264	2.08445	2.47298	3.23926	4.04334	3.5846	1.99772	5.44214	hypothetical protein
NCU08386		7.14443	5.56852	9.12499	7.54229	12.2068	7.1283	9.19379	6.77821	2.60456	2.89737	3.8671	2.93259	3.40455	1.92185	4.60367	5.03286	hypothetical protein
NCU08385	pph-10	42.824	39.3417	55.1374	60.3808	63.3515	66.826	50.8582	49.1082	35.0305	22.1171	32.3548	31.1673	25.0165	20.089	26.9335	50.7738	protein phosphatase-10
NCU08384	xr	76.2675	21.1254	22.9907	25.3551	50.6673	81.3803	38.3713	11.5145	5.39055	5.59588	5.63302	5.87367	10.5532	10.949	14.2262	14.6622	xylose reductase
NCU08383		0.736073	0.498716	1.11292	1.35097	0.209606	0.205203	0.243203	0.245713	0	0	0	0	0	0	0.0715221	0	hypothetical protein
NCU08382	abc-22	54.9059	12.5867	49.5475	40.477	43.1935	31.0392	63.9582	59.1196	7.97796	30.2645	22.4631	32.6937	27.5527	23.4908	14.5851	20.193	peroxisomal half ABC transporter
NCU08380	csp-6	66.1762	44.3954	74.2894	48.9401	88.9841	74.8726	89.4249	95.7546	37.701	62.1925	63.6095	109.175	62.1202	52.3001	63.0395	73.2413	plasma membrane phosphatase required for sodium stress response
NCU08379	sec61-3	322.16	219.155	234.29	198.72	289.005	272.794	200.564	375.639	178.942	252.096	150.549	212.678	270.121	252.465	154.494	182.279	hypothetical protein
NCU08378	uth-11	16.2699	15.0424	18.3743	14.683	17.2836	11.9885	18.6451	23.6831	13.8879	32.6311	40.0072	22.6418	26.6182	27.5124	120.172	60.759	ubiquitin terminal hydrolase-11
NCU16399		114.256	54.6801	99.4918	94.7267	99.4649	76.026	97.8725	106.416	87.2823	126.997	144.846	108.565	132.63	153.8	152.48	183.247	hypothetical protein
NCU08377	cr-1	24.8009	12.1186	32.2968	23.0654	28.9708	17.5204	26.7712	29.8813	5.30545	23.3002	17.8959	32.9721	22.8804	22.1231	18.4365	27.4188	Adenylate cyclase
NCU08376		3.71737	0.854544	4.28567	3.2591	4.03579	2.41811	6.14123	3.46423	6.9021	2.04597	4.53743	2.01331	3.00514	4.6619	4.33448	5.27704	hypothetical protein
NCU16400		20.2272	7.09976	22.4331	18.3146	22.4544	16.6071	36.2069	25.5247	65.2289	21.3478	42.8096	30.153	22.4253	33.2612	38.9413	43.6523	hypothetical protein
NCU08375	nit-12	98.0205	120.292	111.062	119.619	117.078	92.212	99.6922	88.602	190.18	120.329	162.668	113.444	114.262	138.474	132.871	117.305	molybdopterin synthase small subunit CnxG
NCU08374		31.6313	6.97954	30.2664	31.5115	28.9295	23.3834	46.7409	31.5935	27.286	26.4584	34.5669	43.9654	33.2489	24.6696	38.7556	50.3289	hypothetical protein
NCU08373	pex6	10.7803	6.86904	6.90329	4.47297	11.8533	8.34729	9.56513	7.53778	2.57814	12.4507	9.07348	14.6608	10.5558	8.07913	5.52141	6.86382	peroxisomal biogenesis factor 6
NCU08372	tagl-3	49.8104	26.4013	51.7968	52.8544	10.8984	5.79235	16.4211	17.4783	2.03403	1.87542	2.27925	1.53204	1.82746	2.07667	3.24636	3.60006	triacylglycerol lipase-3
NCU08371	gh125-2	7.42412	2.26922	6.17378	3.89317	6.4536	5.30135	5.76666	5.56528	1.47355	2.72406	2.76017	4.30944	4.63288	3.47641	1.67057	2.06026	hypothetical protein
NCU08370	div-54	26.4361	17.0214	30.9413	27.2705	28.1446	14.2103	25.8077	27.4252	24.0573	28.4259	20.0904	18.6014	27.9237	27.5423	17.5683	30.2816	sporulation protein RMD8
NCU08369		71.7541	40.8205	64.8948	60.1271	96.1388	77.5653	89.51	77.8217	106.908	25.3877	40.8899	18.4806	35.1668	69.771	58.0538	49.9616	rhodopsin family protein
NCU08368	trn-2	4.77308	8.55688	5.7891	6.77436	7.00281	4.33906	5.7597	7.27391	2.15617	2.62701	2.39293	4.51214	1.74475	1.53207	1.0284	0.909037	tRNA-processing-2
NCU08367		6.78088	3.94903	5.90958	3.73065	10.4954	9.04833	8.72264	6.10399	11.2408	7.10768	18.5915	10.2094	8.30259	8.5669	10.6272	26.2263	hypothetical protein
NCU16402		11.361	6.49788	9.21337	5.48373	14.7054	14.9723	21.0437	7.47003	162.632	68.0235	231.639	123.427	50.3928	78.301	58.8085	144.185	hypothetical protein
NCU08366		3.45983	1.91425	1.84504	2.31693	5.51196	4.61413	6.90526	4.21399	5.95883	2.08435	4.15265	1.69059	2.29802	1.67273	2.41233	2.93549	hypothetical protein
NCU08365	rpo-31	19.9022	10.6313	26.2307	26.6207	18.6864	10.4686	23.0774	27.7029	17.0368	8.11199	9.4206	9.93954	15.2997	17.3798	11.1652	9.22964	RNA polymerase-31
NCU08364	chol-16	755.589	637.293	1646.42	1130.95	597.622	147.927	251.259	267.471	15.6076	37.5012	24.497	32.4604	22.3101	20.8928	9.62585	11.7919	choline-16
NCU08363		69.9305	56.0802	95.5794	103.744	86.9097	105.017	97.7568	228.221	44.9477	46.2709	44.6123	66.1317	56.1995	48.7941	47.8444	37.6145	MPU1p
NCU08362	cdp-1	56.5624	26.6015	68.7824	60.2178	68.1655	58.4074	76.3533	67.7767	55.1217	46.1564	58.6286	72.8801	54.6377	59.3776	59.2997	59.4348	hypothetical protein, variant 1
NCU08361		0	0	0.0900859	0.0781109	0.2545	0.22147	0	0	0	0	0.123788	0.187748	0.171257	0.112786	0.115788	0	Short chain dehydrogenase
NCU08360		35.4391	12.364	37.9379	27.6941	42.7016	25.1418	43.2983	45.3342	11.6935	16.6302	23.7784	19.0009	26.7677	27.9729	30.4906	45.4704	hypothetical protein
NCU08359	pyr-10	62.5768	32.4288	41.2862	23.3747	109.027	132.968	95.2669	50.6736	70.789	50.3431	63.5435	67.9299	59.2524	66.9924	55.2473	61.2046	pyrimidine-10
NCU08358		22.6093	23.0942	22.9779	24.1307	39.932	34.6198	43.8482	27.662	4.49234	11.9886	19.6403	22.625	11.7811	7.57165	8.2251	19.9017	hypothetical protein
NCU16404		0.518555	0.903445	1.41127	1.42762	0.442995	0.867379	2.57001	0.692408	2.51428	0.428103	0.80802	0.367654	0.447148	0.588962	0.604638	0.883346	hypothetical protein
NCU08357	cac-2	45.2153	17.5464	54.3763	51.8607	48.9529	37.0802	53.6834	73.5668	11.278	21.93	24.156	34.4692	26.7205	20.3486	27.3076	33.2052	chromatin assembly factor 1 protein
NCU08356	aam-1	12.4633	2.47616	5.61605	1.64467	23.8162	30.0821	16.7428	9.03256	5.18728	2.48207	3.98632	3.72061	2.82818	3.35262	7.64857	4.38986	acetamidase-1
NCU08355		0.937461	0	0.398647	0.345655	1.9521	1.86209	2.78769	0.469409	6.24992	2.03159	8.10725	3.57253	0.9852	4.09261	6.66098	6.15963	hypothetical protein
NCU08354		30.715	25.2105	33.4834	38.2536	31.6185	25.2887	31.8661	34.9291	11.1576	16.6795	14.1029	17.2279	16.6417	15.3495	15.1612	14.9492	hypothetical protein
NCU08353	paa-11	16.0554	9.99012	15.9801	17.2116	17.5172	10.5888	17.0057	20.2132	8.26127	9.9222	7.634	10.3425	7.95071	8.12775	5.93714	6.29608	mRNA 3'-end-processing protein yth-1
NCU11325	adh-3	64.7366	20.6337	35.699	26.2215	67.477	61.0084	48.8278	43.0942	147.725	106.032	106.755	104.977	109.793	135.772	83.6808	64.072	alcohol dehydrogenase-3
NCU08352	cys-9	60.0348	122.916	91.0859	78.4785	99.1252	89.7457	81.1938	100.42	74.0569	186.64	154.14	228.888	133.027	108.99	115.763	86.232	thioredoxin-disulfide reductase
NCU08351		443.399	291.876	316.284	228.806	570.846	565.948	359.565	399.671	736.044	218.319	528.458	133.011	321.453	447.433	533.805	633.012	hypothetical protein
NCU08350		11.5969	1.24335	5.9481	6.84149	12.7458	11.4149	11.5835	8.48689	9.51564	3.09314	5.92153	4.49055	4.38458	4.1034	5.77285	10.6156	hypothetical protein
NCU08349		0	0.0474315	0.0370463	0.0321218	0	0	0	0	0	0	0	0	0	0	0	0	hypothetical protein
NCU08348		21.1224	11.6354	27.8069	25.6551	29.313	19.4099	42.5337	52.527	13.8008	11.2834	12.7781	12.4903	23.963	27.9719	11.7194	14.9995	hypothetical protein
NCU08347		66.5149	34.8108	73.5518	55.9036	78.9793	48.0088	77.0915	166.202	10.4136	4.88948	12.8998	4.24522	5.80852	7.6507	10.6432	36.4912	hypothetical protein
NCU08346	un-1	8.18443	3.89693	7.92052	6.89765	8.82668	9.26837	11.1359	11.9635	4.57748	4.91023	10.5985	9.22671	6.14784	4.41689	11.3806	15.9584	serine/threonine protein kinase, variant 1
NCU08345	uce-3	70.8493	31.3942	66.5952	47.4143	76.7504	79.2055	86.2618	86.4341	58.7192	37.3598	56.8584	53.7888	42.2443	52.5896	53.4522	69.8128	ubiquitin-conjugating enzyme-3
NCU08344	crp-62	584.118	848.58	952.255	944.905	1189.73	1276.52	1197.85	897.363	6065.2	3560.18	3514.68	2297.9	3445.6	3323.31	3389.08	2679.78	60S ribosomal protein
NCU08343		186.27	111.603	229.574	179.295	150.484	112.982	150.767	152.179	40.7785	87.7776	107	127.186	86.2228	93.1751	94.6103	138.116	RGS domain-containing protein
NCU08342	csn-7	19.6961	12.293	25.6723	21.1022	27.1732	21.0799	30.8929	21.6139	18.6084	21.3068	27.163	23.9696	23.5724	26.0987	19.534	37.1879	COP9 signalosome complex subunit 7a
NCU08341	cox17	10.1581	7.68753	10.5832	9.4011	13.2814	9.42491	10.7297	8.26545	4.48554	6.47314	5.93572	7.87729	6.87745	7.54436	4.58047	4.38012	CLAP1
NCU08340	adr-1	936.523	461.35	794.026	630.095	921.203	868.029	1046.89	1075.47	1200.75	1299.39	1079.2	1426.31	1472.15	1667.99	778.515	881.255	ADP-ribosylation factor 1, variant 1
NCU08339	ens-4	208.611	140.967	153.693	148.39	220.358	224.687	217.259	226.691	403.596	297.156	222.699	231.031	377.39	377.448	253.983	171.307	endosome-4
NCU08338		11.5737	5.78784	13.8243	10.3935	15.1879	9.17766	16.1034	14.3807	5.34442	12.5983	6.29196	9.14784	11.7264	9.31112	6.1852	5.633	hypothetical protein
NCU08337		0.755232	1.09649	6.79423	4.35643	0.161296	0.140363	0.41589	0.504217	0	0.138555	0	0.0594952	0.217078	0	0.440302	0.0612628	hypothetical protein
NCU08336	tca-12	161.963	103.65	99.8945	83.0336	245.487	212.424	186.827	103.443	73.2448	218.535	202.891	311.818	178.053	114.628	124.876	143.478	Succinate dehydrogenase flavoprotein subunit
NCU11324		33.6124	69.1162	35.2547	31.1559	40.4841	41.7624	50.0994	40.5872	14.9081	51.1137	16.9929	18.1234	92.7842	95.2519	13.1367	15.5919	PX domain-containing protein
NCU08334	spa-3	37.4113	32.4522	43.1754	32.6681	44.1574	28.1994	46.69	61.6204	6.73528	35.6814	22.8162	17.2577	42.3663	38.7258	15.7646	38.7216	Septal pore-associated protein 3
NCU08333		25.8045	8.71935	24.9184	13.1752	109.914	117.44	107.76	20.9748	10.3395	3.96454	5.84203	4.59434	6.99714	8.72345	11.8902	11.8693	bleomycin hydrolase
NCU08332	hex-1	4116.97	9026.19	3683.19	2305.74	7903.02	11967.8	9338.65	15564.2	4585.64	10558.5	5731.1	12606.3	10656.5	6783.22	7151.63	4789.1	woronin body major protein
NCU16405		1195.01	3023.29	1198.36	672.78	2226.89	3009.74	2455.59	4199.57	284.957	2304.08	739.569	2299.59	1981.39	987.739	995.519	646.737	hypothetical protein
NCU09191		10.7601	4.00769	16.039	15.8585	12.278	4.26109	11.7963	12.3369	3.31835	9.32269	9.5623	10.4864	9.73743	7.51403	4.75477	7.52246	hypothetical protein
NCU09192	inl-14	95.0339	91.0269	116.373	114.064	97.0516	80.1553	94.7857	114.443	38.3862	138.72	67.8939	122.105	121.461	106.777	69.4757	65.6918	inositol-14
NCU09193		12.0148	5.6882	8.53011	5.16194	28.9932	26.5411	31.8444	46.9516	4.20631	4.74388	5.06704	5.37032	7.09455	8.28777	5.4248	2.28822	hypothetical protein
NCU09194	nuc-9	77.6077	29.092	49.5217	43.2837	79.7839	82.5696	81.9244	63.9617	176.908	51.4012	115.054	70.2043	74.6716	92.8137	106.404	119.719	nuclease-9
NCU09195	gpr-6	78.649	26.5831	59.2488	47.8789	55.6977	56.5426	65.8692	58.4564	69.4261	36.2565	175.593	74.2305	37.2311	51.0912	36.5621	158.625	vacuolar membrane PQ loop repeat protein
NCU09196		13.8369	3.95789	18.0912	11.6657	8.66703	6.4339	10.0307	7.85915	1.28744	0.89511	6.61307	1.39101	1.7363	1.67125	2.88965	8.93328	hypothetical protein
NCU09197		1.56002	1.03094	2.70845	0.920326	9.13366	7.64833	12.7439	5.87203	0.149044	0.177642	0.0502935	0	1.14806	1.83294	0.705646	0.353456	hypothetical protein
NCU09198		0	0	0	0	0.079304	0	0.368062	0	0	0	0	0	0	0.105435	0	0	questionable protein
NCU09199	ty-6	23.7356	6.59678	58.7914	43.0081	27.1567	27.697	59.6582	41.9369	6.30226	3.07927	4.8609	5.40914	3.80103	4.9584	5.23863	4.24959	tyrosinase-6
NCU09200		7.59808	3.07776	11.2181	8.20286	7.05891	4.89304	10.5063	11.6039	4.34188	3.5441	4.36876	5.27927	4.20134	3.78629	2.55815	4.18803	hypothetical protein
NCU09201	gpr-37	36.9507	22.9917	40.0372	23.9933	44.7167	40.5922	38.8737	34.8045	28.4653	21.0876	19.9726	26.4742	23.0033	23.0259	15.7695	15.1822	hypothetical protein
NCU09202	mdk-2	65.5913	27.5614	80.9335	58.0192	65.704	44.2946	85.0972	69.76	45.8744	38.7853	40.3187	40.453	58.9263	57.0278	39.6892	46.1387	protein kinase dsk1, variant 2
NCU09203	trf-1	55.0685	50.8183	59.4954	58.1715	76.1375	56.1132	74.8786	90.7197	47.8826	49.1284	43.2982	56.0948	62.1351	69.7595	37.7495	39.6631	transcription factor iws-1
NCU09204		50.0883	33.7749	37.9292	30.1183	49.3127	43.8807	38.7501	46.3618	10.3771	24.0995	14.8482	25.8024	25.532	22.9492	14.226	12.5804	hypothetical protein
NCU09205	vad-6	14.5761	4.68085	12.1866	10.931	15.1958	7.54163	10.6218	11.5045	5.30481	8.8212	7.62221	8.99879	13.441	11.8902	5.15814	7.59779	nitrate assimilation regulatory protein nirA
NCU09206		8.45153	5.88026	6.87049	6.02196	15.9989	12.6221	8.05094	6.9249	8.02079	12.3689	9.7487	13.6184	16.5748	11.2197	6.28706	7.53237	hypothetical protein
NCU16406		0	0	0	0	0	0	0	0	0	0	0	0	0	0	0	0	hypothetical protein
NCU09207		44.1606	14.1308	42.096	23.0125	44.1168	44.3074	45.7024	37.2679	4.15071	5.48283	10.2058	8.87606	12.589	10.6642	4.97336	19.4499	hypothetical protein
NCU09208	tcf-9	14.8199	5.07931	10.0833	13.5014	15.5039	11.1348	9.92164	13.0896	4.88016	9.54721	8.49506	12.4709	9.33298	6.95359	9.09331	10.5357	transcription factor-9
NCU09209	gao-1	6.92045	24.7312	21.4296	23.9495	24.6491	39.7403	112.672	224.558	0.79263	0.629814	0.662297	0.463614	1.16295	1.39253	2.81154	1.71064	galactose oxidase-1
NCU09210		24.3549	52.2348	86.8483	61.0319	85.5115	153.859	493.49	588.14	7.49344	2.78261	4.01526	1.81155	5.27372	8.93756	16.4017	6.27081	dyp-type peroxidase
NCU09211	sad-3	1.44253	1.44511	2.38008	1.9786	1.45569	0.271451	1.32262	1.01123	0	0.0297727	0	0	0.0233229	0.122879	0.0630749	0	suppressor of ascus dominance-3 protein
NCU09212	camk-4	167.464	178.183	204.875	169.906	93.9166	60.5061	135.466	109.586	26.6908	66.1431	36.1621	50.4691	70.2287	64.1326	71.2071	60.2676	Calcium/calmodulin-dependent protein kinase type IV
NCU09213		5.48835	6.66117	14.727	6.36649	2.37065	1.54724	4.3399	2.77902	0.128142	0.916384	1.09543	0.83071	0.957152	0.472768	1.40213	0.585267	hypothetical protein
NCU09214	tah-13	2.37496	3.75461	6.76279	4.77408	3.776	1.47132	4.18507	5.10914	0	0.435709	0.657901	0.0623643	0.284433	0.149856	0.461535	0.385303	hypothetical protein
NCU09215		26.0332	16.1581	27.0856	29.3084	27.0353	19.5047	24.7295	18.2497	45.0053	14.7759	44.9262	19.9187	16.5557	29.7527	30.7343	39.9915	hypothetical protein
NCU09216	ti-2	58.3973	16.2354	46.2542	50.5248	53.3946	59.3801	65.1861	76.8796	150.917	68.9461	74.5942	71.9212	79.2644	97.5993	64.7284	60.8403	tiny-2
NCU09217	gol-7	28.0092	7.48247	25.6636	18.022	28.4264	20.9891	39.4609	23.861	40.0952	38.7859	40.5718	38.446	46.324	37.1566	33.3121	32.772	golgi-7
NCU09218	rmt-4	3.05842	2.21553	3.08851	2.43105	4.64111	3.79645	5.45683	3.19181	8.51839	3.10966	6.83248	5.29549	3.68523	4.57977	3.94152	6.6515	RNA methyltransferase-4
NCU09219		14.9396	8.40498	19.9482	12.0207	16.1129	10.551	17.0708	19.5743	1.48035	13.7726	10.3786	16.9474	13.6338	10.2869	8.43764	11.6339	dopey domain-containing protein
NCU09220	apg-13	73.1413	46.3666	106.955	87.2444	85.6389	56.5422	86.5477	117.537	7.66738	46.2482	23.3582	40.7814	36.8314	28.332	20.6724	27.6806	vacuolar fusion protein mon-1
NCU09221	znf-8	7.10441	5.65982	11.1135	9.27795	7.46979	6.55113	9.02825	7.72279	3.8274	2.50649	2.15727	3.09969	3.18086	3.10347	2.12405	1.24125	zinc finger transcription factor-8
NCU09222		98.0201	42.6512	51.8859	45.6765	88.945	73.8537	89.1672	57.4963	450.836	177.965	250.221	129.005	230.636	330.428	234.219	226.668	hypothetical protein
NCU09223		670.707	247.755	817.708	782.282	515.159	755.776	765.53	1737.1	74.0068	217.959	207.95	407.528	265.315	189.419	233.688	285.558	protein disulfide-isomerase
NCU09224		8.70893	2.54616	9.29401	6.29905	10.7395	7.23376	10.4063	16.9652	0.950298	2.31453	1.22691	2.74897	5.24649	3.96333	2.08657	2.83064	hypothetical protein
NCU09225		0	0	0	0	0.0820134	0	0.507516	0.128188	0	0	0	0	0	0	0	0	hypothetical protein
NCU09226		2.7283	0.642343	4.11395	4.30661	2.8347	1.29507	4.01997	2.36303	0.663978	0.669632	0.620456	0.575078	0.66763	0.251249	1.35416	0.430665	WLM domain-containing protein
NCU09227		3.1322	2.11696	5.91566	7.64616	7.05858	2.98092	9.52823	4.65103	6.24682	8.56006	16.4596	10.9505	9.49968	9.7064	14.2623	16.9137	kelch repeat-containing protein
NCU09228	mpr-17	54.9028	23.9278	60.3567	41.4851	88.2917	78.3608	90.254	46.5184	65.7903	84.0562	108.648	133.724	94.2864	83.6367	102.002	118.656	metalloprotease-17
NCU10042	emp-7	349.872	405.546	811.977	570.872	752.392	1258.18	1148.42	561.296	3227.85	2425.2	7619.65	3866.06	3112.1	3044.3	7344.98	12476.7	enolase
NCU10043	div-1	8.81851	2.97036	4.66	3.29487	9.20976	6.5886	5.53602	6.03471	4.74406	4.14977	3.875	6.18977	5.07579	5.33344	3.03332	3.02588	mitotic spindle checkpoint component mad3
NCU10044	apn-1	9.3544	7.86584	12.9502	10.9605	10.6135	6.73689	17.3855	18.4106	9.62914	9.3316	11.1143	12.85	9.57869	8.90908	11.9298	9.62739	hypothetical protein
NCU07425		11.4533	10.7877	16.3494	12.5484	26.1055	16.3673	33.5177	52.723	5.42218	15.097	13.3176	15.9223	31.9938	26.2901	16.2725	17.3557	hypothetical protein
NCU07424		92.2075	65.1942	88.8412	115.687	39.9591	33.6727	81.5382	67.5164	3.60901	9.77615	2.65708	3.91801	10.7216	9.41467	11.046	8.64517	hypothetical protein
NCU07423		18.1391	7.72408	15.7889	12.5543	19.3159	12.3737	22.8012	10.6556	16.8108	20.4547	39.2704	32.1873	18.6122	17.2642	28.1806	65.0294	hypothetical protein
NCU07422		11.4802	4.52081	7.00846	5.93767	18.8422	27.0285	22.6808	7.63828	15.1412	12.0743	36.3898	31.8886	13.8319	14.5348	32.8001	35.8785	hypothetical protein
NCU07421		57.7199	44.9341	59.7303	42.354	72.2163	46.6144	80.3197	84.8737	95.7638	70.9402	87.351	106.989	76.2613	75.151	60.2896	55.3103	Septal pore-associated protein, putative
NCU07420	eif4A	545.599	934.012	788.519	729.073	1201.05	1139.56	1127.95	957.766	618.73	1604.15	960.934	1570.98	1194.58	922.979	698.093	626.005	eIF4A
NCU07419		5.43972	8.87872	8.53204	7.0263	11.4465	6.1777	13.9623	8.65881	34.4265	19.4762	26.3389	18.3094	23.4409	28.2901	23.1844	18.7279	F-box domain-containing protein
NCU07418	znf-56	27.4746	8.25631	34.9277	19.8853	28.5199	14.7739	35.641	38.04	9.11935	18.0544	21.5149	22.6432	22.9678	17.7806	18.8666	30.6661	zinc finger transcription factor-56
NCU07417	gol-3	18.1235	17.9311	19.3131	12.5328	21.686	16.2115	18.4403	25.9025	11.6805	24.1278	14.5877	21.9123	32.9893	22.6461	10.811	19.2774	golgi-3
NCU07416		69.9379	35.249	67.2561	59.3104	48.4112	41.2578	60.2252	74.0414	19.9828	30.6221	37.364	26.4753	35.7401	30.3728	41.939	63.3222	hypothetical protein, variant 1
NCU07415	pro-8	34.9282	17.3941	33.6153	25.2677	20.3305	21.3414	31.0338	14.0157	23.5248	15.389	27.5794	29.7253	15.9956	13.7203	22.4207	19.5542	proline-8
NCU07414	djc-4	62.0391	40.4939	40.6614	53.434	85.808	67.3924	87.6985	74.6554	68.063	93.4025	72.9036	90.2353	98.3929	101.034	57.1239	64.2685	DnaJ family protein
NCU07413	pyr-12	2.37375	1.34408	1.37281	1.54042	7.07218	6.65065	12.5881	1.06973	4.60377	0.587908	2.33025	1.51468	2.22598	3.94297	3.84033	1.81963	pyrimidine-12
NCU07412		20.29	12.7767	15.3279	14.0311	16.5212	10.4404	10.6782	15.235	1.53775	7.36133	6.448	9.45704	8.37924	6.13841	5.33106	7.18726	PHD finger and BAH domain-containing protein
NCU07411	polt-1	4.39414	2.23998	5.5808	5.74145	3.87899	2.83112	4.45235	4.69387	1.33019	0.913635	1.21725	1.0154	1.05251	1.13678	2.33408	3.16047	DNA-directed DNA polymerase theta
NCU07410		0	0	0	0.0953912	0.172668	0.0901553	0.106851	0.0539766	0.261334	0.133491	0.100783	0.0764277	0.0348574	0.0459125	0.235672	0.0393492	hypothetical protein
NCU07409		17.9214	32.5434	26.449	26.0428	30.7326	21.8213	18.5477	25.3374	15.0604	17.5694	17.6792	27.3744	14.8286	13.1894	10.0833	11.4001	hypothetical protein
NCU07408	po	540.877	1193.31	941.345	870.688	1292.1	1985.82	1063.92	838.775	805.134	2570.68	1721.98	2689.3	2202.96	1791.66	1508.07	1722.11	60S ribosomal protein P0
NCU07407	msh1	2.14108	0.445405	2.17427	1.97951	1.638	1.06906	2.34401	1.72815	1.30596	4.43222	2.89807	3.60246	2.14936	1.44274	5.00234	4.54938	MutS2 protein
NCU07406		1.49521	1.48857	0.871987	1.51215	2.32658	0.535931	2.54071	1.49737	0.739764	1.41074	2.19672	0.908654	1.10512	0.90976	1.68115	1.71536	hypothetical protein
NCU07405		22.1139	10.467	34.2665	20.8508	27.5593	31.1097	33.4497	46.2759	102.839	188.369	342.271	400.077	103.583	110.029	533.322	417.703	hypothetical protein
NCU16408		0.476791	0.207671	3.32512	1.96896	0.687347	0.797522	2.59933	2.14867	1.23845	0.590436	3.12036	1.43668	0.770879	0.710755	3.33565	3.74193	hypothetical protein
NCU07404	gh38-1	16.2519	9.05281	20.8156	10.9819	27.3182	20.1446	26.5064	33.7505	4.37276	7.10945	5.87194	5.76128	8.68895	8.30083	7.07788	8.48506	alpha-mannosidase
NCU07403	apc-1	37.3677	22.6586	33.1017	31.1221	47.1331	31.9876	51.7103	43.0718	52.0201	36.4147	65.9678	50.4937	39.3773	39.5079	75.5444	62.8527	secretory component protein shr3
NCU07402	pdx-6	37.2631	15.2178	47.2079	37.1094	51.812	35.0529	65.7724	25.3248	83.1893	27.9137	25.0915	14.4333	27.1511	32.8819	37.8227	29.8784	pyridoxine-6
NCU07401		97.5006	69.3235	139.909	119.878	65.6618	36.9869	78.821	63.8778	46.8325	44.3842	37.0304	32.9056	45.4159	45.7444	31.0778	37.8303	hypothetical protein, variant 1
NCU07400	kpr-20	11.5267	5.47455	10.867	7.84905	14.0243	10.7684	18.293	15.0433	4.3955	14.3754	11.5792	16.0405	13.9575	9.66213	11.0721	10.698	kinetochore protein-20
NCU07399	stk-9	18.4919	11.8923	15.1571	10.4333	20.3564	13.3896	19.0061	20.2587	19.5997	17.1106	17.4626	18.2142	23.236	18.8178	13.1866	14.5875	serine/threonine protein kinase-9
NCU07398		9.21637	3.82048	2.91912	1.48115	14.0296	8.37254	5.04025	3.30997	2.92775	8.29092	3.50609	6.73717	9.14619	7.95909	3.5852	4.96518	hypothetical protein
NCU07396		0	0	0	0	0	0	0	0.172243	0	0	0	0	0.333697	0.14651	0	0.125566	hypothetical protein
NCU07395	dnh-1	2.81912	1.49483	4.14196	3.037	3.87428	2.56277	4.00931	1.92305	3.11298	1.04563	3.20865	2.46222	2.27238	2.12299	5.4666	4.47419	DNA-binding protein SMUBP-2
NCU07394		10.1576	10.2811	16.5866	15.409	17.1691	10.7606	20.8081	11.5286	35.7819	13.9763	28.4899	17.2155	17.9557	20.931	31.7245	44.494	hypothetical protein
NCU07393	rrm-1	6.07212	20.1567	17.1272	15.9982	13.1446	7.09986	7.42125	10.8925	2.00087	4.7696	3.88571	7.02193	2.80226	2.20958	2.96437	1.72156	rRNA maturation-1
NCU07392	adv-1	22.6083	34.256	17.1126	19.2106	85.2041	58.8258	71.3487	131.188	16.9487	160.327	18.9915	40.018	132.594	111.879	103.845	73.5386	transcriptional regulatory protein pro-1
NCU07390		0	0	0	0	0	0	0	0	0	0	0	0	0	0	0	0	hypothetical protein
NCU07389	ham-9	19.8859	24.4135	16.0277	12.0517	56.4664	44.7688	53.8186	81.0015	8.95433	27.5377	13.4889	22.6762	43.7635	32.3291	37.5162	37.1221	Hyphal anastamosis protein 9
NCU07388		13.0713	10.6321	14.4654	7.92039	22.9808	22.5557	18.147	27.2845	10.7993	28.5384	28.601	22.6664	36.8441	34.1416	38.7343	37.108	hypothetical protein
NCU07387		72.0203	66.7554	75.2486	70.5214	55.4197	25.4886	51.3946	60.4384	11.5548	24.6306	17.4708	25.3605	44.1912	46.2168	15.8507	17.8875	hypothetical protein
NCU07386	mrp-1	39.5206	47.8318	52.2104	60.7067	68.8413	50.8547	45.3554	44.6014	71.0887	141.029	102.164	162.544	78.7808	67.0987	62.6601	46.3717	Fe superoxide dismutase
NCU07385		136.038	46.2136	39.3609	43.7786	130.014	111.978	49.4551	35.2287	4.8995	12.1485	7.91219	12.9854	19.5236	18.399	3.64518	12.3568	hypothetical protein
NCU07384	mic-23	30.8735	28.0492	16.6845	20.7876	26.2215	23.0032	16.4235	22.843	18.8217	25.625	16.0588	24.7477	19.9666	19.242	12.606	10.7254	mitochondrial thiamine pyrophosphate carrier 1
NCU11349		20.8201	14.2071	22.6651	16.991	29.014	29.3114	29.9241	27.4528	12.0177	17.9046	20.1141	18.5747	21.9925	14.336	20.9383	20.2666	hypothetical protein
NCU07383	trg-3	17.7033	13.5772	20.1685	14.8505	24.419	9.98547	15.4491	24.4436	3.38132	21.2189	10.7776	20.8081	18.4099	16.2326	8.43517	16.0161	transcriptional regulator-3
NCU07382	snr-2	59.6318	33.1483	66.0043	63.5957	61.662	69.8539	86.8003	77.1801	150.805	73.4078	163.292	106.824	89.2171	116.364	127.127	154.517	U6 snRNA-associated Sm-like protein LSm2, variant 1
NCU07381	dnr-20	2.04585	1.63961	3.42425	4.05531	2.38567	1.26617	1.86566	2.21272	0.821907	0.979616	0.688582	0.957332	1.00556	0.975924	0.751425	1.16501	DNA repair-20
NCU07380	eif3d	57.6015	90.3385	109.243	98.5531	121.531	137.801	128.703	115.85	70.9467	133.213	125.923	177.889	134.377	95.0499	117.04	99.0685	eukaryotic translation initiation factor 3
NCU07379	tcf-5	45.2799	104.148	54.7954	41.5978	117.393	90.707	139.009	97.106	12.9722	15.7439	13.2121	16.5024	41.4903	32.1979	30.9168	28.9874	transcription factor-5
NCU07378	stk-12	21.7454	10.3905	29.9921	18.536	29.8245	16.6312	31.7468	36.8202	2.91087	15.0439	13.0242	15.8105	10.5821	10.0386	16.5143	18.9827	serine threonine protein kinase
NCU16409		0	0.130835	0	0.0886046	0	0	0	0	0	0	0	0	0	0	0	0.109649	hypothetical protein
NCU07375	pho-7	18.3555	152.656	10.9195	12.5862	135.063	124.258	43.152	25.167	13.0802	72.476	34.4569	85.3743	32.4119	17.6414	27.0614	17.2945	MFS phosphate transporter
NCU07374		15.9856	14.4363	32.4295	30.7359	14.4941	4.81421	14.4279	15.8985	0.66029	1.72532	1.33686	0.909816	2.22888	2.31114	1.69933	1.76662	hypothetical protein
NCU07372		0	0.0700874	0.0547417	0.0474649	0.0515499	0	0	0	0	0	0.0752214	0	0	0	0	0.0587383	hypothetical protein
NCU07371		0	0	0.410087	0.118525	0	0	0	0	0	0	0	0	0	0	0	0	hypothetical protein
NCU07370		0	0	0.94163	0	0.886727	0.385823	0	0.461989	0	0	0	0.163538	0	0	0.201714	0	hypothetical protein
NCU07369		0.644777	0	0.837513	0.380382	0.112669	0.196093	0.522913	0.176103	0.040601	0	0	0.0415586	0.0379083	0	0	0	hypothetical protein
NCU07368		5.53678	2.23072	7.98164	5.73659	7.87101	6.1356	8.74676	6.44582	2.0374	3.17112	2.81472	3.16498	3.62552	3.36044	2.93542	5.96222	hypothetical protein
NCU07367	rpt-4	154.952	43.5598	164.885	140.863	144.855	114.104	207.033	182.722	216.559	144.459	156.926	164.961	209.339	228.403	143.544	121.037	proteasome 26S subunit
NCU07366	gfa1	515.883	304.777	548.408	393.704	383.278	287.68	437.819	698.192	126.967	279.725	179.972	287.977	440.744	416.752	178.168	145.269	glucosamine-fructose-6-phosphate aminotransferase
NCU07365	pcb-7	133.299	70.4236	162.388	143.078	155.568	213.363	277.37	194.58	149.982	158.662	137.508	193.12	233.669	227.174	137.056	115.089	20S proteasome subunit
NCU07364		15.3008	9.68706	15.3028	14.6991	20.4105	13.5659	20.222	15.4904	22.3548	9.80178	15.5559	9.7219	14.816	16.8797	13.9656	14.7109	hypothetical protein
NCU07363		404.121	108.57	399.943	255.424	421.834	508.321	294.748	515.636	30.8088	51.1482	39.0662	75.4614	44.7416	48.8018	49.4112	35.0624	hypothetical protein
NCU07362		20.773	7.01006	18.0491	11.8961	23.9812	19.6037	20.0805	18.6009	4.99065	5.48476	8.6171	8.49181	6.50538	5.97807	8.91938	12.5355	L-lactate ferricytochrome c oxidoreductase
NCU10658		57.3396	14.1034	59.3803	44.821	50.1911	49.2955	71.0453	97.1118	31.9487	23.2512	40.364	31.1478	25.249	27.0795	35.7643	57.621	hypothetical protein
NCU07361	csn-4	21.7496	7.51647	28.4804	25.62	30.4292	27.8518	44.743	37.7063	13.6821	18.4268	22.8011	33.0654	22.2749	13.3637	21.3275	26.4469	CSN-4
NCU07360		17.6483	17.897	26.0319	26.9428	14.976	10.8729	15.9577	17.6739	23.4221	18.5739	21.0343	17.0496	13.7224	12.5661	35.1084	44.0625	DnaJ domain-containing protein
NCU07359		20.1607	7.09968	19.743	17.0144	17.6542	9.81288	12.9557	30.1206	3.6528	6.41598	6.69971	6.38663	13.9522	10.1451	10.7019	12.7475	hypothetical protein
NCU07358		3.59871	1.23395	4.32397	4.76554	6.4512	2.9137	6.33733	6.096	0.344733	0.189637	0.250551	0.135717	0.222833	0.130447	0.435236	0.894393	hypothetical protein
NCU16411		1.05707	0.52619	1.1302	0.890872	2.03184	1.76814	1.04779	0.756142	0.836788	0.623345	0.564734	1.60598	0.292984	0.51454	0.396176	0.771725	hypothetical protein
NCU07355	gh71-5	22.9562	8.73279	15.4173	10.6733	22.1956	12.4522	14.6406	17.7025	41.334	22.9676	15.1402	9.88328	9.32209	11.0659	15.6141	19.531	glycosyl hydrolase family 71 protein
NCU07354		1.1871	0	1.34615	0.544695	0.507063	0.220627	0.65371	0.660455	0.091362	0.108893	0.123317	0	0.170606	0	0.115347	0.770361	hypothetical protein
NCU07353		3.6571	1.39377	4.04339	2.35975	33.3901	45.9744	34.0976	12.8184	8.54931	4.62313	3.52598	3.16006	6.35629	8.85895	8.9948	4.17173	UPF0499 protein
NCU07352		3.86995	1.08359	2.7271	1.26383	12.0435	11.6171	21.0293	10.5886	213.296	289.31	394.376	501.671	124.513	124.503	355.833	406.439	hypothetical protein, variant 1
NCU07351	gh67-1	2.793	0.722684	1.78743	1.06041	6.41393	4.02424	11.8688	7.56034	47.1392	74.9505	106.209	62.5635	42.3496	43.8851	139.198	206.41	Alpha-glucuronidase
NCU07350		0	0	0.0785345	0	0.221866	0.386144	1.71619	0.231187	0	0	0	0	0	0	0	0	hypothetical protein
NCU07349		81.6806	50.0455	106.746	133.532	50.8599	22.6106	64.5	62.6453	6.7733	6.05472	3.56283	2.59989	8.74212	9.73849	10.375	8.29387	hypothetical protein
NCU07348		0	0	0.0576176	0.099917	0.0542581	0	0.25182	0.508837	0	0.0699121	0.0791732	0	0.0547668	0	0	0	hypothetical protein
NCU07347	gh17-2	35.0619	34.2647	38.5399	33.7862	42.4517	23.1633	39.4999	48.5381	10.893	21.9527	12.9469	17.5735	43.588	39.31	15.8784	19.4131	endo-beta-1,3-glucanase, variant 1
NCU07345		1231.91	1651.51	1732.09	2226.9	820.627	332.648	465.693	630.259	1.41453	4.56198	0.561553	1.36272	3.65139	3.88848	1.78588	0.613902	hypothetical protein
NCU07344		29.0001	19.7103	27.5371	27.8247	38.591	34.1156	36.9585	35.7441	66.0009	26.3095	38.1371	16.9459	35.6552	49.9494	32.328	55.3726	hypothetical protein
NCU10702		0	0	0	0	0	0	0	0	0	0	0	0	0	0	0	0	hypothetical protein
NCU09888		73.0942	120.934	119.367	141.73	90.6054	58.0253	116.568	100.434	73.0038	66.4226	55.6253	66.637	96.2163	78.7622	72.796	73.4108	hypothetical protein
NCU09887		76.7186	192.911	182.67	163.895	103.167	64.2805	102.97	143.818	14.0021	41.2586	19.6871	32.0985	50.1604	44.006	27.8675	36.5879	Drp1p
NCU09886		37.095	7.18899	18.0359	16.6712	35.6777	26.0045	32.1422	18.3657	168.196	49.1368	81.91	41.7849	57.0373	96.4293	164.24	123.845	hypothetical protein
NCU09885	acd-4	7.14744	2.84767	6.25784	5.26256	8.94595	5.3753	7.30436	8.04557	19.1122	9.65153	17.457	10.8814	8.349	9.81697	18.4607	18.1216	acyl-CoA dehydrogenase, variant 1
NCU09883	gpr-7	43.4624	44.7413	47.3488	44.052	54.4084	41.9554	48.8785	37.1974	3.87398	15.2618	9.26045	12.8949	13.1153	11.9287	9.89403	14.4625	hypothetical protein
NCU09882	mcp-1	20.8781	86.8678	19.1945	16.3123	48.0612	44.493	68.242	40.7877	20.8672	49.4725	25.6331	34.9035	47.3035	53.9507	30.7159	24.8583	metacaspase-1A
NCU09881		15.4148	67.971	16.4708	14.1876	36.6211	38.0116	49.9338	28.6992	18.7126	33.5423	26.9415	35.9043	33.0247	28.0665	21.6333	22.7008	hypothetical protein
NCU09880	snr-15	63.7391	34.3113	47.4095	46.6461	66.8738	56.2522	68.4142	66.9164	120.255	62.6729	73.3751	57.0475	81.0674	90.1584	65.6181	70.8443	small nuclear ribonucleoprotein-15
NCU10125		0	0	0	0	0	0	0.42476	0	0.29682	0.176887	0	0.15191	0	0.182514	0.187372	0.312847	hypothetical protein
NCU09879		17.6578	10.159	24.9697	19.6293	18.3213	7.27378	17.1109	19.9928	8.89932	15.8288	9.9792	13.9675	12.1015	10.1586	9.85281	12.7951	hypothetical protein
NCU09878		112.087	55.862	102.982	99.6247	103.969	69.5187	94.5444	95.9922	74.0457	91.9796	81.9959	76.6994	105.597	94.0449	69.392	81.8304	hypothetical protein
NCU09877		21.2018	13.944	23.0149	21.4878	24.8465	15.8123	23.7698	26.0113	13.807	20.2462	19.8786	21.7557	20.5089	18.5234	12.7305	14.8612	hypothetical protein
NCU09876		0	0	0	0	0	0	0	0	0	0	0	0	0	0	0	0	hypothetical protein
NCU09875	gt2-3	0	0	0	0	0	0	0	0	0	0	0	0	0	0	0	0	capsule polysaccharide synthase Cps1
NCU09874		63.8551	70.7204	45.2441	25.0458	328.719	517.671	231.708	135.878	35.3779	131.72	179.059	236.962	74.5522	52.6963	112.63	301.246	hypothetical protein
NCU00995		205.02	85.2488	107.458	69.898	779.986	737.907	381.156	240.173	2743.5	843.044	1476.15	440.639	1206.66	1797.7	1764.35	1799.61	hypothetical protein
NCU00994	apr-2	3.09808	1.41366	1.97406	2.32088	7.34132	6.74498	3.55833	3.93977	2.11186	3.28845	2.71259	1.04597	7.28293	7.20502	5.71961	8.68815	endothiapepsin
NCU00993		0	0	0	0	0	0	0	0	0	0.0480059	0	0	0	0.0990662	0	0	hypothetical protein
NCU00992		8.38715	16.3159	4.40554	4.66594	9.66167	8.2866	4.5229	11.3586	40.7263	116.348	43.5949	69.7862	79.5918	69.5565	134.493	42.6398	hypothetical protein, variant 1
NCU00990		0.085678	0	0.349765	0.404361	0.988114	1.64809	10.276	0.772218	0	0	0	0	0.332459	0.0729832	0.52448	0	hypothetical protein
NCU00989		0	0	0	0	0	0	0	0	0	0	0	0	0	0	0	0	hypothetical protein
NCU00988	mfs-11	5.20694	3.20178	10.5031	8.45648	11.9317	20.2882	47.3618	19.4469	0.0848621	0.252864	0	0.0868635	0.554638	0.313089	0.0535704	0.0447221	MFS quinate transporter
NCU00987	cyp450-23	0.649814	0.283032	1.54744	1.21395	2.74094	2.21916	12.2381	1.19305	0.375084	0.0894111	0.354393	0.345537	0.490291	0.784171	0.805042	0.86974	pisatin demethylase
NCU16418		1.02308	1.11403	2.43631	0.528113	1.88457	1.71129	4.69019	1.2807	0.708645	0.105578	0.836942	0.0906698	0.0827059	0	1.34203	1.96064	hypothetical protein
NCU00986		0	0	0.480174	0.237912	0.19379	0.337279	0.399738	0.100966	0.0698338	0	0	0.0714808	0.0652023	0	0	0.147209	hypothetical protein
NCU00985	gh2-4	54.119	22.4646	76.4033	43.8552	42.0443	54.2233	219.016	181.507	0.419308	0.449788	1.52811	0.557956	0.900447	1.49542	7.30556	5.1708	hydrolase
NCU00984		8.74993	51.3208	8.70296	6.58369	23.8264	30.109	52.9206	52.2043	4.62259	17.6	8.07657	6.96598	48.3154	39.7308	17.476	11.2602	von Willebrand domain-containing protein, variant 1
NCU00983		413.078	1037.24	429.542	364.436	416.817	507.519	533.652	703.003	102.357	521.605	214.892	385.474	371.366	275.927	228.999	188.447	Integral membrane protein
NCU16419		39.2592	66.6598	70.9286	68.6969	21.7433	11.0375	25.0636	16.104	45.4757	6.5921	8.60587	3.38104	13.6273	24.6565	22.3063	6.72009	hypothetical protein, variant 1
NCU00981	rbg-52	79.9771	158.788	126.232	132.06	121.648	102.98	107.93	153.845	58.917	80.6075	70.1775	81.216	71.8195	67.1335	69.4303	38.1348	ribosome biogenesis-52
NCU00980		39.2443	70.0612	45.9444	42.0165	49.5129	34.6452	39.6202	48.8232	14.85	29.799	20.5536	22.0704	24.166	20.1712	14.5116	22.2397	hypothetical protein
NCU00979	crp-71	1015.22	1568.03	1423.09	1398.3	2409.01	2617.46	2261.66	1367.15	20819.6	8528.42	8082.91	4289.42	10380.9	13015.1	8846.49	5442.03	60S acidic ribosomal protein P2
NCU00978	div-13	7.41865	2.81944	6.48264	4.44095	9.34339	5.47459	8.25469	6.44609	2.89676	3.4526	4.21595	4.22847	4.35096	4.55372	4.10248	4.16825	checkpoint protein kinase
NCU00977	mrp-57	30.2368	35.8781	32.7386	40.5947	53.421	43.4354	28.0794	29.3751	66.8671	107.48	88.6583	127.416	53.5321	61.0115	60.615	41.4359	Aconitate hydratase
NCU00976		0	0	0.0484935	0	0	0.119218	0.141296	0.142753	0	0	0	0	0	0	0	0	hypothetical protein
NCU00975		10.3121	6.88523	15.671	7.64999	15.1925	12.3944	24.3604	19.7884	1.15482	3.46652	2.88656	3.37106	5.63078	4.0502	2.916	3.24581	hypothetical protein
NCU00974	grd-1	27.0809	33.4156	31.5805	18.1697	60.471	54.5751	39.3741	89.5523	24.896	39.2913	22.7695	31.7222	45.0871	49.568	24.983	24.3854	glutaredoxin-1
NCU00973		0.45631	0.3975	1.11768	0.376876	1.87114	1.60285	1.62829	4.84389	0.632136	0.301372	0.682588	0	0.413148	0.466439	0.319236	0.732895	hypothetical protein
NCU00972	gh53-1	1.57196	0.770266	2.00539	0.753485	11.3308	11.2571	13.4391	4.52592	7.89404	2.4333	3.03119	3.34354	5.46433	8.11795	8.93544	5.6664	arabinogalactan endo-1,4-beta-galactosidase
NCU00971	crp-22	752.003	1520.62	1408.11	1402.1	1738.23	2447.21	1596.23	1235.43	4461.36	3518.48	3128.6	2686.05	3543.86	4599.08	3453.61	3200.24	ribosomal protein S12
NCU00970		19.1371	10.2667	21.357	20.4455	24.149	18.9329	30.4199	29.0977	6.95105	5.97278	6.65488	4.88121	11.6217	8.05138	8.67386	11.8415	hypothetical protein
NCU00969	nuo17.8	462.453	279.076	296.348	279.762	561.432	578.375	525.921	414.701	619.961	430.112	452.606	417.4	589.908	604.079	488.638	390.748	NADH:ubiquinone oxidoreductase 17.8kD subunit
NCU00968	cha-2	24.4328	24.8312	38.4721	53.5719	31.2717	19.4611	29.6962	66.3553	5.7218	12.1986	13.7601	14.3119	14.5221	13.9742	13.8374	18.6019	chaperone-2
NCU00967		47.4294	33.5332	40.0408	27.1286	55.225	35.2005	43.9832	44.5715	5.90973	32.2512	18.2146	30.96	33.715	23.2053	16.6262	34.0624	hypothetical protein
NCU11197	rpo-27	19.2315	20.088	22.8379	26.4203	30.5196	30.0088	27.2702	22.6476	65.9877	38.5897	42.12	30.6158	34.2605	31.7022	39.3978	42.7055	RNA polymerase-27
NCU00966		83.5024	42.5645	69.9965	78.0875	105.122	116.867	122.473	107.6	136.328	127.049	130.521	125.482	174.117	213.223	137.774	165.883	DUF850 domain-containing protein
NCU00965		46.6272	18.2143	33.5739	30.6529	32.889	21.1594	40.3111	52.9765	22.2312	32.8839	17.2027	22.8296	48.41	69.2847	27.519	24.4238	hypothetical protein
NCU00964	dnr-23	8.12268	7.21455	13.9789	10.6362	11.5107	7.16631	11.9665	10.5269	5.00847	6.70583	9.32142	10.0725	8.44619	8.81853	5.37623	10.395	hypothetical protein
NCU00963	fol-6	27.614	153.068	77.4274	73.3445	84.5758	90.8772	71.8042	61.6943	151.559	212.484	224.771	314.041	121.246	115.503	70.9837	127.604	methylenetetrahydrofolate dehydrogenase
NCU00962	srb8	7.18404	3.17843	8.49604	6.28373	9.40913	4.35935	10.9847	10.9165	1.55405	6.37995	4.34352	5.20593	6.84454	6.06168	4.97445	5.74114	hypothetical protein, variant 1
NCU00961		0	0.31891	0.664225	0.503939	0.469122	0.510298	0.604797	0.611037	0.507155	0	0.570451	0	0.31568	0.415799	0.747015	1.33635	hypothetical protein
NCU00960		0	0	0	0	0	0	0	0	0	0	0	0	0	0	0	0	hypothetical protein
NCU00959	tca-10	425.522	425.703	295.988	346.505	563.424	764.479	393.052	373.403	174.45	488.633	371.911	768.328	404.622	369.439	286.068	322.695	succinate dehydrogenase iron-sulfur protein
NCU00958	azr-1	55.2963	28.796	33.3424	31.3845	55.4067	43.3389	47.809	48.855	37.3077	75.5837	51.4401	67.1804	76.662	64.8726	41.7452	54.3902	azacytidine resistance-1
NCU00957	acw-2	654.036	347.171	460.85	295.986	669.533	722.143	452.565	593.762	306.671	459.875	502.209	656.426	576.06	488.96	591.8	639.82	anchored cell wall protein 2
NCU00956		12.4069	15.2095	15.2151	18.7706	24.4569	27.9912	24.348	23.6974	17.4647	22.0962	22.7314	25.2898	28.2128	25.7822	17.5873	21.3296	hypothetical protein
NCU00955		23.1174	24.2731	27.9126	34.1745	105.091	103.093	92.8818	62.8435	8.95523	10.8647	4.94323	4.73371	30.3253	33.4996	17.685	9.8614	monooxygenase
NCU00954	pme-1	13.9664	10.2006	22.6567	21.5159	17.0373	13.5169	19.1032	21.8044	8.36438	14.6016	12.3733	14.3991	15.7376	16.6766	14.9337	18.7007	protein phosphatase methylesterase 1
NCU00953		10.9936	7.12417	16.2825	14.0785	10.7804	7.51253	17.2759	18.3269	9.37927	9.29737	8.33542	10.6461	10.8382	7.88007	8.20705	11.3539	hypothetical protein
NCU00952	mrp-44	60.8197	68.0534	60.0737	66.1309	100.041	94.4531	67.6656	59.6476	85.998	162.926	121.273	169.956	103.488	103.974	85.5579	81.608	mitochondrial ribosomal protein L44
NCU00951	ipp-1	1018.03	431.498	591.266	447.415	1686.66	1867.56	904.595	602.171	469.735	2198.4	1563.8	2442.73	1776.55	1347.71	808.956	1125.48	Inorganic pyrophosphatase
NCU00950	tdus-1	8.64581	13.8334	7.60322	8.4662	16.204	16.1342	12.3593	10.4842	10.3069	12.1875	6.98346	11.384	9.92766	12.0742	3.54894	6.39784	tRNA-dihydrouridine synthase-1
NCU00949		4.97252	1.5649	3.31479	3.6796	3.76608	1.53849	2.02283	1.33848	0.358363	1.81529	1.20927	1.60991	1.3105	1.34663	1.23165	1.17511	hypothetical protein
NCU00948		0	0	0	0	0	0	0	0	0	0	0	0	0	0	0	0	hypothetical protein
NCU00947		1.81212	0.631428	1.84941	1.06905	4.17979	5.15288	9.87915	2.54064	0.502073	0	0	0	0.351581	0.154362	0.475411	0.132296	hypothetical protein
NCU00946		0	0	0	0.0629577	0.136752	0	0.105781	0.213746	0.0739195	0	0	0	0	0	0	0	hypothetical protein
NCU00945	col-20	21.3115	19.0993	23.4617	12.8863	9.64472	5.50791	36.248	59.0704	23.7433	13.0014	25.0111	22.6502	12.7509	12.8227	8.9429	21.173	fungal specific transcription factor
NCU00944	thr-5	16.8618	20.4945	30.1098	34.3249	23.7851	14.5482	28.3408	20.8242	115.087	36.5898	109.605	36.7628	35.0854	39.3434	64.4617	109.867	l-allo-threonine aldolase
NCU00943	tre-1	122.336	241.385	185.265	224.831	139.871	55.6773	57.9658	123.873	0.86799	4.18127	0.439344	0.740385	2.46504	2.1349	0.182644	0.41931	Trehalase
NCU10847	ngf-1	22.2925	11.4915	29.1466	21.7471	27.8889	19.6436	35.9015	33.9704	10.9202	19.3147	16.6305	21.052	19.8271	18.5587	17.4047	21.7446	histone acetyltransferase GCN5
NCU16421		0	0	0	0.056092	0	0	0	0	0	0	0	0	0	0	0	0	hypothetical protein
NCU16422		141.105	94.6177	115.113	109.963	134.333	161.072	160.334	161.851	202.627	189.797	180.703	159.581	211.357	212.251	177.571	203.92	hypothetical protein
NCU16423	div-65	13.5033	4.26883	14.8926	14.1978	13.3266	9.28975	16.2992	19.5209	11.6161	12.047	21.8895	13.5114	15.4234	14.0072	14.4752	26.6332	nuclear division-65
NCU00941		1.75378	2.82747	4.39899	3.86056	4.59532	2.88974	5.37082	4.84953	1.88562	2.52836	2.37383	1.93009	10.8173	8.62908	5.12755	5.1979	hypothetical protein
NCU00940		0	0.0572054	0.0893604	0.232446	0.0841502	0	0.130185	0.065764	0.0454862	0	0	0.046559	0.0849391	0	0.0574277	0	hypothetical protein
NCU00939	dcc-1	25.1669	21.2301	16.8931	12.0185	30.1337	13.2113	15.5789	31.6985	6.95907	11.4479	10.4905	13.4706	12.9308	9.84622	9.39497	10.6028	development and carotenogenesis control-1 protein
NCU00938		13.3449	15.345	9.37025	7.55784	36.2533	35.8043	37.0377	38.0614	45.8108	22.0784	25.9512	23.8808	78.2265	75.5265	50.2285	46.5696	hypothetical protein
NCU00937	gh79-1	24.4668	3.22788	11.3822	6.14009	14.8034	17.0446	13.9895	15.6072	0.679397	0.26992	0.101892	0.386345	0.493375	0.603431	0.524186	0.477388	beta-glucuronidase
NCU00936	suc-3	101.581	37.5506	58.6577	47.7277	73.5701	62.9073	59.2615	32.5954	19.9053	27.5413	37.4977	49.1652	26.6253	20.5415	28.0812	30.2843	succinate-3
NCU00935		494.044	372.824	607.905	278.053	450.018	461.558	542.527	577.012	60.0714	362.808	332.916	966.446	226.391	130.433	197.657	253.33	hypothetical protein
NCU00934		0.922642	0.602798	0.784692	1.36077	0.886727	1.15747	2.05772	3.00293	1.75746	0.761705	1.07826	0.163538	0.745867	1.37539	1.61371	0.841981	hypothetical protein
NCU00932		0	0	0.128677	0.0743812	0.0403913	0.0527238	0.0624875	0.126264	0.043666	0	0.294694	0.223479	0.04077	0	0.165389	0	hypothetical protein
NCU00931		12.5866	40.1012	21.6076	23.9605	29.9429	21.5894	12.0717	16.1645	21.513	20.253	18.0872	33.1752	12.2854	9.57998	11.3637	9.18896	lysyl-tRNA synthetase, variant 1
NCU00930	tim10	139.91	139.475	215.256	229.204	193.871	137.036	210.194	179.395	466.929	251.658	314.173	222.034	237.025	264.125	274.239	207.484	mitochondrial import inner membrane translocase subunit tim-10
NCU00929	spa-9	12.1987	9.92744	17.8374	12.3099	12.1695	7.00292	13.8152	18.9676	1.59356	16.4757	6.37778	9.97655	15.4497	14.1285	4.86604	7.10904	Septal pore-associated protein 9
NCU00928		39.7936	11.6652	24.1241	18.9343	31.9921	24.1673	24.075	20.9572	6.27125	29.7193	10.036	13.1842	23.9823	21.7516	5.78414	11.9136	UPF0183 domain-containing protein
NCU00927	kin-5	8.43712	2.19707	7.23181	5.95165	9.29181	7.13166	9.58328	8.08851	3.03641	5.35421	5.38974	7.62106	6.27203	4.93627	4.25368	4.97591	kinesin-5
NCU00926		6.26089	5.36809	9.96196	7.00906	6.44359	2.76243	6.05933	5.3813	3.92691	4.9653	5.11604	4.89333	3.28388	3.69546	4.22494	4.06696	Septal pore-associated protein, putative
NCU00925	nop7	28.4586	136.35	57.6658	57.8816	67.0035	40.4828	28.6399	46.7945	17.6032	42.4749	27.8848	44.0107	23.1869	15.138	15.3779	8.98199	pescadillo
NCU00924	gpit-2	72.6714	63.2438	61.3248	53.0061	82.8418	77.3326	68.9502	76.5287	30.5055	55.6182	39.9857	70.2688	59.1592	56.9057	39.8124	49.6483	glycosylphosphatidylinositol transamidase 2
NCU00923	tob37	10.7212	15.4209	12.723	15.5548	10.9428	9.90492	9.32954	13.2336	8.41914	12.4018	12.238	13.9209	7.53829	7.53972	12.9188	10.421	topogenesis of outer membrane beta barrel protein 37
NCU10603		0	0	0	0	0.0700477	0	0	0	0.0757267	0	0.30664	0	0.0707044	0.0931284	0.0956072	0.319262	hypothetical protein
NCU00922		0	0	0	0	0	0	0	0	0.173952	0	0	0	0	0	0.219619	0	hypothetical protein
NCU00921		21.1574	9.9365	21.2799	15.4664	21.3652	12.7326	22.2026	20.2208	14.5912	10.9358	10.2344	6.58719	12.4634	15.0057	15.0833	25.0497	hypothetical protein
NCU00920		19.488	9.73645	19.8891	16.4965	20.6968	17.6683	24.552	22.4273	27.5927	35.3208	35.7891	52.6844	31.9055	27.7605	20.0498	24.4796	isoleucyl-tRNA synthetase
NCU00919	drh-16	5.92298	26.523	15.0206	14.4389	14.678	7.12341	8.00588	11.1278	1.93263	4.48571	4.34767	8.1558	2.46926	2.33505	1.28422	0.929153	ATP-dependent RNA helicase rok-1
NCU00918		48.1002	30.5334	46.9241	40.8724	54.8918	44.2353	56.0513	57.2609	57.5954	32.3718	48.3888	29.1417	33.9614	37.805	54.3026	64.7554	hypothetical protein
NCU00917		16.5407	5.65056	15.4783	11.4528	16.921	9.76497	15.7985	15.7295	8.08737	11.3222	6.6276	6.27428	12.0457	11.5245	8.06309	9.43734	hypothetical protein, variant 1
NCU00916	trm-15	125.715	178.399	103.924	83.2252	141.44	145.386	119.563	160.754	15.8045	61.6096	38.9532	40.4005	103.346	85.6702	44.0103	62.7086	membrane bound cation transporter
NCU00915		44.0967	43.9337	75.3192	76.5482	72.5237	86.4065	102.884	81.2746	211.901	112.101	615.794	334.892	162.461	177.726	522.527	1131.81	Aspartyl-tRNA synthetase
NCU00914	stk-16	32.701	16.0372	33.1577	28.0163	33.8457	19.9051	30.0028	40.0843	12.254	30.0778	24.5516	34.944	24.1161	22.6991	23.3274	26.921	serine/threonine protein kinase
NCU00913	gwt1	42.8053	18.0412	49.2599	51.9008	44.133	32.6156	32.4797	40.7875	15.9436	42.0541	36.7299	52.2311	47.1211	30.4185	32.3381	44.0961	GPI-anchored wall transfer protein 1
NCU00912		17.2938	5.60416	20.1912	20.2823	28.0556	21.6953	23.3131	28.4029	8.09761	9.19453	9.95978	8.48478	12.1685	10.9012	9.67903	11.6155	hypothetical protein
NCU00911	cps-1	215.598	78.3665	194.167	155.711	1536.43	772.971	581.066	627.95	48.8534	45.4358	42.1873	43.3331	96.943	96.4142	140.788	130.126	polysaccharide synthase Cps1p
NCU00907		0	0	0.472782	0.204968	0.445216	0	0	1.04382	0	0.286833	0.324828	0	0	0.295957	0	0.760949	hypothetical protein
NCU00906		38.0039	25.9408	44.6886	34.4979	40.1212	26.1103	29.9933	43.2897	13.9728	66.8635	42.4912	96.7111	21.0446	14.9335	15.1209	31.2078	hypothetical protein
NCU00905	naa-1	10.2568	4.72558	11.2588	8.30998	12.793	10.3701	9.30827	8.62823	21.6609	15.4301	15.6414	21.493	25.9732	25.3182	27.5069	12.6133	N-acylethanolamine amidohydrolase-1
NCU00904	ldh-2	127.985	133.63	135.799	63.7159	131.581	74.9892	71.9312	30.3845	29.3279	25.095	28.2604	32.9493	27.4195	25.4111	40.047	29.7957	D-lactate dehydrogenase
NCU00903		77.7477	38.272	99.6933	80.6965	139.863	158.519	250.044	95.9816	623.874	136.285	269.894	198.801	218.877	330.095	265.861	227.098	hypothetical protein
NCU00902	wc-2	54.1368	38.8254	62.2177	40.823	63.7843	40.9709	67.5243	67.3361	12.5083	29.1508	21.9483	26.9687	39.5836	31.0927	20.5298	27.8541	zinc finger white collar protein WC2
NCU00901	uvs-6	7.00598	3.76796	9.0776	6.45128	7.12359	4.45824	9.78265	10.4937	1.9833	2.61534	2.47764	3.99537	4.03843	3.52885	2.77036	2.69083	UVS6
NCU00900		26.2495	35.6802	24.5656	19.0503	31.7647	26.9656	23.5153	32.041	9.81141	31.7293	14.5859	22.8597	42.3442	43.8343	14.726	12.2214	hypothetical protein
NCU00899		97.7348	282.226	192.669	146.325	177.115	233.109	143.237	345.489	26.7974	178.467	43.6063	73.6762	203.712	182.819	65.2457	75.3602	hypothetical protein
NCU00898		38.9263	27.7021	65.8717	43.2187	46.41	44.0807	75.3011	79.9115	27.7785	26.205	26.3728	24.2584	30.4303	33.5599	35.6377	49.0123	hypothetical protein
NCU00897	sin3-2	10.6308	5.91466	20.1416	12.3371	13.2746	9.44261	22.9978	25.5664	2.25743	10.1858	7.36359	9.05013	8.35559	9.32004	8.14307	9.77222	Sin3-like-2
NCU00896	dot	76.4089	128.487	111.579	88.9243	102.118	85.1931	92.8814	135.275	25.7716	111.774	52.5308	102.562	133.447	127.191	37.1524	55.8156	synaptojanin-1
NCU00895	vtr-1	138.078	125.481	165.352	156.604	147.536	119.841	215.124	205.253	227.582	156.974	219.388	167.636	231.519	256.624	203.17	234.912	RAB GTPase Ypt5
NCU00894	mic60	85.1912	66.5837	89.5465	102.134	108.254	93.0429	89.2537	103.857	33.1398	124.506	102.285	177.947	105.38	58.3245	77.8215	70.1665	hypothetical protein
NCU00893	fol-4	2.89611	1.28946	2.32078	2.42992	3.95857	2.42214	3.5724	1.80463	4.32408	2.60346	4.09157	3.05718	2.83028	2.90557	3.15175	3.52389	folate-4
NCU00892	met-6	13.2736	16.5365	24.9161	23.8996	18.2208	10.6146	18.3838	16.6797	16.4234	18.644	26.3837	29.0836	11.924	12.9487	8.45938	15.08	tetrahydrofolylpolyglutamate synthase, variant 1
NCU00891	xyd-1	14.4152	7.93596	14.8861	15.778	17.8157	17.9616	18.0965	10.5522	7.19717	12.1726	21.1393	18.0541	10.9316	9.28738	12.4141	39.8254	xylitol dehydrogenase-1
NCU00890	gh2-1	1.7159	1.53409	1.997	1.11884	3.52967	2.90793	4.74445	2.26104	0.93832	0.820135	0.71769	0.928435	0.963699	0.730831	1.7375	1.28568	Beta-mannosidase
NCU00889	gtp-16	14.6898	5.21539	19.5275	14.8926	16.5698	11.5114	20.1893	13.8457	14.1082	26.0383	22.332	22.3616	14.3301	15.6152	21.8602	29.9653	guanine triphosphate binding-16
NCU11196	hacd-3	34.0418	7.97071	30.1235	29.6598	42.6767	47.8076	60.9519	28.1794	84.9132	59.1319	82.3263	76.592	54.53	63.9463	58.507	47.4785	hydroxoacyl-CoA dehydrogenase-3
NCU11195		22.0115	7.63591	23.1051	23.4046	21.1755	13.3046	20.6598	14.0453	21.1382	13.83	25.3749	16.7109	13.6894	19.5797	14.9337	16.3068	D-isomer specific 2-hydroxyacid dehydrogenase
NCU00887		2.01558	1.36563	2.97131	2.90663	4.80692	5.7127	5.54967	3.58844	3.87809	6.56355	4.2923	6.82763	5.64859	4.00618	2.93772	4.65973	hypothetical protein
NCU00886		7.68929	6.12415	4.48431	1.29607	6.94423	5.87967	3.62942	2.56681	4.61593	7.19445	4.99803	8.9823	6.01477	5.17761	3.45822	3.31473	hypothetical protein
NCU00885		0.325225	0.141655	0.165959	0.0959321	0	0.0679998	0.0805923	0.244272	0	0	0	0	0.105165	0.0692592	0	0	hypothetical protein
NCU00884	ned-2	193.092	123.908	465.431	429.453	123.17	62.036	404.806	224.756	178.436	26.0351	57.1251	31.3491	71.2977	94.6934	150.015	79.7658	NAD-epimerase/dehydratase-2
NCU00883		3.35977	1.527	6.55966	4.1365	7.20672	5.49767	6.08137	4.82752	4.85672	5.90923	6.69201	14.9138	9.44712	5.35062	3.96009	4.69238	hypothetical protein
NCU00882		3.45181	1.98672	5.78753	5.05456	4.93667	3.60862	5.43774	5.18521	5.20881	5.80118	5.58996	7.16715	5.02281	6.66831	2.15616	4.72505	hypothetical protein
NCU00881	ham-7	48.9097	31.3967	44.2213	25.9369	148.518	170.347	142.429	130.893	103.325	138.693	88.8921	114.716	339.619	288.747	143.944	157.094	Hyphal anastamosis-7 protein, variant
NCU00880	pla-2	44.4869	13.0368	48.0666	39.8388	47.8123	31.2739	63.3606	42.1698	20.3062	42.6507	41.2471	42.1807	49.9046	57.0352	31.1949	44.6014	phospholipase-2
NCU00879		70.5243	29.9641	98.2205	93.4736	80.9992	71.1758	103.266	92.1559	42.5507	71.4014	72.9585	68.5024	106.497	91.9857	64.6992	112.463	WD domain-containing protein, variant 1
NCU00878		87.2791	130.833	387.685	407.37	67.7903	25.3716	147.392	114.299	2227.09	28.0213	1837.62	49.2753	159.044	671.56	3042.82	2606.13	hypothetical protein
NCU00877		74.7298	57.5766	135.124	96.8789	44.9635	13.6554	46.6851	30.1868	6.63342	4.27715	2.78881	3.11666	9.13793	16.9842	9.19864	5.96005	hypothetical protein
NCU00876	fer-3	3.01116	1.97968	7.57652	5.26221	10.1197	10.0259	13.3468	5.86035	0.236118	0.234521	0.956113	0.523655	0.47766	0.532359	1.24211	1.65912	ferric reductase-3
NCU00875		1.65891	0.439815	3.48424	3.10619	3.92807	3.80031	7.50679	3.10593	0.0999182	0.0595453	0.404599	0.102275	0.139937	0.491517	0.630749	0.263283	hypothetical protein
NCU00874		3.04062	1.80997	6.06847	4.27521	7.87387	7.1204	13.0855	6.87668	1.19347	1.15053	1.20818	1.05993	1.34373	1.25188	2.26018	2.55281	hypothetical protein, variant 1
NCU00873		5.22651	2.16805	7.95877	4.01324	19.6139	28.0309	40.7049	11.2159	1.83883	1.23281	1.55124	1.17637	1.50227	1.97871	3.26472	2.48322	hypothetical protein
NCU00872		4.51786	3.62489	8.979	9.67918	7.38901	6.96036	15.0845	9.64412	1.48232	1.27599	1.44501	0.75864	2.30669	2.83571	2.80721	2.60393	hypothetical protein
NCU00871		0.148106	0	0.302308	0.087374	0.664256	0.495469	1.02764	0.444961	0.102587	0.122272	0	0	0	0.126161	0	0.216252	hypothetical protein
NCU00870		6.03448	1.7844	4.48246	3.20074	9.04522	4.49127	6.25588	5.82145	7.01754	13.4374	9.7826	9.61665	12.7104	12.1671	9.24717	10.347	hypothetical protein
NCU00869		2.67653	1.59139	3.4398	2.50635	10.8065	9.34482	20.382	7.91356	1.6185	5.08572	4.09116	2.43983	6.62164	6.00748	6.4646	9.67708	hypothetical protein
NCU00868		18.7166	13.4629	35.403	34.6371	32.9407	31.8266	88.5274	37.0207	52.6101	58.3451	70.503	42.8935	56.253	68.2059	174.612	150.477	hypothetical protein
NCU00867		19.0406	6.3046	18.441	11.72	49.8876	64.9165	83.2452	39.4983	256.472	126.436	314.162	139.233	186.343	236.298	533.174	535.286	hypothetical protein
NCU00866		101.884	111.815	154.471	111.551	144.693	179.948	139.796	102.996	257.002	180.279	247.362	238.037	176.297	168.383	167.884	181.738	DUF1275 domain-containing protein
NCU00865	odc-1	37.4668	50.3169	36.1985	24.2768	88.8205	97.7654	411.178	76.7305	47.4917	85.7315	45.0703	32.4078	59.2034	65.5861	162.077	57.0766	oxalate decarboxylase-1
NCU00864		51.4396	31.4641	60.5846	85.9451	47.2361	25.7816	63.8731	38.5891	97.6936	17.9373	33.9425	16.8528	42.2745	56.9474	68.2882	33.8258	TIM-barrel enzyme family protein
NCU00863	trg-2	4.08433	1.42317	9.35026	11.5374	4.61805	2.53179	7.5254	3.03159	2.9289	1.15041	3.68379	1.87374	2.39282	2.6196	4.95845	3.89389	transcriptional regulator-2
NCU00862		3.29102	0.754439	5.46042	2.28213	10.58	9.89906	13.1057	5.5508	1.5597	3.71795	6.04578	3.56139	2.09104	2.45912	2.27211	12.1397	hypothetical protein
NCU00861		1.69507	0.898802	0.802296	0.826082	0.424978	0.616373	0.219155	1.03327	0.153144	0	0	0	0.095325	0.125558	0.128899	0.0538044	hypothetical protein
NCU00860	trm-37	57.6945	93.5371	55.6945	60.582	63.3868	61.2434	42.7688	68.2101	13.2355	36.0284	21.092	25.6094	50.9855	46.4156	35.361	25.2903	ZIP family zinc transporter
NCU00859		13.549	6.97702	15.0767	7.59939	22.6221	22.4958	170.687	95.983	3.05123	2.03876	1.99683	1.7982	2.02874	1.64878	1.86777	1.90036	hypothetical protein
NCU00857		0	0	0	0	0.0778444	0	0	0	0	0	0	0	0	0	0	0	hypothetical protein
NCU00856		31.6456	7.82043	27.2831	16.2858	30.1501	21.899	28.9948	21.3523	10.8821	13.279	15.6675	17.0264	13.6923	16.8878	16.3559	22.5024	hypothetical protein
NCU16430		25.1697	3.54186	17.5203	11.6505	24.8102	22.0221	26.2921	14.1542	11.131	8.15189	9.59377	10.2953	11.0188	7.91644	10.8362	12.8628	hypothetical protein
NCU00855		13.5707	7.03314	9.70081	7.1952	65.8174	77.8678	91.0958	24.9443	12.7315	4.11269	3.69386	3.16659	5.11034	7.17008	14.121	2.63362	hypothetical protein
NCU00854		2.29262	1.64209	2.73843	2.19408	2.44819	3.11047	3.48449	3.36738	2.78783	3.19659	1.76238	2.2034	3.16307	3.47187	3.2524	1.22742	hypothetical protein
NCU00853		5.99205	3.1742	5.895	5.06361	6.53702	5.95952	8.10654	8.27128	2.24349	4.01096	3.02819	3.04273	7.22672	6.00091	6.16063	4.19722	hypothetical protein
NCU10889		0	0	0.0867709	0	0	0.10666	0	0	0	0	0	0	0	0	0	0	hypothetical protein
NCU00852	gh43-1	24.8602	72.1871	212.722	221.068	25.9172	9.39734	31.4637	53.7307	0	0	0	0.0995806	0.090834	0	0	0.102539	endo-arabinase
NCU00851		5.25102	3.35446	5.71636	3.92389	3.36441	1.46389	1.73497	3.50575	0.484957	0.867016	0	0.496394	0.226397	0.596398	0.612272	0.766713	hypothetical protein
NCU00850		5.11329	5.32039	19.5211	10.3903	13.5597	19.1253	25.2012	11.3793	0	0	0	0	0	0	0	0	hypothetical protein
NCU00849		20.3489	26.2873	22.577	21.0082	43.4843	45.641	41.8304	39.8305	0	0	0	0	0	0.0984878	0	0.759679	hypothetical protein, variant 1
NCU00848		804.714	464.555	676.742	663.41	498.682	478.724	415.765	1133.9	1.64702	23.115	7.78083	24.993	4.26737	2.32933	1.03971	5.12107	integral membrane protein TmpA
NCU00847		93.6195	56.6038	96.3084	83.8511	83.515	50.2704	93.8598	72.3894	73.0114	46.8883	63.3915	47.9343	43.7241	53.8569	50.264	49.9274	hypothetical protein
NCU00846		3.64461	0.879788	4.5711	2.12421	3.85442	3.48884	5.52774	5.49682	0.486646	0.870037	1.92952	2.77081	0.454372	0.710691	0.384003	0.993789	hypothetical protein
NCU16432		7.67196	3.24234	8.57924	4.23474	7.34898	7.6552	8.62106	10.0793	3.41994	2.69654	3.26679	4.90084	2.13694	2.23233	1.26212	2.21822	hypothetical protein
NCU00845		0.0793515	0.0691245	0.269948	0.187251	0.30505	0.39819	0.865203	0	0	0	0	0	0	0	0	0.173794	hypothetical protein
NCU00844		0.746812	0.12198	0.952727	0.330433	0.358871	0.780739	0.971585	0.654407	0	0	0	0	0	0.0795198	0	0.0681523	hypothetical protein
NCU00843	ad-9	31.6372	25.0481	28.2059	27.9962	46.2326	34.4756	30.896	21.3041	239.325	109.107	197.652	137.291	85.9239	112.445	127.022	133.235	Phosphoribosylglycinamide formyltransferase
NCU00842		0	0	0	0	0	0	0	0	0	0	0	0.144965	0.132232	0	0	0.149272	hypothetical protein
NCU00841		0	0	0.0656824	0	0.0618527	0	0.0956894	0	0	0	0	0	0	0	0	0	hypothetical protein
NCU00840		0.840482	0.32032	0.929261	0.960684	0.201941	0.0439332	0.46862	2.26207	0.0363855	0	0	0	0	0	0	0	hypothetical protein
NCU00839		0	0	0	0	0	0	0	0	0	0	0	0	0	0	0	0	hypothetical protein
NCU00838	qa-6	169.189	129.021	300.821	328.839	106.595	51.973	247.478	223.584	25.6745	10.1572	12.0155	6.88947	19.0051	27.9029	28.7827	29.5208	quinate-6
NCU00837	ppm-4	12.9963	8.45324	27.8833	28.8282	11.8797	7.60854	17.0904	15.7049	9.18205	2.00281	4.45522	2.21144	2.96976	3.83782	6.97072	8.03324	pentose phosphate metabolism-4
NCU00836	gh61-7	3.18965	1.70988	4.50732	4.05292	7.49341	8.68693	3.24271	5.56949	0.623148	1.688	1.14696	2.20346	1.11075	0.766345	0.715221	0.417961	glycosylhydrolase family 61-7 protein
NCU00835		29.3261	51.1947	22.8943	16.9561	88.3713	76.316	61.4957	21.8216	4.20827	6.55907	3.71396	3.47915	15.5278	17.3174	3.83154	4.77669	hypothetical protein
NCU00834		0	0.057314	0.0895301	0	0	0	0	0.131778	0	0.0543171	0	0	0	0	0	0	hypothetical protein
NCU00833		10.1021	3.73638	10.8412	7.64661	8.75067	4.05923	6.17217	6.27353	1.27698	6.36761	4.67842	6.13538	5.10983	3.91005	5.16572	5.61722	hypothetical protein
NCU00832		14.8491	9.05473	17.5722	11.9826	93.0678	106.093	159.173	98.8895	3.15908	1.97019	1.83452	2.14319	18.0747	16.8954	10.0175	6.3883	hypothetical protein
NCU00831	scp	180.206	120.838	103.043	52.4992	550.636	670.991	185.464	151.266	44.588	76.2607	54.3148	84.9666	97.5993	78.3074	69.3354	84.176	extracellular serine carboxypeptidase
NCU00830	tcu-1	10.2876	7.88121	24.821	14.6777	10.378	8.84803	63.1363	8.11046	33.3548	10.7218	36.017	21.7264	7.361	9.2605	20.0986	45.5428	ctr copper transporter
NCU00829	fer-1	1.99703	1.78797	9.02059	3.43622	1.95483	1.85578	18.6402	1.72215	2.61283	2.01506	7.72763	7.35474	0.825139	0.992327	2.18301	5.58882	ferric reductase-1
NCU00828	pmpr-2	54.6358	17.5309	54.0911	46.263	55.2531	61.4126	92.0737	90.8585	89.2245	62.3378	90.188	68.2755	51.845	55.6786	85.1591	117.902	peroxisomal membrane protein-2
NCU00827		3.92572	2.61826	2.83795	1.01323	9.23576	8.92633	3.89125	1.71999	7.26534	8.45686	11.1255	6.82784	8.37028	8.30788	6.16878	15.4496	hypothetical protein
NCU00826		0.871868	0.138091	0.377495	0.654631	1.06646	0.331446	0.392824	0.238126	0.329405	0.588917	1.77848	0.280978	0.820155	1.01275	2.0101	4.68708	hypothetical protein
NCU00825		6.73	2.78715	3.45302	2.08279	9.86109	9.27333	5.3586	2.87268	0.993457	1.00192	0.618893	0.508444	0.998921	1.36272	0.675375	1.40956	hypothetical protein
NCU00824	hda-3	22.3034	9.80628	10.6999	10.9192	25.5008	22.4968	10.9911	10.4712	8.70267	17.6473	7.2135	10.2232	13.8515	12.7137	4.31384	7.04873	histone deacetylase RPD3
NCU00823	rpn-11	156.284	63.7488	165.953	135.457	170.629	154.871	247.7	177.188	205.789	181.186	216.033	239.559	201.578	205.471	164.936	172.636	26S proteasome regulatory subunit rpn11
NCU00822		0.19682	0.114302	0.0446379	0.0774085	0.126106	0.109739	0	0.328509	0	0	0	0	0	0	0.114747	0.0478969	hypothetical protein
NCU00821	sut-15	229.341	938.784	242.386	242.27	843.844	836.536	584.031	1153.12	37.2642	81.455	56.6696	110.146	76.0633	52.2485	64.3399	84.7342	sugar transporter-15
NCU00819		0	0	0	0	0	0	0	0	0	0	0	0	0	0	0	0	hypothetical protein
NCU00818		5.97801	5.75572	8.81975	2.56149	3.74957	1.26307	1.30985	3.90709	0.174347	0.363651	0.352991	0.178459	0.040696	0	0	0.13782	hypothetical protein
NCU00817		0	0	0.0924705	0.0400893	0	0	0	0	0	0	0	0	0	0	0	0	hypothetical protein
NCU00814		209.619	165.826	238.141	239.208	131.564	112.045	115.035	142.063	16.0133	40.458	44.9543	45.9006	41.8418	28.5925	37.4991	53.2067	hypothetical protein
NCU00813	ssi-1	116.239	45.0097	184.939	226.953	70.4243	80.3961	122.052	325.916	18.004	16.7597	23.2369	28.338	26.5442	18.2087	42.3641	38.5525	disulfide isomerase-1
NCU00812	eex-3	15.4987	45.8009	17.2456	14.1595	45.0309	31.5954	26.0311	36.701	22.4771	24.7463	14.3392	21.1758	33.4807	41.6238	21.507	9.82203	exosome exonuclease-3
NCU00811		442.037	903.312	355.212	175.446	1202.3	1507.82	801.061	651.312	649.639	2089.67	1069.99	1983.94	2792.27	1787.79	2112.6	1360.46	hypothetical protein
NCU00810	gh2-3	10.9896	3.81678	7.74596	6.37731	24.6903	26.7022	16.4465	8.52388	10.3235	5.72231	12.222	9.98138	5.92269	6.97508	12.0602	29.3917	Beta-galactosidase
NCU00809	sut-26	12.1378	5.3795	7.67889	7.56893	24.3199	21.7276	12.1368	9.43645	7.37492	5.62562	13.7371	11.21	3.92491	3.58251	8.98516	21.2595	sugar transporter-26
NCU00808	znf-48	4.41628	0.884833	2.34373	2.1885	6.22507	6.42673	2.67028	2.52092	1.07064	0.802108	1.61027	1.03327	0.856832	0.677147	1.62206	2.32139	zinc finger transcription factor-48
NCU00807		0	0	0	0	0	0	0	0	0.137764	0	0	0	0	0	0	0	hypothetical protein
NCU00806		0	0	0	0	0.0695813	0.0454131	0	0	0	0	0	0	0.0702336	0	0	0	hypothetical protein
NCU00805	tcf-2	76.1607	81.6066	88.8284	69.7765	99.0162	74.1899	81.8241	125.382	69.0485	50.1176	41.1994	43.1764	43.4412	54.449	54.694	52.9768	transcription factor-2
NCU00804		0	0	0	0.210779	0	0	0	0	0	0	0	0	0	0	0	0	hypothetical protein
NCU00803		125.952	35.0543	141.668	115.976	47.7415	56.8635	56.7815	164.215	2.68502	4.41936	5.69509	6.71818	4.77514	4.14064	6.99507	6.91778	MFS transporter
NCU00802		20.3903	11.6231	25.7913	21.6767	19.9912	20.5441	25.9763	24.0516	6.91961	8.13438	10.4913	12.5162	8.62901	6.06171	7.47963	13.3876	hypothetical protein
NCU00801	cdt-1	62.1282	20.4987	35.6838	22.0271	71.0453	69.4985	34.5139	32.0004	1.65399	7.45531	7.0628	7.94169	4.04324	3.40244	5.77104	19.3664	MFS lactose permease
NCU10770		0	0	0	0	0	0	0	0	0	0	0	0	0	0	0	0	hypothetical protein
NCU00800		0.596459	0.519586	0.913101	0.967662	0.445854	0.457274	0.788297	0.248884	1.06729	0.164139	0.371765	0.422887	0.385743	0.465742	0.738942	0.76204	hypothetical protein
NCU00799	met-20	11.8496	10.0087	22.9397	19.1565	10.1719	6.92627	10.6424	7.14627	13.0371	8.53955	9.30351	10.6061	7.47286	7.50068	10.5629	7.95789	methionine-20
NCU00798		0.612233	2.05712	0.416555	0.670768	1.62511	1.02407	0.173388	0	36.3488	15.8131	23.7135	17.1148	8.9936	8.34431	25.6227	8.93934	hypothetical protein
NCU00797		0.070262	0	0.430248	0.331605	0.405162	0.0587632	0.208936	0	0.0486677	0	0	0	0	0	0	0	hypothetical protein
NCU00796		3.23064	1.26484	3.85282	3.14794	2.83742	1.73044	3.16629	1.59948	2.1623	0.629319	3.66523	1.67285	0.892072	0.958548	2.53951	4.00161	hydantoinase
NCU00795	trm-14	0	0	0.046693	0	0	0	0	0	0.0475354	0	0	0	0	0	0	0	membrane bound cation transporter
NCU00794	rbg-53	19.0492	39.4168	37.0672	35.1934	33.094	14.6375	20.1513	25.4892	8.5377	16.0788	9.42864	14.4894	8.59263	9.49967	6.7661	4.75256	ribosome biogenesis-53
NCU10894		10.888	16.3442	13.2947	9.86432	8.15953	3.82129	10.7924	9.15134	2.15476	4.49438	1.36332	2.96375	4.27519	4.05768	1.70028	1.41944	hypothetical protein
NCU00793	tps-1	256.684	161.782	215.304	207.032	180.183	97.6013	279.477	249.214	66.9715	123.641	84.0506	106.38	120.828	104.656	133.983	91.2456	trehalose phosphate synthase
NCU00792		20.7444	20.7109	41.8805	33.5081	28.1226	28.9303	44.2322	28.833	78.6485	54.5269	111.14	98.249	54.6097	50.03	80.8352	78.3175	branched-chain-amino-acid aminotransferase
NCU00790	hak-1	3.17528	3.88647	4.15675	2.94027	45.273	35.5652	35.8166	7.60755	0.612488	0.663648	0.713982	0.911903	0.961777	0.787474	4.07732	1.87799	potassium transporter hak-1
NCU10895	msh4	0.276701	0.562424	0.271936	0.21765	2.00925	1.33707	1.43231	0.215523	0	0.101527	0.14372	0.087191	0.0795327	0.0261891	0.268862	0.0448907	mutS ortholog 4 protein
NCU00789		64.5645	48.3414	83.5253	55.9484	71.8176	57.7765	81.1695	87.2794	10.2009	44.962	36.218	54.5025	43.5958	32.8171	30.2686	50.7199	DUF221 domain-containing protein
NCU00788		8.52091	7.9879	10.7122	9.21165	7.03913	7.01788	9.56082	10.4392	4.19438	2.82098	3.67993	2.29999	5.45472	5.34246	6.65724	6.69445	hypothetical protein
NCU00787		5.3285	2.62035	7.36783	6.54054	5.50654	5.31899	9.96712	9.98389	0.714356	0.141905	0.642809	0.121867	1.00047	0.732095	1.27769	0.752929	hypothetical protein
NCU00786	gpr-1	1.9149	0.404389	1.61872	2.15666	0.855116	0.679429	0.402624	0.92978	0	0.0479055	0.162754	0.164564	0.0375275	0.0988588	0.050745	0.0847268	G-protein coupled receptor
NCU00784		25.9669	8.80471	28.8495	36.3826	17.901	14.398	18.4082	15.5945	8.33855	9.46369	14.0209	13.837	10.0176	9.79974	10.4917	15.6879	hypothetical protein
NCU00783		0	0	0	0	0	0	0	0	0	0	0	0	0	0	0	0	hypothetical protein
NCU00782	mfs-16	18.5526	4.02535	6.6634	5.33008	20.2829	17.9966	6.56286	6.69965	0.0477719	0.0569384	0	0	0.0892072	0.0587497	0	0.100703	pantothenate transporter liz1
NCU00781		0	0	0	0	0.612555	0.399792	0.473827	0	0	0	0	0	0	0	0	0	hypothetical protein
NCU00780	ldh-4	8.23337	4.5869	12.7019	10.1098	10.1211	7.84675	13.2855	13.2308	0.928384	0.869412	1.34261	1.08603	1.36213	0.897069	3.34889	2.72586	lactate dehydrogenase-4
NCU00779		0	0	0.128414	0	0	0	0	0	0	0	0	0	0	0	0	0	hypothetical protein
NCU00778	ves-2	17.2735	11.7318	19.0565	14.3068	17.07	19.4253	20.4591	17.3474	11.1873	16.9192	13.0929	20.8957	14.6424	15.5038	12.2041	13.4657	vesicle-2
NCU00777		4.50112	18.7484	10.2427	10.1307	8.96687	6.01052	6.52369	9.05316	4.13953	3.46617	3.11197	4.10308	2.4462	2.67427	2.15005	0.883655	Methyltransferase
NCU00776	T	0.188267	0	0.042698	0.222133	0.723752	1.20716	7.34014	7.8558	0	0	0.058672	0.0889869	0	0.0534572	0	0	Tyrosinase
NCU00775	tca-6	284.576	461.016	427.562	454.15	396.971	491.764	537.399	502.811	128.75	425.345	296.178	541.335	308.862	231.974	231.916	231.598	isocitrate dehydrogenase subunit 1
NCU00774		12.2971	10.1897	16.6519	9.09476	64.6456	72.4435	160.123	32.9198	22.8108	7.72549	7.45896	3.57249	29.8327	46.1924	35.0942	15.8969	hypothetical protein
NCU00773		2.73426	1.8261	3.28663	1.23668	0.408773	0.304904	0.361367	0.365096	0.441913	0.150488	0.170423	0.0646194	0	0	0.0797041	0.731931	hypothetical protein
NCU00772	stk-6	26.428	22.0801	16.6735	11.4334	30.6587	20.6294	20.4011	20.6918	6.24056	18.4463	12.4665	18.6806	18.3087	17.2935	8.96443	14.8506	serine/threonine-protein kinase, variant 1
NCU00771		28.4157	14.2507	34.2923	29.957	29.627	23.1721	33.6964	23.1064	12.3465	28.7677	21.0854	23.767	29.2015	22.1514	20.5909	21.2975	UBX domain-containing protein 7
NCU00770		7.16448	2.13981	6.48401	4.89753	5.62506	2.4919	6.19979	4.32769	2.74122	5.4829	5.50748	6.70829	6.08965	5.94794	4.01779	5.08106	hypothetical protein
NCU00768		122.791	98.0944	122.243	126.496	83.3069	75.3768	64.8817	106.498	24.918	72.1568	72.4082	113.9	55.0927	35.4369	44.5734	48.8652	mRNA binding post-transcriptional regulator
NCU16438		3.37909	6.18153	2.98881	3.98694	8.28125	5.22824	13.3977	9.05214	5.50031	5.30037	3.79105	3.41396	10.872	13.4566	7.38756	4.99555	hypothetical protein
NCU16439		0	0	0	0	0	0	0	0	0	0	0	0	0	0	0	0	hypothetical protein
NCU16440		0	0	0.123617	0	0	0	0	0	0	0	0	0.128815	0	0	0	0	hypothetical protein
NCU00766		1418.14	1936.91	1002.03	1341.21	589.461	388.819	637.512	890.379	39.8046	52.3889	15.2778	12.3582	61.2953	92.3351	33.7014	43.6439	hypothetical protein
NCU00765	aap-2	8.08083	3.54697	9.76018	6.46718	12.5625	9.37786	15.5851	18.0671	0.216949	0.310292	0.585659	0.755022	0.567169	0.693687	0.602589	2.56102	amino acid permease 2
NCU00764		0	0	0	0	0	0	0	0	0	0	0	0	0	0	0	0	hypothetical protein
NCU00763		0	0	0.0217077	0	0	0	0.0948745	0	0	0	0	0	0	0	0.027901	0	hypothetical protein
NCU00762	gh5-1	11.6246	15.015	12.9548	9.81385	23.4572	18.4945	14.3701	10.0357	4.16478	13.6232	7.93254	7.24712	4.49346	4.2682	7.01089	13.0227	endoglucanase 3
NCU00761	cea-4	2.98019	23.0857	4.05537	3.30834	14.7213	31.1424	16.7077	30.6474	2.37501	13.9685	3.08587	1.52223	10.072	11.0553	11.6858	11.019	triacylglycerol lipase, variant 1
NCU00760		0.225961	0.0984193	0.0768704	0.133304	0.0723883	0	0	0	0	0	0	0	0.073067	0	0.0988019	0	hypothetical protein
NCU00759		19.183	41.7113	18.7365	16.688	33.0796	34.8446	35.5409	45.3629	9.13501	22.1469	11.4194	9.50984	23.4794	21.2556	11.5988	21.0071	hypothetical protein
NCU00758		12.2037	17.0623	12.9424	16.7049	12.633	9.69796	8.86794	12.3083	1.23336	2.04368	2.76104	2.4941	2.38738	2.44165	2.69653	4.02669	formate/nitrite transporter
NCU00757		6.26362	9.57436	6.59355	7.66925	3.48316	3.65709	2.69431	8.63975	0.327439	0.0975671	0.441966	0	0.152861	0.100671	0.413401	0.603958	hypothetical protein
NCU00756		0	0	0	0	0	0	0	0	0	0	0	0	0	0	0	0	hypothetical protein
NCU00755	mdr-20	43.4632	18.0338	31.1204	31.4383	21.9679	14.3527	24.9966	44.2859	1.87688	0.357924	3.27647	0.256153	0.51404	0.430862	2.65398	7.83378	multi-drug resistance-20
NCU00754	mdr-2	51.4238	19.4747	31.731	100.444	20.8376	21.9167	11.0065	12.0591	296.713	57.3657	185.528	53.0444	42.1616	70.7512	283.028	473.388	multidrug resistant protein
NCU00753		39.9483	40.7779	43.7932	36.6506	51.515	39.4521	48.1185	42.4658	27.8707	45.5638	63.3511	59.2072	35.3193	31.7524	42.3894	68.0333	hypothetical protein
NCU00752		29.5141	17.6596	55.1721	38.5167	29.2248	30.4186	40.1887	36.4236	6.60793	9.84483	17.8383	22.1936	13.4962	6.34876	28.9387	32.2119	hypothetical protein
NCU00751		23.3306	15.1246	11.1486	13.1556	41.438	34.8953	30.2786	38.6327	8.19283	2.23965	4.46394	1.96187	7.12313	9.70577	14.8987	11.4872	hypothetical protein
NCU11095		2.17339	1.12573	0.799322	1.28218	3.12377	3.38976	3.49347	4.58837	3.29565	0.775906	1.59262	0.666346	0.83575	1.15085	6.2156	6.04664	hypothetical protein
NCU16441		0.689687	0.491562	0.255956	0.369887	1.04447	0.314626	0.683632	0.753475	0.651434	0.879957	0.644808	0.311173	0.689328	0.373862	0.932116	0.869705	hypothetical protein
NCU00749	chc-1	96.5273	37.1571	65.9694	60.7638	163.344	163.213	116.637	149.198	17.9747	24.0189	33.3669	33.3884	16.8224	14.5968	32.5041	76.5909	conidiation at high carbon dioxide-1 protein
NCU00748		41.691	17.6054	109.47	98.524	85.9128	60.0194	177.235	212.877	45.2235	13.3879	48.6519	15.8305	17.4532	22.0092	80.4848	105.447	hypothetical protein
NCU00747		0	0	0.109547	0.18997	0.10316	0	0	0.32248	0	0	0	0	0	0	0	0	hypothetical protein
NCU00746		0.109847	0.382759	0.149477	0.453625	0.211142	0	0.326648	0	0	0	0	0	0.0710406	0	0	0	hypothetical protein
NCU00745		0	0.202959	0.396302	0.481071	0	0.0974283	0.346412	0	0	0	0	0	0.0753388	0	0	0.0850472	hypothetical protein
NCU00744		78.6617	172.203	121.344	112.719	104.189	87.1455	123.759	103.39	24.1001	48.6773	32.1032	38.7971	60.9878	65.142	31.6235	46.3085	hypothetical protein
NCU00743	gh13-7	27.8776	7.53247	35.1896	21.833	43.2874	35.5417	96.7721	28.7723	26.0817	38.0726	54.1536	53.4753	66.6285	60.7719	59.5664	55.3166	Glycogen debranching enzyme
NCU00742	glp-1	75.4625	25.3524	50.1171	34.1107	67.5745	65.482	61.3335	43.3313	21.4967	83.6685	61.703	117.049	55.9239	46.785	31.5322	35.0202	glycerol-3-phosphate dehydrogenase
NCU00741		19.0465	15.1074	21.8732	16.419	24.4311	19.413	19.2922	15.282	7.76355	32.4488	23.1175	23.7326	17.289	12.3538	32.0542	47.2996	gliotoxin biosynthesis protein GliK
NCU00740		4.07145	1.79058	4.24937	3.05488	4.60945	3.00842	3.4088	1.58344	1.31424	5.25402	1.77391	2.29811	2.55641	2.89577	2.38519	4.58847	hypothetical protein
NCU00739		0	0	0	0	0	0	0	0	0	0	0	0	0	0	0	0	hypothetical protein
NCU00738	cdp-2	18.8395	6.29104	17.7317	13.4297	18.4079	12.6488	23.2907	18.7619	10.3307	13.5227	12.9166	12.0585	13.3008	13.0613	10.2055	12.2639	chromodomain protein-2, variant 1
NCU00737	pam17	22.7987	14.1929	26.5972	25.358	25.8659	25.1133	28.8269	24.4466	25.3823	37.1847	26.8779	31.1456	30.3519	31.6888	26.1619	25.4132	presequence translocated-associated motor subunit pam-17
NCU00736	nit-1	4.50886	2.071	4.29488	2.61161	6.198	4.31946	7.2321	2.87343	7.66581	6.49724	7.97106	7.96286	6.36214	7.19275	5.23346	7.66079	molybdenum cofactor biosynthetic protein
NCU00735		8.00615	19.4898	13.357	14.3636	14.0539	9.44762	11.0885	12.3012	6.5331	5.88529	5.53698	6.06512	2.83713	2.14873	2.9732	3.04259	hypothetical protein
NCU00734	cpr-4	72.2083	58.1388	74.8432	70.3655	92.5986	70.2991	78.7477	87.5592	38.6536	67.8445	56.684	51.5375	90.1386	88.999	39.4724	64.5356	Ulp1 protease
NCU00733		6.26241	3.96749	9.10275	8.06066	6.29221	5.8327	8.88791	9.26468	5.22499	4.23004	5.85491	3.73366	14.9115	12.8513	3.23612	6.54619	hypothetical protein
NCU00732	cyp450-1	1.0997	1.40878	4.22525	2.78586	12.89	4.16582	98.9377	1.29564	0.179228	0.0534047	0.181437	0.0458638	0.167341	0.275518	0.11314	0.897302	trichothecene C-15 hydroxylase
NCU00730		1.17584	0.388525	1.24141	1.00464	1.40284	0.508656	0.361711	0.8527	1.12339	6.32651	3.79077	3.4209	2.43865	2.41769	1.27648	3.04891	hypothetical protein
NCU00729		1134.23	817.926	1210.77	803.151	854.453	1021.14	487.719	449.108	315.97	833.097	541.512	1608.08	590.142	350.054	484.465	401.915	hypothetical protein
NCU00728		0.70895	0.570073	1.18735	1.06169	0.768706	0.638535	0.594614	1.14689	0.226644	0.270133	0.203944	0.347984	0.599569	0.139363	0.333835	0.199068	hypothetical protein
NCU00727		14.6734	21.8923	21.3461	24.6303	27.0097	16.7468	24.5088	21.7578	17.2389	9.83836	11.369	14.6567	7.49731	6.49132	5.95515	10.3574	hypothetical protein
NCU00726	csr-1	2141.78	1397.62	1502.3	1487.35	2617.58	3945.9	2740.58	1515.08	1928.82	3055.33	2884.06	3503.72	3018.18	2412.83	2244.49	2754.88	peptidyl-prolyl cis-trans isomerase
NCU00725		71.2413	36.6364	95.0868	90.3557	80.0791	81.1628	95.0757	101.819	29.2954	62.6834	67.9921	79.8233	70.8939	50.5293	64.5314	77.6477	epsin-3
NCU00724		0.895523	1.14416	1.58419	1.30316	0.918041	0.149793	0.710129	0.89682	0	0.295727	0.3349	0.253969	0.231662	0.152567	0.0522093	0.174343	hypothetical protein
NCU00723	znf-16	21.6571	6.28863	16.0647	16.0426	16.8669	10.6225	12.8048	10.5996	16.3169	2.9575	4.97315	2.15506	3.79113	4.80855	7.59467	7.0139	zinc finger transcription factor-16
NCU16442		31.4889	20.6759	46.5809	47.1948	16.1767	6.80137	15.1845	11.932	11.0038	1.171	3.35951	0.670437	3.91392	5.47743	10.1714	6.48934	hypothetical protein
NCU00722		1.7897	0.19488	0.735685	0.505914	5.32732	3.89792	2.2914	0.672108	0.723131	0.55407	1.28979	1.71829	0.602832	0.508174	0.489093	1.0616	amidohydrolase
NCU00721	aap-24	36.8406	16.5425	30.4925	20.1094	120.09	113.557	78.6813	103.075	8.05659	5.44795	14.2922	14.9449	5.61868	4.93377	4.52536	23.7419	proline-specific permease
NCU00720	tca-17	48.1676	42.3389	64.2619	53.2803	136.554	96.2221	129.644	87.2486	66.4261	57.1931	58.2585	58.4779	42.4574	58.2092	43.455	38.2899	L-lactate dehydrogenase
NCU00719		50.7224	16.7879	33.536	29.543	66.6039	48.0536	25.4936	40.9667	15.8795	12.4205	6.02821	7.66987	10.9808	11.9613	6.13981	12.1343	hypothetical protein
NCU00718		2.29769	0	3.90829	1.3555	0	0	0.759171	0.767004	0.265253	0	0	0	0	0	0.334889	0.279575	hypothetical protein
NCU10793		0	0	0.412478	0.238432	0	0	0	0	0	0	0	0	0	0	0	0	hypothetical protein
NCU00717		105.882	54.8947	56.8946	49.8537	74.034	31.6561	24.36	54.7902	5.07692	13.0389	4.09462	3.76476	13.3695	14.8648	20.1223	14.148	DUF1212 domain membrane protein
NCU00716	ncw-5	10.0661	29.6205	24.8608	23.6135	21.8877	25.5213	13.6703	42.6246	97.1743	1.76675	41.1273	1.85445	3.947	20.7277	271.433	81.4163	non-anchored cell wall protein 5
NCU00715	bet-4	5.06257	0.490011	1.99866	0.663696	24.9082	20.3862	27.5068	2.1907	9.17788	5.83067	13.6151	9.08415	7.51826	8.7314	9.61969	16.6548	betaine-4
NCU16443		2.90079	1.26346	3.94731	2.07157	3.17915	2.61758	3.85898	2.29341	3.38401	1.38646	2.35518	1.24481	2.12285	4.16165	8.47808	7.30066	hypothetical protein
NCU00714	hsp64	53.0888	15.7258	48.2122	51.4912	74.7317	85.5555	103.406	55.9816	50.1337	70.7106	103.265	97.7279	65.1395	59.9776	67.3281	130.069	heat shock protein Sti1
NCU00713	nic-8	8.7354	5.0179	13.2651	12.286	13.6678	9.47635	18.0703	7.92396	9.29522	7.42071	13.2565	7.04608	7.49157	11.3234	12.2891	19.5943	isochorismatase family hydrolase
NCU00712	erg-14	113.88	61.9342	154.946	97.6006	103.207	90.8621	117.848	194.489	20.789	109.561	87.2249	208.216	75.0955	48.817	66.1862	69.91	3-hydroxy-3-methylglutaryl-coenzyme A reductase
NCU00711	mdr-1	3.21698	4.65624	7.6776	6.39424	5.13707	3.39416	5.88689	2.37905	2.22827	1.75694	2.40612	2.7019	1.37633	1.30692	2.12077	2.78218	multidrug resistance protein fnx1
NCU00710	ce1-4	13.7997	11.9601	18.2539	17.3978	18.2668	18.5714	12.9147	10.8733	3.00825	5.78303	2.94709	7.84699	11.1444	8.23445	5.14569	8.48925	Acetyl xylan esterase
NCU00709	gh3-8	1.5156	0.792161	2.303	2.47373	1.23002	0.887294	3.25497	2.42847	0.629878	0.250247	0	0.214911	0.588104	0.301242	0.4418	0.110648	Beta-xylosidase
NCU00708		0	0.496276	0.387616	0.336091	0.121672	0	0	0	0.263072	0	0	0.403915	0	0	0.332137	0.138639	hypothetical protein
NCU00707		8.33113	37.3331	20.5288	22.0063	29.5748	21.6563	18.4503	20.8204	38.0551	38.0455	32.77	44.3804	27.1823	22.5688	27.3046	16.2741	hypothetical protein
NCU00706	crp-68	336.06	412.475	481.631	496.291	631.896	593.518	746.516	449.832	5716.27	2304.45	2633.48	1191.81	2818.71	4053.21	2626.82	1996.84	60S ribosomal protein L44
NCU00705		15.4718	11.4561	14.948	12.7785	14.2747	6.59925	14.4158	17.6633	0.3215	0.766381	1.1572	0.329083	4.20249	3.42663	2.43542	4.40518	hypothetical protein
NCU00704		0	0	0.119392	0.207043	0.112431	0	0	0	0.486184	0	0	0.497651	0	0	0	0	hypothetical protein
NCU00701	lyz	25.7354	20.0851	26.6882	39.9033	44.5635	49.6084	59.3641	49.3418	10.6028	5.44982	7.24508	3.86633	8.47653	7.33459	14.474	8.52115	N,O-diacetylmuramidase
NCU00700	gpr-15	7.67088	2.32078	4.87538	4.14601	12.1547	10.8717	12.111	5.28999	3.43615	3.52667	4.38034	3.35436	4.60446	3.95188	5.54332	9.38957	hypothetical protein
NCU00699		3.28925	3.49049	2.44141	1.30541	10.8822	12.0541	12.3301	11.0799	1.40842	1.67868	3.858	1.01763	6.22699	4.43208	2.82417	5.32664	hypothetical protein
NCU00698		0	0	0	0	0.0625937	0	0	0	0.135337	0	0.182673	0.207793	0.126361	0.0832184	0	0	hypothetical protein
NCU10264		6.70349	4.17475	11.1424	9.19289	6.32952	3.83597	5.71206	5.00545	0.834969	0.849547	1.86919	1.43833	1.38806	1.15207	3.31679	3.24117	hypothetical protein
NCU00697		0.14081	0.367985	4.45493	4.27809	0.451094	0.176648	0.279147	0.705067	0.0487666	0.058124	0.0658235	0.0998335	0.136597	0.119946	0.738831	0.411198	hypothetical protein
NCU00696		33.015	150.865	34.5246	35.1856	69.5297	87.7276	51.8978	71.1568	30.3252	84.4052	34.3224	52.158	145.214	134.349	30.5036	40.7654	SH3 domain-containing protein
NCU00695		217.467	277.164	551.294	504.059	307.272	220.49	312.35	158.337	13.663	20.1163	13.4745	10.7379	40.9166	39.1715	35.1407	34.8203	hypothetical protein
NCU00694		51.3806	368.636	66.9836	57.7705	130.236	190.492	89.7958	105.332	10.2721	80.2121	31.5351	47.2002	87.0991	67.4194	35.8404	49.1615	hypothetical protein
NCU00693	eex-2	19.5286	22.8095	22.9991	23.0932	29.5694	17.065	28.3847	25.7835	41.6113	18.0743	20.5504	17.7573	26.2786	29.4658	18.4564	13.5538	exosome exonuclease-2
NCU00692	hsp70-4	60.8013	274.334	159.743	149.251	142.713	119.958	93.5469	136.808	15.6543	108.472	65.7737	111.912	76.5716	39.8676	45.5974	37.6329	chaperone DnaK
NCU00691		21.8144	9.10301	24.0588	17.1244	15.6676	7.50371	15.6243	12.6495	1.87656	3.689	3.55266	2.44468	3.52697	3.6565	9.47686	15.258	hypothetical protein
NCU00690	trn-1	4.02118	2.38343	5.9232	4.35323	5.39191	2.32295	5.87608	4.40064	3.70418	3.14864	5.1548	4.05606	4.45049	3.60193	3.15401	2.51199	tRNA-processing-1
NCU00689		17.6291	7.80499	11.2326	8.19779	18.8165	12.5931	19.2012	9.80351	5.3441	10.4789	9.65649	10.3815	9.33552	7.95019	8.74219	9.17578	hypothetical protein
NCU00688		0.150355	0.196465	1.17644	1.19746	0.818844	0.440118	1.56486	0.903434	0.676941	0.248256	0.77314	0.639606	0.729283	0.8325	0.591686	0.384188	hypothetical protein
NCU00687		114.541	118.641	166.429	110.094	131.422	81.7807	131.188	212.272	20.5314	78.4214	63.7924	119.259	71.5711	52.0339	58.6715	79.2811	hypothetical protein
NCU00685	ck-1a	342.748	270.227	435.219	291.603	384.45	249.412	498.336	681.515	102.001	244.587	174.026	247.865	262.868	237.049	168.979	213.916	casein kinase I isoform delta
NCU00684	nuc-11	11.46	30.3348	12.016	10.8433	14.4369	15.2796	11.2496	13.3616	13.9967	18.1907	12.3188	11.9325	44.397	62.5332	20.0436	9.29609	nuclease-11
NCU00682	pkac-2	88.3327	12.8906	59.668	58.9934	77.3617	61.3486	95.2961	110.735	69.5479	80.7569	71.3387	44.6375	62.2347	62.7941	120.396	114.627	serine/threonine-protein kinase PRKX
NCU00681	gtp-21	16.4645	5.56574	14.567	12.2863	15.1347	8.04102	12.788	13.0122	4.97873	14.4548	8.81657	10.8457	14.3429	12.926	7.73636	10.6745	guanine triphosphate binding-21
NCU00680	mcd-1	339.078	108.803	138.83	103.762	374.966	482.892	136.87	190.104	40.5591	113.097	91.9213	135.476	107.196	60.2266	74.2146	82.0784	2-methylcitrate dehydratase
NCU00679		0.108133	0	0.0735725	0	0.0692828	0	0	0	0.0748997	0.0446358	0.0505485	0	0.0699323	0	0.236408	0.039472	hypothetical protein
NCU00678	gdc-1	64.0797	41.2024	83.4673	70.8691	26.5787	10.0515	29.4803	21.5757	5.5242	2.97203	1.03561	1.76703	5.19365	6.65212	13.7068	3.51775	glutamate decarboxylase-1
NCU00677		36.9216	6.79991	27.1369	20.5043	32.0528	29.3542	23.5511	24.9354	4.65702	6.11508	6.9784	6.01916	4.34816	3.59163	4.93291	8.90182	phenylacetyl-CoA ligase
NCU16444		1.26254	0	0.343606	0.595862	0.161786	0	0	0	0	0	0	0	0	0	0	0.184346	hypothetical protein
NCU00676	apa-2	6.98353	7.76168	8.13762	7.52944	11.2119	12.0169	10.7414	8.11905	7.72842	27.4353	18.5366	38.6429	11.4727	11.3506	7.86204	7.6769	F1-ATP synthase assembly protein
NCU00675	efr-3	41.0713	17.6418	40.9309	25.4104	16.9182	9.7928	17.6167	20.7898	2.37933	9.64198	3.51873	8.72525	6.99299	5.5723	3.42192	4.42682	efr-3
NCU00674		3.08674	1.64546	3.19729	1.92972	2.95183	2.31186	2.28332	5.49036	0.22338	2.28208	1.89521	2.58046	1.8175	0.86338	1.04752	1.00903	hypothetical protein
NCU00673	spr-4	2368.39	991.463	2225	1283.4	1764.79	1824.86	2499.54	2381.56	251.735	359.601	399.97	407.596	480.1	368.334	346.463	703.269	serine protease p2
NCU00671		10.7875	4.36771	14.8758	8.67657	11.4871	8.11985	14.6386	14.2875	2.95726	8.07796	8.33834	11.117	9.95382	9.90097	7.45397	8.25267	beige/BEACH domain-containing protein
NCU00670	nuo9.5	345.443	132.071	161.652	115.617	458.578	545.156	426.822	261.889	859.307	553.747	716.85	465.917	726.879	802.486	672.307	663.289	NADH:ubiquinone oxidoreductase 9.5kD subunit
NCU00669	ti-3	64.9087	34.503	64.83	60.3283	63.669	65.485	74.2586	125.136	29.6314	64.4087	40.8521	69.9045	81.1756	59.6138	49.6753	43.4255	tiny-3
NCU00668	rgf1	24.2301	13.2311	23.0126	17.7419	30.0778	18.0976	25.6841	30.8353	9.12671	26.717	17.8341	29.3744	30.0211	26.9094	17.6457	20.2654	rho guanyl nucleotide exchange factor
NCU00667	vma-11	101.252	59.0821	101.773	91.9514	98.5231	83.5359	151.223	136.892	118.227	91.7032	149.337	92.8035	118.774	132.222	129.824	187.123	vacuolar membrane ATPase 11
NCU00666		22.84	16.4404	24.6404	15.0458	40.7427	33.1324	38.8748	36.3245	4.31822	17.312	4.55689	5.50498	21.4053	18.9248	4.85713	8.97863	hypothetical protein
NCU00665	cpd-6	40.6455	9.30939	43.5449	29.9998	41.6983	30.4285	60.9983	60.6056	37.1776	29.1444	54.4471	45.6313	39.3713	46.2324	40.9	56.7175	Ser/Thr protein phosphatase
NCU00664	msp-7	3.68646	1.79976	3.50048	3.39365	2.51771	1.99896	4.17611	3.12383	3.61974	3.27754	3.97682	4.04978	2.9081	2.93319	2.7987	3.66732	pre-mRNA-splicing factor isy-1
NCU16445		16.9082	11.801	23.1469	21.3919	6.33034	1.53337	14.4376	3.36614	0.352761	0	0.380915	0.0722161	0.263492	0.0867648	0.890741	0	hypothetical protein
NCU00663		40.5449	8.05695	38.2695	27.5356	60.7755	59.8137	81.8703	65.8058	55.7952	23.7061	36.0967	26.7637	43.8181	53.6842	49.1879	72.8622	hypothetical protein
NCU00662		13.8427	10.4915	13.7026	12.9719	12.3273	7.6903	13.1268	13.7126	4.94992	5.98223	6.16729	5.31468	8.14442	8.21585	3.45247	5.83741	RNA binding protein
NCU00660		20.6875	6.40623	17.0683	16.5024	18.4511	11.9561	17.7809	15.0047	30.6107	26.3845	27.3092	25.4852	27.0693	33.0198	19.2934	16.759	glutamyl-tRNA amidotransferase
NCU00659		200.57	119.287	296.332	341.052	74.8858	31.1238	70.741	82.5222	19.1373	35.4444	22.2914	22.9582	24.7445	25.7307	14.1588	16.1718	hypothetical protein, variant 1
NCU00658	mb-3	0.631166	0.199935	0.327934	0.142171	0.463219	0.32632	0.375375	0.298801	0.222566	0.312643	0.128748	0.301042	0.326551	0.25416	0.210747	0.16756	male barren-3 protein
NCU00657		17.0265	6.6271	12.7759	9.15418	24.1781	19.9966	21.9042	18.1395	20.6178	16.0005	16.1444	22.0031	13.5105	13.115	15.2593	11.4165	hypothetical protein
NCU00656	inl-23	17.7534	11.8491	22.656	18.3417	24.3061	21.2747	27.1843	22.1576	11.6241	14.7661	29.6869	24.5793	15.0802	13.2796	18.2289	35.1433	phosphoinositide 3-kinase
NCU00655	cel-4	14.0522	5.50162	13.4282	14.2979	14.3145	8.64926	15.2591	6.24567	15.8031	6.64778	15.7211	13.6011	7.14775	9.54917	13.0481	13.1407	mitochondrial enoyl reductase, variant 1
NCU00654		19.3927	63.6336	22.7524	16.413	22.6112	13.8119	16.7772	17.4993	18.6537	19.8569	25.3063	36.1953	13.7826	14.3596	12.105	22.9127	hypothetical protein
NCU00653		0	0	0	0	0.0631276	0.0824021	0.244154	0	0	0	0	0	0.0637194	0	0.172324	0.0359652	hypothetical protein
NCU00652	mb-2	5.27811	2.31376	6.25556	3.0937	3.94903	1.96508	3.07156	2.45532	0.448147	1.48996	1.17795	1.56929	1.34337	0.899212	1.25071	1.49162	male barren-2 protein
NCU00651	un-7	28.1637	51.2613	36.1036	25.7477	44.1563	31.042	43.9545	50.4319	36.2059	30.7961	26.549	26.7121	70.8963	81.8227	19.4098	25.9398	transglutaminase-like protein
NCU00650	rbg-3	12.0748	24.091	19.2403	20.4513	15.8225	7.59032	10.077	14.9789	4.20886	10.3545	6.48214	12.952	5.91978	4.51245	4.29193	2.44556	Wdr1p
NCU00649	nic-6	16.1812	16.8833	25.7162	19.4126	25.1452	19.6431	28.9064	18.079	54.3257	29.0103	61.5856	56.6344	31.6285	27.9788	40.762	53.6446	Npt1p
NCU16446		14.7606	11.1438	26.1116	30.2601	15.2106	10.5961	15.1188	18.4775	11.8429	5.38212	12.4201	8.63383	10.5006	9.43018	8.17522	10.6864	hypothetical protein
NCU00648	aap-5	3.4004	1.58687	2.80935	2.65084	3.0346	2.48841	1.98621	2.06752	0.462652	0.952465	0.681243	1.29154	2.35619	1.18966	0.637214	1.37424	choline transporter
NCU00646	lae-1	109.797	85.7112	87.2375	50.9169	18.7616	17.1847	26.513	19.58	10.3765	32.843	26.7422	32.024	6.14664	6.36119	4.15578	5.81531	methyltransferase LaeA
NCU00645		0	0	0	0	0	0	0	0	0.0586569	0	0	0	0	0	0	0	hypothetical protein
NCU00644	ats-3	205.398	191.282	152.451	145.921	285.409	275.804	211.619	178.627	193.804	362.671	290.551	402.204	328.281	298.523	206.945	211.742	ATP synthase-3
NCU00643	ard-1	25.9371	7.20958	5.53049	4.66454	33.0946	44.4353	18.8975	8.65823	3.88999	2.62323	5.80327	5.34391	5.25685	2.58079	6.97912	11.6527	L-arabinitol 4-dehydrogenase
NCU00642	gh35-1	24.2364	7.99089	16.2273	13.1018	24.1488	19.57	23.8322	8.86409	7.80299	2.73693	9.74982	3.33173	5.91166	7.12853	30.4271	34.2602	Beta-galactosidase
NCU00641	cox-9	8.74516	7.61807	13.8835	15.6685	10.5838	4.87597	10.5947	11.0284	12.5636	11.2307	9.99302	9.6449	6.91251	15.7265	8.21418	5.20219	cytochrome c oxidase-assembly factor cox-16
NCU00640		5.03082	2.67816	6.08516	5.77091	5.90943	2.80499	6.64887	5.0381	6.7757	3.46107	5.48737	3.36868	3.7958	4.76157	5.62155	2.85663	hypothetical protein
NCU00638		256.177	740.417	76.1256	77.4547	206.018	93.8855	27.7949	41.0067	15.6927	18.5506	3.29876	6.12231	13.3909	15.5815	3.00436	2.98263	hypothetical protein
NCU00636	ats-1	587.273	500.813	474.688	487.214	654.103	944.928	643.246	521.035	481.3	921.643	795.345	1054.92	775.566	911.54	618.697	702.996	ATP synthase-1
NCU16447		0	0	0.203715	0.176635	0.383674	0	0.593563	0	0	0	0	0	0	0	0	0	hypothetical protein
NCU00635	npc-1	622.63	746.527	935.152	868.664	1072.31	1423.41	1084.65	698.179	1779.83	2130.73	2085.62	1844.75	1900.98	1620.49	1660.1	1854.58	Nascent polypeptide-associated complex subunit alpha
NCU00634	crp-47	324.849	534.335	613.762	586.974	704.665	767.549	818.719	577.619	1268.18	1429.2	1576.17	1402.06	1435.32	1317.49	1509.63	1389.62	Ribosomal protein L14
NCU00633		13.8286	8.47703	25.2643	16.9708	34.0734	29.6274	121.503	32.3988	492.11	108.597	408.532	128.849	137.24	216.25	463.869	428.506	hypothetical protein
NCU00632		16.4962	11.7264	11.7567	7.42161	26.1569	22.3118	20.0389	17.2554	10.3752	24.1662	19.9078	27.105	21.4636	25.769	22.2597	27.4457	type I phosphodiesterase/nucleotide pyrophosphatase
NCU00631	crf9-1	8.57742	2.98014	8.78768	4.92857	6.57577	5.95041	10.7137	9.8808	2.57568	3.47923	3.82422	3.28675	5.93199	6.52519	6.98069	4.72368	RING-13 protein
NCU00630		5.15537	2.70217	5.08311	4.1239	6.27034	3.83664	6.88565	5.29409	2.17887	1.44275	2.77757	1.64171	2.06262	1.82359	1.64289	2.61548	hypothetical protein
NCU00629	emp-3	37.4952	25.2516	84.6164	80.6505	48.9197	50.169	129.345	78.4449	171.15	159.729	352.665	244.937	143.053	120.828	435.356	468.155	6-phosphofructokinase
NCU00628		28.9563	11.4696	33.4307	27.4393	29.7684	20.4202	31.1523	31.8778	24.4945	78.588	57.257	78.8649	34.4845	25.3534	64.0119	73.6949	hypothetical protein
NCU00627	spa-1	199.051	658.141	204.048	124.714	290.008	271.837	422.994	369.467	171.059	498.594	339.633	440.632	704.485	707.506	288.091	315.172	Septal pore-associated protein 1
NCU16448		6.71142	4.38483	11.6319	8.77479	6.74071	3.56504	9.43935	8.12894	5.99938	5.87767	9.45444	9.19523	6.77458	6.75996	8.80374	9.66706	hypothetical protein
NCU11188	mus-9	7.12108	3.43657	7.52922	5.4929	6.96169	4.96305	7.88703	5.34017	1.63258	2.88427	2.9694	4.25476	3.7405	3.14689	3.65458	3.72216	phosphatidyl inositol 3-kinase
NCU11187	srg-2	21.5181	19.2741	30.1769	24.3136	27.5091	15.0324	35.4817	51.0083	20.3405	26.5007	26.6976	28.574	23.7722	27.5162	18.552	21.4758	signal sequence receptor alpha subunit
NCU00624	yif1	104.553	67.8827	99.233	91.0563	94.5555	74.4832	103.262	123.009	92.6349	87.061	64.1351	65.6485	120.202	141.666	73.7378	76.9342	Yif1-like
NCU00623	pmpr-1	22.2626	14.8302	33.4766	37.3041	24.093	16.2722	48.6776	26.885	27.1478	16.6804	26.3236	20.0286	21.6571	20.478	28.3851	29.5014	peroxisomal membrane protein-1
NCU00622		31.3312	13.7315	29.705	21.0564	33.655	16.1378	27.7959	30.9374	11.0872	22.7887	19.384	28.0348	20.5147	21.4383	23.9264	28.4587	Cell polarity protein
NCU00621		11.5352	3.63414	16.3327	12.0367	14.3141	9.57108	18.4162	16.7342	4.9424	8.97728	12.1699	13.803	10.335	8.95215	7.69524	11.6168	TORC1 growth control complex subunit Kog1
NCU00620		8.04459	4.60108	8.23779	7.86182	7.34097	3.60188	8.61833	9.60239	4.27763	7.7818	8.8886	7.08628	6.93682	7.19873	7.60352	9.61043	hypothetical protein
NCU00619		182.348	148.446	155.189	157.349	134.103	113.884	154.554	138.74	63.244	89.5855	61.561	77.247	95.5014	126.687	54.0506	58.4547	hypothetical protein
NCU00618	crp-6	1090.24	1639.86	1948.66	1901.84	2042.76	2111.76	2080.61	1663.28	4173.21	4167.56	4311.73	3073.56	4219.11	3840.95	3941.47	4379.91	40S ribosomal protein S27
NCU00617	plp-2	57.7117	45.461	63.3233	63.2294	81.6865	76.4875	80.9632	79.245	51.4548	84.8347	66.5912	81.4732	69.26	66.8266	51.807	63.4788	phosducin family protein
NCU00616		5.43857	2.51687	7.90175	6.68427	8.42107	6.96491	16.3971	11.8574	5.72911	3.41421	4.97875	4.13709	7.10777	8.0108	4.70651	6.74156	hypothetical protein
NCU00614		31.925	18.1958	31.5777	28.8288	29.8956	26.0772	28.5815	24.2893	16.8955	29.8872	26.8552	37.855	32.4779	28.7461	26.2536	25.0195	DUF1620 domain-containing protein
NCU16449		15.0509	2.9574	11.0104	9.07948	8.99081	8.32873	15.704	15.6394	2.82185	3.55017	9.41631	7.30125	2.85427	3.95229	3.95853	7.93126	hypothetical protein
NCU00611		23.745	21.7418	24.908	17.6833	28.3282	23.5127	30.1524	26.7366	11.6559	13.9927	19.3256	16.8351	10.9091	12.4393	11.2492	18.5756	hypothetical protein
NCU00609	och-1	57.2483	19.6799	95.4089	50.8777	53.4422	37.1192	49.0575	139.259	22.513	15.1443	14.3879	19.6834	25.2398	24.5927	17.0109	14.6057	initiation-specific alpha-1,6-mannosyltransferase
NCU00608		31.1317	5.71575	32.7064	26.3273	27.1023	24.3633	26.6609	33.2273	2.99765	2.65082	3.52404	1.81461	3.25027	2.18019	3.1742	6.04723	AMP-binding enzyme
NCU00607		0.366738	0.798681	0	0.108177	36.4211	57.2031	67.0691	36.7269	0	0	0	0	0	0	0	0	hypothetical protein
NCU00606		6.04007	3.2083	4.91145	2.95493	5.00264	2.58739	2.77448	4.72103	1.9388	3.04055	1.51506	5.84912	1.71494	4.26669	1.15948	0.430207	short-chain alcohol dehydrogenase
NCU00605		9.19409	15.4428	15.6576	16.5968	11.1467	10.36	14.8979	20.3996	13.08	11.0901	11.9415	15.4963	8.33155	6.98767	9.72535	9.20421	ThiF domain-containing protein
NCU00604		1.44644	3.22566	3.18861	1.74077	2.66906	3.62916	9.23331	2.49148	1.04197	1.71956	3.19148	1.10756	3.18052	3.05567	3.23819	3.37917	hypothetical protein
NCU00603		0	0	0.18864	0	0	0	0.27482	0.277655	0	0	0	0	0	0	0	0	hypothetical protein
NCU00602	ppy-3	10.7976	27.4377	14.3545	14.237	13.9958	8.44787	12.0838	7.82339	9.3402	8.95523	14.561	12.9472	7.56228	7.96853	7.22332	9.29963	Siroheme synthase
NCU00600	rho-3	328.198	263.245	347.378	332.799	317.886	243.491	287.206	300.49	211.24	199.752	171.344	194.982	277.248	288.985	219.998	196.603	Small Rho-type GTPase
NCU00599	mrp-77	4.31743	5.15092	9.2915	11.0187	10.7944	4.90605	11.3966	13.394	10.2393	7.28364	12.1533	16.5363	5.82715	5.47661	8.16681	5.17337	mitochondrial ribosomal protein-77
NCU00598	trx-4	130.858	60.063	110.838	98.0382	122.342	91.7771	145.231	120.228	107.625	67.8459	91.2466	59.2126	97.6608	115.088	83.6508	133.819	thioredoxin-4
NCU00597	dpa-2	21.7616	77.0276	55.2894	54.6839	34.9458	24.7085	18.4305	26.6207	12.4499	20.2967	13.9071	17.919	9.04103	9.15129	10.2982	7.18951	deoxyribose-phosphate aldolase-2
NCU00596	lia-2	34.6723	15.2101	23.6751	16.3857	21.7373	13.1998	22.296	21.0948	83.9703	44.4242	61.9857	38.636	57.063	66.9565	82.921	71.6291	lipoyltransferase
NCU00595	ubi-7	13.8316	15.0797	15.0881	9.94534	33.8899	37.2114	45.4201	47.4467	11.6182	18.4478	29.5654	26.4516	24.0185	21.6609	43.7081	64.9859	ubiquitin-7
NCU00594		0	0	0.0669411	0	0.063038	0	0	0	0.204446	0.243675	0	0	0.127258	0.083809	0	0.287313	hypothetical protein
NCU00593	csn-2	55.5178	24.0938	56.273	53.1386	62.1743	44.8076	81.5166	55.2628	82.8011	50.2015	51.78	45.5345	74.0613	82.946	44.9195	58.7191	COP9 signalosome subunit 2
NCU00592	msp-6	29.1184	26.3159	31.9158	28.9604	32.6894	18.3174	33.5207	44.0349	20.3435	25.9097	22.5948	29.3311	30.9879	37.2417	15.9977	17.2149	pre-mRNA-splicing factor cwc-25
NCU00591	mcc-1	82.6037	23.0755	58.6447	30.0216	51.5863	47.8427	42.2904	84.7709	2.98985	2.70079	3.44088	2.86708	4.49588	4.41229	3.73504	5.10841	methylcrotonyl carboxylase-1
NCU00590		66.2692	19.6784	56.3158	49.5065	55.633	71.8811	64.9876	72.0207	27.5657	31.1066	64.1845	47.6103	34.2976	29.5405	40.0499	85.6162	hypothetical protein
NCU00589		154.963	336.881	353.746	295.659	165.274	110.749	191.46	240.915	80.6289	95.9118	96.6716	121.45	81.7444	92.5882	90.7828	90.7458	auxin Efflux Carrier superfamily protein
NCU00587	os-5	143.207	137.824	151.635	126.75	110.855	101.199	128.047	133.709	47.9824	71.7061	59.8331	71.7285	81.0052	72.8377	48.7065	65.9781	mitogen activated protein kinase kinase
NCU00586	ncw-6	841.17	794.783	1259.98	1184.45	422.595	142.46	381.259	499.71	26.7911	10.596	18.1351	4.15873	20.2443	35.5201	57.3392	47.8683	non-anchored cell wall protein 6
NCU00585	al-2	97.3294	24.7668	264.604	126.468	70.232	43.946	668.084	503.687	8.07845	6.23629	9.70108	7.97471	9.44848	10.7834	32.5216	18.8171	phytoene synthase
NCU00584		111.786	27.5081	104.848	60.4051	78.6537	65.7608	225.052	171.558	74.5314	63.4146	59.9319	72.3712	72.1412	76.7296	65.3095	45.3007	hypothetical protein
NCU00583		0.387226	1.18062	3.02983	2.39864	0.248102	0	1.34339	0.775574	0	0	0	0	0	0	0	0	hypothetical protein
NCU00582	cry	27.7717	21.8596	132.426	97.3271	16.3957	3.81581	145.865	67.7418	0.755714	0.600481	2.96738	5.03971	0.534541	0.422443	6.70769	1.25512	cryptochrome DASH
NCU00581		7.91906	1.89517	6.15774	5.49321	8.86532	6.11358	12.335	8.97631	8.43879	4.95718	8.136	7.09535	5.57167	6.07855	8.59948	9.14858	phosphopantetheinyl transferase
NCU16450		361.73	175.48	450.029	324.282	269.048	183.05	414.474	456.12	374.333	225.641	345.556	145.684	437.887	473.27	521.254	376.36	hypothetical protein
NCU00580	ate-1	29.5585	16.7002	36.6367	25.6386	35.1856	40.499	61.7777	48.3411	42.588	57.9482	53.5564	79.1704	52.9028	44.5672	39.8756	45.8913	acyl-CoA thioesterase-1
NCU00579	osb-6	24.2568	6.32652	28.1062	24.2844	18.2778	12.2208	24.3318	19.9572	5.37253	12.4231	13.2268	13.2435	15.3117	13.8329	11.5336	17.4545	oxysterol-binding protein-6
NCU00578	ppi-1	11.475	6.86598	11.8294	8.82098	12.3279	9.79089	15.6252	10.6791	8.18912	6.02852	7.1522	7.47829	7.94585	7.50385	6.79131	5.07723	peptidyl-prolyl cis-trans isomerase-like 1
NCU00577		31.4376	21.2215	38.7935	30.5571	33.2984	21.1505	35.7611	36.8852	17.5972	22.171	21.2576	20.9321	24.5702	18.0836	21.304	24.8993	hypothetical protein
NCU00576		47.3916	21.5165	35.6603	27.287	51.6368	53.2953	45.8475	52.0185	11.1739	60.5111	40.1774	67.9128	48.8309	40.5977	28.8001	34.2078	hypothetical protein
NCU00575	gki-2	88.5385	42.9571	132.877	101.058	110.602	105.028	180.906	163.232	166.007	282.604	345.94	261.037	231.641	189.884	420.259	426.916	glucokinase-2
NCU00574		1.01336	1.4124	1.24105	0.717387	1.81796	4.06806	7.03121	1.82668	1.68459	1.50587	1.32638	1.43693	7.07788	6.04246	3.01302	1.47962	hypothetical protein
NCU00573	hsp70-3	115.529	268.939	107.462	63.4537	243.012	260.006	310.734	207.773	111.063	170.276	133.37	160.043	357.482	310.164	202.488	168.895	heat shock protein 70, putative
NCU00572	gh64-3	4.27142	3.78857	6.39368	3.25296	8.40934	5.19618	4.38788	3.49986	1.23725	1.02585	1.01652	0.936058	1.80813	2.38158	1.6979	2.32462	thaumatin family protein
NCU00571		67.6893	56.9769	67.2007	54.0725	92.1956	80.0344	92.6799	84.4044	55.6426	104.009	86.0212	105.88	137.745	181.58	61.4979	72.107	hypothetical protein
NCU00570	rpo-16	28.3302	34.8001	38.0095	29.7645	44.6652	42.1962	51.5879	40.4848	64.051	51.1132	49.1046	41.0748	65.2585	55.4507	59.4319	43.4571	DNA-directed RNA polymerase III polypeptide
NCU00569	soh1	38.1292	51.602	45.4922	46.5146	55.5782	60.5893	76.6688	61.9133	96.3044	50.9274	64.1666	50.3982	75.8265	121.103	76.3343	71.4806	SOH1 family protein
NCU00568	spp-1	14.5756	18.9624	19.3577	20.7271	20.9613	14.3195	26.1823	26.8349	24.3801	17.1301	18.5067	19.4045	30.9546	35.5128	27.5523	23.2337	Peptide peptidase SppA, putative
NCU00567	arg-6	41.4633	87.4858	64.0367	59.161	86.7751	92.2485	69.8325	73.309	40.513	102.056	188.372	255.679	63.4786	38.758	67.8348	130.057	Arg-6 protein, variant 1
NCU00566		428.573	401.504	382.78	329.178	410.559	436.717	479.175	435.321	425.686	301.24	278.354	262.882	364.085	518.81	306.213	293.25	Synaptobrevin
NCU00565	lia-1	55.8615	106.269	78.6349	98.6837	63.0626	35.3831	44.1748	65.7632	51.6382	52.0518	53.7627	46.9953	48.3131	52.5268	31.6545	36.9215	lipoic acid-1
NCU00564	mrp-3	190.077	168.867	261.22	251.877	243.329	285.746	390.284	259.011	828.206	363.901	666.262	524.073	392.05	408.053	478.429	608.431	mitochondrial 40S ribosomal protein MRP2
NCU00563		1.37254	0.348731	1.59535	1.04589	1.31912	0.765279	2.55093	1.4318	0.673418	0.708207	0.908956	0.648753	1.18354	0.535873	0.600148	0.751531	hypothetical protein
NCU00562		55.3664	29.9146	39.0233	30.6727	47.9808	51.6967	39.8913	45.2502	20.114	38.3477	34.8659	54.6319	37.7549	26.8403	22.971	30.2167	hypothetical protein
NCU00561		10.197	7.75836	9.00167	6.32022	7.85656	6.90888	12.6663	11.1166	3.08449	1.91809	1.93082	1.18968	2.79645	2.74876	2.87836	5.27704	hypothetical protein
NCU00560		8.29857	13.51	15.6891	11.7978	14.3821	11.2071	14.9681	8.85555	18.0924	12.6913	20.7319	15.3843	11.1297	9.38669	21.2955	33.8182	WD domain-containing protein
NCU00559		3.49877	1.56511	3.73162	2.54755	3.15052	2.71528	4.96775	2.24119	0.545824	0.988848	1.47347	1.45261	1.0804	0.617553	1.10259	2.50829	hypothetical protein
NCU00558		0.449689	1.95866	0.445037	0.265291	3.40509	4.47894	3.12019	1.51478	0.198216	0.50625	0.229324	0.376797	1.1633	1.25365	0.286004	0.358146	hypothetical protein
NCU16452		5.56532	4.1135	3.21284	2.08932	4.97049	4.23138	5.85079	2.36446	3.03717	1.39229	5.04551	2.03268	1.63601	2.7295	5.6043	6.15609	hypothetical protein
NCU00557		0	0	0	0	0	0	0.201925	0	0	0	0	0	0	0	0	0	hypothetical protein
NCU00556		66.4542	63.9017	61.9855	41.686	88.9047	72.2905	76.8818	94.1975	13.7043	35.9238	28.5146	47.5818	36.7285	26.7641	31.3853	40.3097	RNA binding protein
NCU16453		35.9331	17.618	25.7843	21.7197	38.8118	40.1519	48.074	46.6036	10.9486	8.59157	12.208	14.2	13.0162	11.4574	12.2775	18.0623	hypothetical protein
NCU16454		7.10155	1.63604	5.23112	2.45831	16.997	16.0018	17.5108	5.76	19.0254	4.21542	12.3461	3.2873	7.78108	10.8988	19.8115	26.9083	bacilysin biosynthesis oxidoreductase bacC
NCU00554	hom-1	22.9391	35.8468	43.0099	35.9497	46.1119	72.1023	63.2375	41.093	176.073	127.698	301.069	308.97	114.077	78.3102	180.237	255.764	Aspartate-semialdehyde dehydrogenase
NCU00553	rho-7	44.3929	18.5975	48.1622	20.8562	37.5192	40.1654	37.5227	33.3025	7.6873	22.7893	18.6769	29.7004	17.0954	13.4072	15.6699	19.9761	rho GTPase activator
NCU00552	al-1	632.475	140.451	883.353	676.385	238.301	166.489	1055.71	1369.96	2.34475	2.29884	2.70545	2.86458	1.05931	2.18593	4.24949	1.55457	phytoene desaturase
NCU00551	myo2	10.314	4.30975	6.70943	3.64092	10.0146	5.30186	8.29513	6.7684	1.18488	7.69805	4.82927	7.49095	8.54666	9.38581	3.72519	5.43619	myosin-3
NCU00550		34.9115	25.6937	39.151	32.4597	36.0608	23.0085	23.7876	38.1306	5.08895	21.561	14.9662	22.3187	24.3295	19.506	12.4044	15.915	hypothetical protein, variant 1
NCU00549	gst-6	93.0563	25.2696	70.0886	60.9412	79.1288	53.4059	112.832	36.6244	38.1301	18.4948	30.1639	19.6844	31.4529	38.0846	48.0566	32.3608	glutathione transferase omega-1
NCU16455		22.7568	29.901	41.4182	38.7094	20.5344	13.64	15.7899	15.1932	5.51696	3.91403	4.78711	4.57145	4.66049	4.03854	4.64355	8.44538	hypothetical protein
NCU11186		36.584	15.4338	43.2491	43.2049	41.5073	50.1651	53.4223	32.8446	27.8228	21.996	33.9506	31.3557	26.721	21.2556	35.7776	46.7523	NUDIX family hydrolase
NCU00548		6.66585	0.984193	3.92039	3.06599	14.9844	15.6854	20.3819	18.3293	17.8426	14.8304	22.4989	22.1084	16.5131	15.206	15.6107	23.5075	MutT/nudix family protein
NCU00547		1.33488	0.755843	0.771998	0.433126	1.49673	1.56298	1.19084	2.00522	0.0924617	0.165305	0.0624008	0	0.258989	0.227418	0.116736	0.243635	hypothetical protein
NCU00545		76.5008	30.0366	49.1098	25.9829	78.5697	62.366	49.3376	72.3758	3.71518	47.823	25.8181	49.6102	41.2686	26.9958	33.0481	32.9821	hypothetical protein
NCU10916		0	0	0	0	0	0	0	0	0	0	0	0	0	0	0	0	hypothetical protein
NCU00542	mic-36	8.55792	27.3513	17.738	14.0761	17.8295	13.9829	19.7183	21.2839	10.1282	22.5524	18.4925	30.0966	16.897	14.5798	36.1311	25.6119	mitochondrial carrier-36
NCU00541		35.1208	32.8453	24.6138	17.1981	64.3593	50.1015	47.0419	29.7045	46.8889	88.8167	88.7408	86.6744	55.03	56.1447	101.211	107.45	hypothetical protein
NCU00538		22.3548	21.3315	26.1326	19.0672	24.7331	15.3397	17.3924	18.834	3.6797	17.5911	11.2749	15.5196	12.3007	11.7261	10.9192	13.6451	PAP/25A associated domain family protein
NCU00537		81.3811	40.6039	107.508	103.763	71.8103	73.3612	113.636	67.9787	121.202	95.5171	127.632	76.9498	62.6792	77.9964	124.66	185.343	hypothetical protein
NCU00536	cys-25	80.1577	64.8059	75.3994	80.1345	75.8001	37.6692	48.8857	60.5177	92.523	138.925	118.385	112.02	73.7823	75.0128	91.6629	127.538	homoserine O-acetyltransferase
NCU00535		2.80662	0.873178	1.70499	1.06441	4.55984	2.59879	7.65044	2.50954	7.63728	1.57229	3.18628	3.19803	2.39853	2.47615	2.98034	4.4639	alanyl-tRNA synthetase
NCU00534		1.76902	1.12075	2.40724	1.518	1.85472	1.14326	2.39112	0.966318	0.779756	0.265536	0.601422	0.513094	0.572033	0.479471	1.75797	1.46761	hypothetical protein
NCU00533		0	0.124624	0	0	0	0	0	0	0	0	0	0	0	0	0	0	hypothetical protein
NCU00532		0	0	0	0	0	0	0	0	0	0	0	0	0	0	0.317356	0	hypothetical protein
NCU00531		0	0	0	0	0	0	0	0	0	0	0	0	0	0	0	0	hypothetical protein
NCU00530		0	0	0	0	0	0	0	0	0	0	0	0	0	0	0	0	hypothetical protein
NCU00529	fru-1	0	0	0	0	0	0	0	0	0	0	0	0	0	0	0	0	hypothetical protein
NCU00528	HAM-4	26.7724	23.7589	33.7862	27.4271	32.3185	24.2524	26.817	39.2435	7.6435	28.5468	14.5082	24.1159	26.4783	25.5027	13.6528	16.9821	Hyphal anastamosis protein 4
NCU00527	mgm-2	67.014	49.4743	59.8999	72.0923	93.8719	95.609	125.615	83.7791	188.251	146.568	196.355	184.202	127.894	146.256	130.614	125.189	mitochondrial genome maintenance-2
NCU00526	lacc-7	0.208985	0.182051	0.236985	0.0410965	0.0892668	0	0	0.209288	0	0	0.0651289	0	0.450519	0.237361	0	0.101715	laccase-7
NCU00525		0	0	0	0	0	0	0	0	0	0	0	0	0	0	0	0	hypothetical protein
NCU00524		1.1394	1.3234	3.10093	1.94186	3.08235	1.58821	2.38428	1.5214	0	0.418068	0.118362	0.628313	1.22813	0.754893	0.664273	0.369703	hypothetical protein
NCU00523	nst-2	10.1434	8.21308	10.5734	8.51577	21.2053	20.991	16.8862	13.3488	17.9252	9.66243	9.36182	7.69877	11.3538	10.0252	12.5097	11.5827	NAD-dependent deacetylase sirtuin-2
NCU16457		3.42812	1.61059	4.21937	3.74939	4.41758	3.5758	4.31434	3.31736	0.2668	1.36738	2.26874	1.39277	2.24195	1.27963	1.75159	3.06515	hypothetical protein
NCU00522	met-17	17.0021	15.5904	29.1737	22.0402	30.5306	24.8219	43.0191	18.9684	37.9127	37.2458	85.8233	63.7617	35.6877	38.4942	90.1236	114.599	methionine-17
NCU00521		165.886	313.216	210.311	239.616	295.264	297.06	262.504	336.701	112.034	128.123	67.6544	71.4322	230.78	257.277	136.244	85.8686	hypothetical protein
NCU00520		13.4784	39.4467	28.8792	35.0495	35.7933	17.0078	16.3486	27.6471	69.9789	63.0064	101.585	119.452	42.6283	38.523	76.0983	119.376	oxidoreductase
NCU00519	ppm-7	158.392	123.421	202.027	216.513	190.938	140.961	223.258	131.09	262.052	153.238	179.836	153.958	165.013	181.454	170.728	166.731	Ribulose-phosphate 3-epimerase
NCU00518		63.8637	36.9244	99.0442	104.502	51.161	46.1193	84.4307	65.8967	112.016	41.3259	76.3146	49.9158	48.0378	68.0874	70.535	83.4052	MGS207 protein
NCU00517	div-15	17.301	6.67712	20.801	18.2944	16.5854	8.24216	16.0637	17.0629	5.2789	9.36542	5.85584	8.81935	9.68764	8.28287	5.28585	5.81975	cell cycle checkpoint protein rad17
NCU00516		4.9374	2.71298	4.03121	7.16994	2.82279	2.85879	4.29171	6.69416	1.31536	1.56776	1.49136	1.4541	2.25975	2.32938	3.18851	2.21822	hypothetical protein
NCU00515		71.4698	29.8807	71.0325	61.1785	50.5994	43.6155	60.9091	89.4479	4.66207	14.2209	18.4353	15.0937	20.6842	14.1424	36.4932	41.1486	hypothetical protein, variant 2
NCU00513		106.205	56.4865	80.0991	68.7088	129.6	138.527	141.778	131.893	64.2759	86.0685	59.8002	84.1814	100.605	108.809	57.9173	49.3162	phosphotransferase enzyme family domain-containing protein
NCU00512	cul-5	6.27587	3.52319	8.37398	5.47134	5.58479	4.25734	7.15389	6.14529	0.96601	2.99356	2.73816	3.33718	9.42531	6.89038	4.08572	5.3454	hypothetical protein
NCU00510		1.48	1.71901	1.00697	1.01864	1.26435	1.03149	0.733505	0	1.196	0.407282	0.230616	0.174886	1.2762	2.10119	0.215712	0.540246	hypothetical protein
NCU00509		11.1172	12.1266	11.8393	7.9843	70.7343	108.825	67.2676	19.8464	1.94186	3.59141	4.60943	1.3708	17.0053	13.4227	3.63521	12.986	hypothetical protein
NCU00506	pkr1	97.0561	44.219	132.013	135.746	57.3976	51.433	98.7581	63.4788	57.827	33.9651	81.7468	55.8416	57.2692	63.5796	83.0733	130.427	ER membrane protein
NCU00505	snr-12	139.966	76.7089	126.344	127.898	162.002	142.728	181.206	185.138	283.784	120.653	127.488	120.923	156.26	237.577	102.406	85.4914	small nuclear ribonucleoprotein-12
NCU00504		3.83508	4.22514	4.22099	2.92792	7.66068	7.35826	7.0438	4.63136	11.5632	7.54283	8.96383	8.23716	5.98174	7.78278	10.3573	5.68204	hypothetical protein
NCU00503		36.4856	11.6367	73.5764	64.9217	26.4919	16.2262	48.1903	84.6799	8.40305	10.6531	11.5121	13.53	15.7797	14.5915	6.67539	12.8705	nonselective cation channel protein
NCU00502	atp-3	708.801	693.729	687.339	706.526	845.215	1238.63	886.133	831.634	718.165	1406.11	1339.17	1923.23	1115.98	1127.74	963.248	930.223	ATP synthase subunit 4
NCU00501		24.6448	61.1762	51.5118	48.5456	39.2081	23.581	22.5135	41.3084	6.98009	14.656	9.17741	16.5846	8.27308	6.09337	4.88572	2.51586	nucleolar complex protein 4
NCU00500		1.21072	1.63475	3.29502	3.49984	1.66781	0.860688	1.98014	2.18244	1.04827	0.549741	1.01874	0.557956	1.29195	1.39229	1.53523	0.795507	hypothetical protein
NCU16459		0	0.250541	0	0.0848362	0.36855	0.240539	0.142541	0.432036	0.0996073	0	0	0.101957	0.0930012	0.244994	0.125757	0.209971	hypothetical protein
NCU00499	ada-1	252.397	65.3617	336.772	160.354	321.036	157.826	451.679	551.893	61.906	204.792	164.401	221.912	176.712	173.988	189.185	323.213	all development altered-1
NCU16460		336.063	77.4568	379.981	230.659	376.533	389.74	666.471	674.259	145.694	137.185	198.354	147.898	150.046	129.219	234.576	392.989	hypothetical protein
NCU03054		9.12469	26.694	15.969	11.5721	26.9181	24.2816	30.4711	25.1659	10.3761	17.2414	13.5035	22.1412	21.9636	19.9929	15.5751	14.5344	hypothetical protein
NCU03053		9.64613	7.39658	12.969	8.96195	16.0617	8.79209	12.0806	11.569	1.44032	12.6368	10.8005	17.0363	14.5686	7.62644	7.17277	14.3797	hypothetical protein
NCU03052		1.15522	1.81141	1.8864	4.63432	1.62838	0.386466	0.68705	1.61966	0	0.190744	0.216011	1.31048	0.298844	0	0.20205	0.337354	hypothetical protein
NCU03051	rbg-12	3.11749	8.64087	8.64967	9.29125	8.81979	3.31837	4.2138	7.05491	3.25306	5.04713	3.29315	6.97533	3.19442	3.10392	2.65544	1.21187	WD domain-containing protein
NCU03050	arp-15	161.434	97.7383	159.038	130.883	181.381	211.72	211.07	202.207	73.111	183.694	173.415	262.633	215.972	213.799	150.202	175.424	actin-related protein-15
NCU03049	mox-3	4.02601	0.471107	1.5536	1.06349	4.73555	3.56815	3.81198	2.70795	0.0416218	0.0992165	0.393258	0.0852068	0.116584	0.409491	0.157646	0.175477	monooxygenase-3
NCU03048	znf-57	46.52	42.3242	49.1552	51.6643	52.4383	27.1455	35.5416	47.7888	14.911	21.1285	16.5747	16.3495	27.9735	24.6393	12.8224	22.8687	zinc finger transcription factor-57
NCU03047		68.3395	53.5221	102.438	92.0288	65.9913	61.7033	100.805	118.751	37.9476	43.2858	42.7974	51.1571	74.536	75.0833	41.0251	58.1284	hypothetical protein
NCU11240		2.23352	1.81595	5.57207	4.91922	3.05291	1.36986	4.28022	5.3682	2.88786	0.368785	1.53133	0.950134	1.15557	2.02942	1.82301	2.28285	hypothetical protein
NCU16461		1.8916	0.235401	1.10316	0.318839	0.346279	0	0	0.270619	0	0	0	0	0	0	0	0	hypothetical protein
NCU11241		25.8457	24.7889	25.2822	12.3212	22.1912	20.4514	24.0661	30.2406	33.5743	25.3606	22.1299	24.4327	30.616	31.2081	15.2203	14.1676	nuclease domain-containing protein
NCU03045		33.9604	12.2653	39.258	23.7583	36.9199	35.6688	45.8202	36.1848	15.1156	33.3107	46.6583	51.9059	45.4133	32.1719	47.0841	80.5172	cellular morphogenesis protein
NCU03044		0.226885	0	0.617479	0.13385	0	0	0	0	0	0	0	0	0	0	0	0	hypothetical protein
NCU10772		0.490541	0.256392	0.734267	0.578783	0.565736	0.492313	0.291741	0.687752	0.815469	0.242985	0.0917243	0	0.190347	0.50143	0.171592	0.501375	hypothetical protein
NCU03043	acon-4	573.221	375.005	507.651	354.715	370.116	323.319	355.39	408.422	28.1943	29.0483	37.5901	39.538	35.448	35.5568	74.603	81.2436	C2H2 finger domain-containing protein FlbC
NCU03042	msp-22	23.1149	18.3471	26.9032	25.2724	27.1883	14.7266	22.6961	29.4417	8.05925	19.4682	15.3282	21.9908	20.9043	18.5505	12.2155	13.6047	U2 snRNP component prp10
[truncated: 7,761 more rows]

## Sheet: 2. DEGs WT_CON_Dark
									Up- and Downregulated DEGs in the WT strain by asexual develoment (conidiation) in dark. Comparison between M (mycelium grown in the flask for 24h) and A15 Dark (aerial hyphae developed for 15h in dark) (922 genes)
									DEGs upregulated (706 genes)							DEGs downregulated(216 genes)
									Gene ID	Feature	FC Log2	P-value	FDR	Description		Gene ID	Feature	FC Log2	P-value	FDR	Description
									NCU02188	lat-1	11.3861	2.28029e-25	1.78205e-23	arabinose-proton symporter		NCU01038		-7.9591	1.53647e-06	1.5349e-05	hypothetical protein
									NCU16494	vad-18	11.2214	5.19445e-24	3.58377e-22	hypothetical protein		NCU16005	rms5	-7.23146	1.62594e-07	1.96425e-06	mitochondrial ribosomal protein S5
									NCU02238	mfs-18	10.8373	6.19078e-23	3.93315e-21	pantothenate transporter liz1		NCU02798		-7.0192	2.81433e-08	3.9893e-07	hypothetical protein
									NCU05567		10.6525	0	0	hypothetical protein		NCU16673		-6.44144	2.57599e-22	1.51657e-20	hypothetical protein
									NCU07067	gh47-5	10.4224	1.40524e-21	7.66027e-20	mannosyl-oligosaccharide alpha-1,2-mannosidase		NCU00878		-5.75501	6.7668e-11	1.41942e-09	hypothetical protein
									NCU05853	sut-12	10.2332	4.84489e-19	2.32528e-17	sugar transporter-12		NCU01546	ppy-5	-5.62197	2.18858e-26	1.8063e-24	porphyrin-5
									NCU05126		10.1199	0	0	hypothetical protein		NCU04720	nit-6	-5.60596	2.34136e-14	7.3321e-13	nitrite reductase
									NCU09491	fea-1	10.0652	1.61248e-18	7.45541e-17	feruloyl esterase B		NCU05338		-5.58507	2.24739e-27	2.02518e-25	hypothetical protein
									NCU00607		10.0451	5.2233e-18	2.30635e-16	hypothetical protein		NCU09345	nmt-1	-5.55628	3.72623e-39	7.65264e-37	thiamine biosynthesis protein NMT-1
									NCU05510		10.0088	5.55734e-05	0.000382517	hypothetical protein		NCU02193	cfp	-5.25758	1.00373e-24	7.51183e-23	Pyruvate decarboxylase
									NCU07918		9.83765	7.41553e-18	3.23636e-16	hypothetical protein		NCU06137	cyp450-13	-5.1432	1.46778e-08	2.17482e-07	cytochrome P450-like-13
									NCU07324	con-13	9.77177	0	0	conidiation-specific protein 13		NCU03208		-5.0784	1.80501e-07	2.1599e-06	hypothetical protein
									NCU09055		9.43512	3.58169e-16	1.29102e-14	hypothetical protein		NCU08228	gld-2	-5.07191	6.05693e-39	1.18864e-36	glucose dehydrogenase-2
									NCU11417		9.4234	3.56203e-17	1.44295e-15	nucleoside-diphosphate-sugar epimerase		NCU11295		-4.99594	6.92627e-09	1.09225e-07	hypothetical protein
									NCU05858	fam-2	9.40806	1.04844e-40	2.25824e-38	fatty acid oxygenase		NCU00149		-4.98055	2.54218e-21	1.3689e-19	hypothetical protein
									NCU08037		9.40639	1.33543e-16	5.01838e-15	hypothetical protein		NCU07352		-4.92702	3.61783e-17	1.45886e-15	hypothetical protein, variant 1
									NCU07894	opt-3	9.36251	3.3365e-41	7.55517e-39	oligopeptide transporter-3		NCU07351	gh67-1	-4.92241	9.1313e-14	2.61813e-12	Alpha-glucuronidase
									NCU08457	eas	9.31098	0	0	rodlet protein		NCU04276		-4.91814	5.97383e-17	2.34466e-15	hypothetical protein
									NCU06895	cyp450-15	9.30282	4.2e-45	1.003e-42	cytochrome P450 4A5		NCU08269	pdx-4	-4.90599	4.16278e-11	8.8582e-10	pyridoxamine 5'-phosphate oxidase
									NCU09831		9.25734	3.80569e-15	1.27787e-13	hypothetical protein		NCU06940		-4.9014	3.77403e-12	9.00769e-11	hypothetical protein
									NCU08128	cyp450-19	9.14445	9.66307e-34	1.35452e-31	cytochrome-P450-like-19		NCU03476		-4.78582	5.67421e-05	0.000389347	hypothetical protein
									NCU05122		9.1241	4.36557e-05	0.00031166	hypothetical protein		NCU08390		-4.66305	8.84341e-30	1.04128e-27	hypothetical protein
									NCU09854		9.04623	9.06921e-15	2.95536e-13	hypothetical protein		NCU10051	fhb-2	-4.63838	3.5096e-31	4.62586e-29	Flavohemoglobin
									NCU08469		9.02451	6.66561e-16	2.35456e-14	hypothetical protein		NCU10014		-4.56561	0	0	hypothetical protein
									NCU03991	soa-2	8.95188	3.63006e-14	1.10924e-12	sterol O-acyltransferase-2		NCU08280	erg-1	-4.50266	2.13076e-14	6.72028e-13	squalene monooxygenase, putative
									NCU17138		8.90761	3.07536e-14	9.43005e-13	hypothetical protein		NCU06110	thi4	-4.4448	6.72492e-24	4.53342e-22	thiazole biosynthetic enzyme
									NCU08724		8.89518	2.35387e-14	7.34524e-13	hypothetical protein		NCU06301		-4.42513	6.07111e-16	2.15317e-14	hypothetical protein
									NCU00850		8.8817	8.99359e-14	2.5955e-12	hypothetical protein		NCU04697	cnh-1	-4.34276	1.12253e-06	1.15943e-05	cyanide hydratase
									NCU00852	gh43-1	8.86913	1.26635e-13	3.56152e-12	endo-arabinase		NCU01873		-4.23963	4.82554e-10	8.9526e-09	hypothetical protein
									NCU07819	suc-2	8.85725	1.0577e-28	1.12537e-26	succinate-2		NCU03634		-4.19069	8.6368e-18	3.6669e-16	hypothetical protein
									NCU00292	cea-3	8.83736	1.09455e-13	3.10804e-12	cholinesterase		NCU09165		-4.18341	2.24282e-06	2.15053e-05	hypothetical protein
									NCU08491		8.83685	1.32245e-13	3.69574e-12	hypothetical protein		NCU04039	nat-3	-4.11371	4.33861e-26	3.51507e-24	N-acetyltransferase-3
									NCU08428		8.83097	2.25366e-14	7.08258e-13	MFS transporter		NCU07205	nit-10	-4.10875	1.51846e-06	1.52208e-05	nitrate transporter CRNA
									NCU09287	sut-18	8.82509	0	0	sugar transporter-18		NCU01347		-4.07261	1.00382e-30	1.2664e-28	hypothetical protein
									NCU07767		8.78151	4.03943e-14	1.22165e-12	hypothetical protein		NCU01289		-4.03394	1.66494e-07	2.00862e-06	hypothetical protein
									NCU08189	gh10-2	8.73813	1.51925e-13	4.21902e-12	Endo-1,4-beta-xylanase		NCU11356		-4.00358	1.5067e-12	3.76932e-11	phenazine biosynthesis PhzC/PhzF protein
									NCU09734		8.73751	0	0	hypothetical protein		NCU04583		-3.90554	1.92634e-11	4.26354e-10	acetyltransferase
									NCU01092	cem-5	8.70706	8.11255e-14	2.34892e-12	condensing enzyme (mitochondrial)-5		NCU00798		-3.88858	1.31171e-09	2.2649e-08	hypothetical protein
									NCU00782	mfs-16	8.66491	2.17764e-15	7.51202e-14	pantothenate transporter liz1		NCU00754	mdr-2	-3.84681	1.90789e-06	1.87624e-05	multidrug resistant protein
									NCU07820	mfs-29	8.62736	1.81975e-13	5.02195e-12	pantothenate transporter		NCU09498		-3.84336	3.8008e-20	1.97441e-18	hypothetical protein
									NCU09776		8.58487	3.11946e-13	8.39877e-12	hypothetical protein		NCU07405		-3.82075	4.70855e-08	6.35798e-07	hypothetical protein
									NCU09698		8.5214	0	0	hypothetical protein		NCU08425	mfs-26	-3.81542	5.48104e-05	0.000378149	major facilitator superfamily transporter MFS_1
									NCU05767	znf-10	8.51046	5.7626e-13	1.51457e-11	zinc finger transcription factor-10		NCU00633		-3.81426	2.43485e-12	5.92347e-11	hypothetical protein
									NCU06505	gh64-2	8.50337	3.04913e-13	8.23451e-12	glucanase B		NCU06402	erg-25	-3.76059	6.97606e-08	9.08637e-07	putative methylsterol monooxygenase
									NCU05639		8.44163	2.76436e-13	7.53459e-12	hypothetical protein		NCU00992		-3.70465	9.45372e-14	2.70181e-12	hypothetical protein, variant 1
									NCU09859	mpr-9	8.42522	5.828e-42	1.39088e-39	metalloprotease-9		NCU06550	pdx-1	-3.69468	6.14521e-26	4.93349e-24	pyridoxine 1
									NCU05822		8.37929	1.51667e-12	3.78353e-11	hypothetical protein		NCU02194		-3.69451	3.46178e-10	6.5603e-09	hypothetical protein
									NCU10016		8.37074	7.06302e-27	5.99746e-25	thermophilic desulfurizing enzyme family protein		NCU07257		-3.67149	5.07482e-06	4.52331e-05	F-box domain-containing protein
									NCU11383		8.3514	3.0556e-12	7.37268e-11	hypothetical protein		NCU01010	pty-5	-3.66755	0.000146794	0.00089588	hypothetical protein
									NCU09855	nic-9	8.27427	5.15864e-12	1.21807e-10	nicotinic acid-9		NCU01977	urt-2	-3.62207	5.09869e-14	1.51096e-12	urea transporter, variant 1
									NCU07821	dam-2	8.26141	1.02983e-17	4.33069e-16	dimethylaniline monooxygenase-2		NCU09020		-3.61877	1.07027e-06	1.10934e-05	hypothetical protein
									NCU06143	gh115-1	8.23659	1.18703e-11	2.66734e-10	hypothetical protein		NCU02252	emp-6	-3.53503	1.76658e-11	3.92964e-10	Phosphoglycerate mutase
									NCU11396		8.22083	8.73729e-12	1.99894e-10	hypothetical protein		NCU06120		-3.52332	2.60443e-07	3.01454e-06	hypothetical protein
									NCU07252		8.1964	3.17812e-11	6.91281e-10	hypothetical protein		NCU00144		-3.49011	1.42736e-11	3.18308e-10	hypothetical protein
									NCU09046		8.09219	2.0397e-10	4.0387e-09	hypothetical protein		NCU03781		-3.40851	4.27013e-08	5.80146e-07	CobW domain-containing protein
									NCU03415	cbs-3	8.08638	2.5752e-32	3.4987e-30	Aldehyde dehydrogenase		NCU06302	ecd-1	-3.39903	3.38205e-08	4.71831e-07	early conidial development-1 protein
									NCU05189	gpr-21	8.06739	2.56623e-11	5.65147e-10	hypothetical protein		NCU01381		-3.37919	5.57106e-09	8.88051e-08	hypothetical protein
									NCU08191		8.00252	9.03899e-12	2.06262e-10	hypothetical protein		NCU06042	fxr-5	-3.3748	9.00222e-07	9.49804e-06	FAD-dependent oxidoreductase-5
									NCU09049		7.93808	0	0	hypothetical protein		NCU01633	sut-5	-3.36738	1.93854e-08	2.81567e-07	sugar transporter-5
									NCU04883	gh18-4	7.92014	0	0	chitinase 1		NCU11338		-3.35922	2.0285e-06	1.97505e-05	hypothetical protein
									NCU07225	gh11-2	7.91023	8.06254e-10	1.44716e-08	endo-1,4-beta-xylanase 2		NCU16017	urf-N	-3.35837	7.44358e-13	1.92205e-11	hypothetical protein
									NCU04948		7.88775	1.51183e-10	3.06856e-09	hypothetical protein		NCU10775	nox-2	-3.35243	2.5459e-17	1.04087e-15	NADPH oxidase 2
									NCU05819	gh125-3	7.88475	3.29019e-36	5.81113e-34	DUF1237 domain-containing protein		NCU06815		-3.34881	1.148e-07	1.45036e-06	hypothetical protein
									NCU05859		7.88213	4.45434e-23	2.87126e-21	hypothetical protein		NCU09174		-3.3402	2.52401e-07	2.93284e-06	hypothetical protein
									NCU07928		7.81197	0	0	hypothetical protein		NCU09674		-3.30796	1.25531e-07	1.56136e-06	O-methyltransferase family 3
									NCU07449	mkr-5	7.77868	6.97781e-19	3.27772e-17	hypothetical protein		NCU09810	suc-4	-3.29624	1.94108e-06	1.9004e-05	succinyl-CoA synthetase subunit alpha
									NCU06413		7.77858	1.4e-45	5.31e-43	hypothetical protein		NCU07442	bet-3	-3.28032	9.38848e-13	2.40318e-11	betaine-3
									NCU02195	aap-23	7.73473	4.16662e-09	6.73909e-08	high affinity methionine permease		NCU08226	gt2-4	-3.2642	5.87972e-16	2.0937e-14	hypothetical protein
									NCU07130	gh10-4	7.73116	5.9093e-10	1.07598e-08	endo-beta-1,4-D-xylanase		NCU03755	mox-2	-3.24099	5.01466e-06	4.48223e-05	monooxygenase-2
									NCU05596		7.71795	9.95342e-10	1.76503e-08	hypothetical protein		NCU08434		-3.22029	5.8616e-10	1.0695e-08	5-methyltetrahydropteroyltriglutamate- homocysteine methyltransferase
									NCU07919	met-24	7.71411	4.08782e-10	7.69713e-09	methionine-24		NCU10500		-3.21506	1.46812e-05	0.000117118	F-box domain-containing protein
									NCU05884	mfs-15	7.67464	2.73505e-10	5.26214e-09	MFS transporter Seo1		NCU16971		-3.17792	3.90925e-07	4.39778e-06	hypothetical protein
									NCU11364		7.62974	1.40108e-09	2.39786e-08	ketoreductase		NCU00867		-3.17583	7.67494e-09	1.19748e-07	hypothetical protein
									NCU10040		7.60761	5.08735e-27	4.40455e-25	hypothetical protein		NCU06207	erg-3	-3.16943	2.32879e-05	0.000177442	C-5 sterol desaturase
									NCU09428		7.60576	1.99e-43	5.3069e-41	hypothetical protein		NCU05163		-3.16636	4.8782e-19	2.32862e-17	hypothetical protein
									NCU04867		7.51645	2.87344e-08	4.06006e-07	hypothetical protein		NCU05298	nit-3	-3.15517	5.82232e-07	6.41109e-06	Nitrate reductase
									NCU04034		7.4901	1.96604e-10	3.90159e-09	hypothetical protein		NCU07110		-3.14649	4.55375e-06	4.10768e-05	hypothetical protein
									NCU07479		7.47724	6.5825e-09	1.04176e-07	hypothetical protein		NCU10042	emp-7	-3.13151	9.04733e-07	9.53425e-06	enolase
									NCU03322	lip-7	7.4772	4.71526e-09	7.5722e-08	lipase-7		NCU00915		-3.12537	1.96992e-05	0.0001526	Aspartyl-tRNA synthetase
									NCU01853	bet-1	7.47283	3.9922e-08	5.48291e-07	choline dehydrogenase		NCU01898		-3.11027	3.49935e-11	7.53727e-10	hypothetical protein
									NCU10021	hgt-1	7.45317	1.5429e-24	1.12606e-22	MFS monosaccharide transporter		NCU09604		-3.09074	6.62088e-05	0.000447158	hypothetical protein
									NCU08770		7.45068	2.21332e-32	3.05404e-30	hypothetical protein		NCU17284		-3.06922	9.57152e-05	0.000616979	hypothetical protein
									NCU08769	con-6	7.43227	1.67195e-29	1.91754e-27	conidiation-specific protein 6		NCU00629	emp-3	-3.06319	6.48227e-07	7.03254e-06	6-phosphofructokinase
									NCU04471		7.4297	1.20071e-08	1.80026e-07	hypothetical protein		NCU02623	mhr-1	-3.05598	3.92656e-16	1.40957e-14	mitochondrial hypoxia responsive domain-containing protein
									NCU08856	inl-2	7.40469	0	0	myo-inositol oxygenase		NCU06075	ace-8	-3.03942	3.95245e-06	3.61326e-05	Pyruvate kinase
									NCU09184	iad-1	7.34984	1.72811e-08	2.53926e-07	indoleamine dioxygenase-1		NCU16016	cox-1	-3.01995	2.95252e-09	4.90108e-08	cytochrome c oxidase subunit 1
									NCU16599	znf-49	7.3129	1.07061e-09	1.87964e-08	zinc finger transcription factor-49		NCU04097	abc-15	-3.00291	1.38593e-13	3.86092e-12	ABC transporter-15
									NCU08095		7.30327	2.68321e-15	9.1539e-14	hypothetical protein		NCU03282	nic-2	-2.97371	3.95499e-08	5.44027e-07	3-hydroxyanthranilate 3,4-dioxygenase
									NCU06951		7.29337	1.25177e-09	2.17606e-08	hypothetical protein		NCU08094	fol-1	-2.97224	1.64159e-08	2.42018e-07	folate-1
									NCU07345		7.2887	1.20691e-35	2.04966e-33	hypothetical protein		NCU16402		-2.9589	1.3782e-09	2.36329e-08	hypothetical protein
									NCU05886		7.28764	9.25588e-28	8.78911e-26	DUF895 domain membrane protein		NCU05561	cmt	-2.94985	2.86429e-27	2.555e-25	copper metallothionein
									NCU04727	gapd-1	7.18023	0	0	glucosamine-P deaminase-1		NCU09651		-2.94068	1.1437e-08	1.72356e-07	hypothetical protein
									NCU08699	bli-4	7.17902	3.38265e-15	1.14453e-13	bli-4 protein		NCU16624		-2.92228	7.08154e-07	7.65448e-06	hypothetical protein
									NCU09429		7.17685	0	0	Flavin-containing monooxygenase		NCU05309		-2.9215	5.16192e-13	1.36074e-11	Cut9 interacting protein Scn1
									NCU07325	con-10	7.15575	1.20383e-35	2.04966e-33	conidiation-specific protein con-10		NCU01302		-2.91153	3.96519e-18	1.77749e-16	hydrolase
									NCU05679		7.15276	8.58607e-08	1.1053e-06	hypothetical protein		NCU03633	erg-12	-2.90533	4.10112e-11	8.76925e-10	Mevalonate kinase
									NCU08905		6.95312	1.22249e-16	4.65337e-15	hypothetical protein		NCU01147	tyr-5	-2.85937	6.47314e-07	7.03128e-06	tyrosine-5
									NCU05000		6.9405	3.50851e-09	5.76977e-08	hypothetical protein		NCU02627		-2.8526	4.88975e-10	9.0527e-09	hypothetical protein
									NCU05953		6.93835	2.26814e-08	3.26753e-07	hypothetical protein		NCU16396		-2.8476	9.6456e-06	8.09698e-05	hypothetical protein, variant 1
									NCU09620		6.93006	1.90989e-25	1.50591e-23	hypothetical protein		NCU07126		-2.82873	4.66193e-14	1.39558e-12	hypothetical protein
									NCU05619		6.92932	7.4395e-18	3.23636e-16	hypothetical protein		NCU03152		-2.80654	3.19926e-16	1.1579e-14	DUF1348 domain-containing protein
									NCU02500	ccg-4	6.89805	1.04474e-08	1.58797e-07	clock-controlled pheromone ccg-4		NCU05311	#N/A	-2.78777	5.78591e-08	7.67198e-07	#N/A
									NCU04205	apr-17	6.8542	1.3368e-06	1.35849e-05	aspartyl protease-17		NCU04195	pup-6	-2.73148	8.27906e-05	0.000545615	purine-cytosine permease FCY21
									NCU05887		6.83971	6.74925e-35	1.02763e-32	oxidoreductase		NCU01871	sre-2	-2.72756	7.07621e-06	6.10254e-05	Sterol regulatory element binding protein sre-2, putative
									NCU00848		6.8112	8.90519e-38	1.67323e-35	integral membrane protein TmpA		NCU05134		-2.72169	8.51544e-10	1.52535e-08	hypothetical protein
									NCU07609		6.78329	1.28451e-05	0.000104261	MFS transporter		NCU00706	crp-68	-2.71304	1.30124e-13	3.64802e-12	60S ribosomal protein L44
									NCU04568	mfs-17	6.75203	3.24302e-29	3.57989e-27	pantothenate transporter liz1		NCU07914	pgk	-2.71197	0.000131126	0.000812615	Phosphoglycerate kinase
									NCU08755	gh3-3	6.7303	0	0	beta-glucosidase 1		NCU07761	gsl-12	-2.71078	3.52307e-15	1.18749e-13	hypothetical protein
									NCU05093	met-19	6.72886	3.87005e-06	3.54527e-05	methionine-19		NCU06558	oxD	-2.70776	2.11724e-08	3.05513e-07	D-amino-acid oxidase
									NCU12052		6.72886	3.87005e-06	3.54527e-05	hypothetical protein		NCU06532	pyr-1	-2.69363	1.32289e-07	1.62709e-06	dihydroorotate reductase PyrE
									NCU01530		6.70705	1.73856e-06	1.72423e-05	hypothetical protein		NCU08183		-2.67966	1.69562e-10	3.39546e-09	hypothetical protein
									NCU01057	tdo-2	6.68172	1.26461e-23	8.27245e-22	taurine dioxygenase-2		NCU11365	egt-2	-2.65605	2.56426e-06	2.44019e-05	aminotransferase
									NCU01120	spo11	6.68027	2.12698e-06	2.05733e-05	meiosis-specific topoisomerase Spo11		NCU00409	phe-2	-2.65185	2.39869e-10	4.66582e-09	chorismate mutase/prephenate dehydratase
									NCU09039		6.66929	1.57816e-16	5.83128e-15	hypothetical protein		NCU06719		-2.64188	6.28035e-05	0.000426958	MSF1 domain-containing protein
									NCU05229		6.66749	5.40313e-31	7.01692e-29	hypothetical protein		NCU11050		-2.62718	3.24112e-12	7.799e-11	DUF455 domain-containing protein
									NCU06905	tnr-2	6.65282	2.69734e-06	2.55308e-05	Tetrahydroxynaphthalene reductase		NCU05133	gle-1	-2.60441	4.4613e-10	8.36471e-09	UDP-glucose 4-epimerase
									NCU05952		6.65018	1.18903e-16	4.5456e-15	hypothetical protein		NCU00265		-2.58831	2.8656e-05	0.000215188	hypothetical protein
									NCU05924	gh10-1	6.64381	3.05486e-06	2.86435e-05	Endo-1,4-beta-xylanase		NCU08378	uth-11	-2.57443	6.40469e-05	0.000434267	ubiquitin terminal hydrolase-11
									NCU10106	emp-19	6.62968	5.08127e-06	4.52345e-05	mitochondrial triosephosphate isomerase		NCU04268		-2.55888	3.47348e-13	9.3235e-12	hypothetical protein
									NCU09767		6.60447	5.88279e-28	5.70889e-26	membrane transporter		NCU03802	cbs-1	-2.55882	1.60669e-08	2.37269e-07	trimethyllysine dioxygenase
									NCU05897	sut-28	6.59826	9.8801e-35	1.47883e-32	sugar transporter-28		NCU09789	ad-8	-2.55285	9.99835e-06	8.3534e-05	adenylosuccinate synthetase
									NCU08152	sut-6	6.58234	7.79806e-13	2.00772e-11	sugar transporter-6		NCU09415		-2.55039	1.73965e-06	1.72423e-05	hypothetical protein
									NCU01231	mfs-22	6.55529	0	0	carboxylic acid transporter		NCU00596	lia-2	-2.53877	1.52757e-14	4.88768e-13	lipoyltransferase
									NCU04025		6.55365	1.29808e-16	4.91987e-15	hypothetical protein		NCU17100		-2.51255	1.01487e-11	2.29803e-10	hypothetical protein
									NCU04169		6.55297	5.10713e-07	5.69458e-06	hypothetical protein		NCU03404	pho-9	-2.49792	3.75103e-09	6.15713e-08	phosphatase-9
									NCU17202		6.54324	9.38126e-06	7.89009e-05	hypothetical protein		NCU09896	adsk-1	-2.48128	4.59682e-22	2.60222e-20	adenylyl-sulfate kinase-1
									NCU07133	mbl-5	6.54275	4.0379e-32	5.40283e-30	metallo-beta-lactamase-5		NCU06549	pdx-2	-2.47695	1.26014e-13	3.55535e-12	pyridoxine 2
									NCU01095	mdr-7	6.53996	3.98535e-20	2.05816e-18	multi-drug resistance-7		NCU05522		-2.4737	2.45085e-14	7.62094e-13	PaaI thioesterase
									NCU06823		6.52835	8.04982e-06	6.84196e-05	hypothetical protein		NCU01429	ser-7	-2.46578	4.38942e-14	1.32297e-12	phosphoserine aminotransferase
									NCU06153		6.52775	7.61411e-30	9.08651e-28	monooxygenase		NCU05512	trm-58	-2.45675	2.51948e-14	7.77957e-13	transport of metals-58
									NCU09957		6.51305	6.7082e-06	5.81927e-05	hypothetical protein		NCU01296		-2.45444	9.22788e-06	7.76849e-05	hypothetical protein
									NCU09582	ce4-1	6.5071	5.35634e-07	5.93499e-06	Chitin deacetylase		NCU07690	met-12	-2.45058	1.65334e-10	3.33321e-09	methylenetetrahydrofolate reductase 1
									NCU05597	asd-3	6.49932	7.28656e-08	9.44899e-07	ascus development protein 3		NCU16368		-2.44401	2.12512e-05	0.000163049	hypothetical protein
									NCU10055	nop-1	6.46613	5.53471e-34	7.88339e-32	opsin-1		NCU03166	ad-3A	-2.43179	9.74677e-07	1.02104e-05	phosphoribosylaminoimidazole-succinocarboxamide synthase
									NCU05143	znf-59	6.412	0	0	zinc finger transcription factor-59		NCU07156	his-6	-2.41541	4.197e-09	6.77582e-08	imidazole glycerol phosphate synthase hisHF
									NCU07610	tdo-4	6.40776	2.41455e-24	1.73357e-22	taurine dioxygenase-4		NCU01483		-2.40732	9.57127e-05	0.000616979	hypothetical protein
									NCU00290	abc-12	6.38073	1.62459e-05	0.00012821	ABC transporter-12		NCU00473		-2.40535	1.36425e-06	1.38172e-05	hypothetical protein
									NCU04725	ce9-1	6.34762	6.34556e-40	1.33423e-37	N-acetylglucosamine-6-phosphate deacetylase		NCU09914		-2.40352	1.14302e-08	1.72356e-07	hypothetical protein
									NCU08771		6.34296	0	0	Acetolactate synthase		NCU06911		-2.39387	2.60457e-07	3.01454e-06	hypothetical protein
									NCU09872		6.34141	2.22456e-05	0.000170088	hypothetical protein		NCU06360	his-5	-2.38427	7.12257e-05	0.000477596	Histidinol-phosphate aminotransferase
									NCU09638	pks-5	6.33552	2.1333e-05	0.000163534	polyketide synthase 5		NCU09886		-2.38299	6.75996e-07	7.32481e-06	hypothetical protein
									NCU06961	gh28-2	6.32643	1.10581e-34	1.60088e-32	Exopolygalacturonase		NCU02096	fhb-1	-2.38258	1.18624e-05	9.72675e-05	Flavohemoglobin
									NCU16363		6.29482	5.23851e-10	9.65789e-09	hypothetical protein		NCU00979	crp-71	-2.37161	7.96202e-09	1.23572e-07	60S acidic ribosomal protein P2
									NCU04630		6.29179	4.1094e-18	1.83283e-16	hypothetical protein		NCU16015		-2.37158	3.50804e-05	0.000257305	#N/A
									NCU01830	hpd-1	6.28547	5.98947e-24	4.10023e-22	hydroxyphenylpyruvate dioxygenase-1		NCU05185	cyp450-9	-2.36971	8.28116e-09	1.28075e-07	bifunctional P-450:NADPH-P450 reductase
									NCU01050	gh61-4	6.27729	3.35177e-05	0.000247694	endoglucanase II		NCU00079		-2.36394	1.03459e-09	1.82002e-08	hypothetical protein
									NCU02653	mfs-20	6.26652	3.69544e-06	3.41722e-05	allantoate permease		NCU00408		-2.3597	5.83949e-10	1.06767e-08	hypothetical protein
									NCU07517		6.2615	0	9.4e-44	hypothetical protein		NCU06711		-2.35664	3.32393e-08	4.65192e-07	hypothetical protein
									NCU04667		6.25445	0	0	hypothetical protein		NCU16014	bI1	-2.33808	9.94227e-05	0.000637247	group I intron endonuclease
									NCU07946		6.23463	5.24026e-05	0.000364097	hypothetical protein		NCU03738	crp-33	-2.32947	7.27743e-13	1.88466e-11	40S ribosomal protein S29
									NCU07617	acon-3	6.21547	4.93524e-24	3.43174e-22	Acr1		NCU02628		-2.32752	2.44137e-07	2.84429e-06	hypothetical protein
									NCU17137		6.18953	7.64236e-07	8.21042e-06	hypothetical protein		NCU01428	pur-2	-2.32699	7.31196e-06	6.28743e-05	purine-2
									NCU08114	cdt-2	6.17932	4.6617e-41	1.02919e-38	hexose transporter		NCU03135		-2.31461	5.97182e-08	7.88951e-07	hypothetical protein
									NCU06965		6.17258	6.21553e-20	3.11871e-18	hypothetical protein		NCU09295		-2.31388	4.35669e-17	1.7409e-15	hypothetical protein
									NCU16631		6.16809	3.70877e-06	3.41812e-05	hypothetical protein		NCU00868		-2.30829	2.45187e-05	0.000186018	hypothetical protein
									NCU01132	sut-27	6.16345	1.62046e-27	1.47529e-25	sugar transporter-27		NCU07111	mbl-2	-2.3025	9.35652e-05	0.000604886	metallo-beta-lactamase-2
									NCU05069	fxr-4	6.15861	2.04305e-16	7.51758e-15	FAD-dependent oxidoreductase-4		NCU03960	ham-12	-2.30011	3.09286e-07	3.53796e-06	Hyphal anastamosis-12 protein
									NCU04163		6.15285	9.80752e-05	0.000630351	hypothetical protein		NCU04816		-2.2905	3.52143e-06	3.2769e-05	hypothetical protein
									NCU09771		6.13862	0	0	DUF895 domain membrane protein		NCU03949	npd-1	-2.29043	3.83048e-06	3.51632e-05	FMN-dependent 2-nitropropane dioxygenase
									NCU05763		6.11966	9.1817e-05	0.000595765	hypothetical protein		NCU01897		-2.2884	1.20326e-12	3.0447e-11	hypothetical protein
									NCU09183	kyn-1	6.04365	1.8024e-10	3.60114e-09	Kynureninase		NCU02157	coq-8	-2.28766	3.54411e-05	0.000259325	coenzyme Q-8
									NCU05624	ane-2	6.04126	3.0085e-13	8.1497e-12	asparaginase-2		NCU05387	nse-6	-2.28468	1.18846e-05	9.73593e-05	nitrilase-6
									NCU07159	spr-7	6.03799	2.07258e-35	3.38943e-33	proteinase T		NCU10468	arg-4	-2.27963	1.65063e-05	0.000129917	arginine biosynthesis ArgJ
									NCU04963	sut-9	6.03247	1.18558e-19	5.84908e-18	sugar transporter-9		NCU05259	acds-1	-2.27815	1.07618e-05	8.89034e-05	acyl-CoA desaturase-1
									NCU08622		5.97542	4.59197e-06	4.13793e-05	hypothetical protein		NCU03979	bio-1	-2.27594	1.57489e-15	5.49716e-14	biotin synthase
									NCU09235	con-8	5.96247	2.68887e-13	7.35153e-12	conidiation-specific protein-8		NCU03078		-2.271	2.0039e-08	2.90581e-07	hypothetical protein
									NCU05493		5.96095	7.88587e-19	3.66527e-17	hypothetical protein		NCU06967		-2.25973	2.36541e-06	2.25582e-05	hypothetical protein
									NCU11264		5.94805	3.96922e-27	3.47051e-25	hypothetical protein		NCU06879		-2.25739	2.67077e-06	2.53336e-05	hypothetical protein
									NCU04285		5.92463	8.05159e-11	1.67303e-09	hypothetical protein		NCU00944	thr-5	-2.24194	1.48892e-05	0.000118434	l-allo-threonine aldolase
									NCU00552	al-1	5.92372	1.832e-26	1.52627e-24	phytoene desaturase		NCU16857		-2.22716	7.89633e-06	6.72444e-05	hypothetical protein
									NCU09678		5.89469	9.93943e-28	9.33778e-26	MFS transporter		NCU04983	erg-3	-2.22615	1.43241e-06	1.44237e-05	lathosterol oxidase
									NCU05788		5.89414	7.95227e-37	1.46305e-34	hypothetical protein		NCU03635	crp-67	-2.22004	2.86449e-12	6.93049e-11	60S ribosomal protein L38
									NCU12033	gh18-11	5.88127	2.05049e-06	1.99206e-05	class III chitinase		NCU06282		-2.21654	1.17041e-05	9.61476e-05	hypothetical protein
									NCU09575	cea-2	5.859	1.42126e-22	8.59667e-21	sterol esterase		NCU07849	thi-4	-2.20931	0.000129965	0.000806549	thiamine-4
									NCU16502		5.83181	9.01443e-28	8.65288e-26	hypothetical protein		NCU09534	ara-2	-2.20931	3.79521e-09	6.21808e-08	peroxiredoxin HYR1
									NCU08739	apr-10	5.81345	5.75606e-20	2.92137e-18	endothiapepsin		NCU08048		-2.19464	9.53516e-13	2.43367e-11	NAD dehydrogenase
									NCU08455		5.80775	3.43707e-24	2.40895e-22	hypothetical protein		NCU11234	trl-3	-2.19051	1.57933e-07	1.91318e-06	translation-3
									NCU10732	mic-33	5.80415	0	0	mitochondrial dicarboxylate transporter, variant 1		NCU06934		-2.19009	1.6668e-06	1.6576e-05	hypothetical protein
									NCU07129	aap-8	5.80368	1.54101e-16	5.71793e-15	amino-acid permease inda1		NCU00332		-2.18987	3.17785e-06	2.97284e-05	hypothetical protein
									NCU05156		5.79808	1.42007e-27	1.30632e-25	hypothetical protein		NCU08736		-2.18725	0.000135812	0.000838123	cytidylyltransferase
									NCU01972		5.77074	1.67277e-18	7.69389e-17	hypothetical protein		NCU06651	znf-3	-2.18629	1.31088e-06	1.33368e-05	zinc finger transcription factor-3
									NCU06555		5.75829	2.96601e-05	0.000222161	hypothetical protein		NCU07533	apr-9	-2.18303	9.794e-06	8.21375e-05	secreted aspartic proteinase
									NCU05519		5.73387	9.51839e-31	1.21822e-28	MFS transporter		NCU06364	lip-8	-2.18232	6.12867e-07	6.6983e-06	lipase-8
									NCU03861	gne-2	5.73038	2.64224e-35	4.16671e-33	glutaminase-2		NCU16013		-2.17253	1.17343e-05	9.63067e-05	#N/A
									NCU09027		5.72855	4.46146e-28	4.37768e-26	MFS transporter		NCU08995		-2.17125	4.1763e-07	4.68626e-06	dual specificity phosphatase
									NCU09873	acu-6	5.72414	3.91822e-25	3.00885e-23	Phosphoenolpyruvate carboxykinase		NCU17105		-2.16726	5.21375e-07	5.79882e-06	hypothetical protein
									NCU03098	gh15-1	5.71489	1.13781e-27	1.05769e-25	glycosyl hydrolase		NCU07287		-2.15748	2.05338e-05	0.000158215	hypothetical protein
									NCU00988	mfs-11	5.71445	4.15559e-13	1.10204e-11	MFS quinate transporter		NCU03118	lys-4	-2.15179	1.09808e-07	1.39327e-06	hypothetical protein
									NCU10070		5.69332	4.47167e-22	2.5477e-20	hypothetical protein		NCU00413	crp-36	-2.15073	2.81052e-07	3.23174e-06	60S ribosomal protein L2
									NCU00943	tre-1	5.69292	5.08341e-14	1.51096e-12	Trehalase		NCU09222		-2.14907	1.91938e-12	4.76126e-11	hypothetical protein
									NCU03552		5.68402	0	0	hypothetical protein		NCU09817	aro-7	-2.13437	9.08974e-14	2.61471e-12	DAHP synthase
									NCU04431	gh16-3	5.65216	0	8.3e-44	endo-1,3(4)-beta-glucanase		NCU04091		-2.12585	7.47026e-11	1.56327e-09	hypothetical protein
									NCU08785	faeD-3.544	5.63744	8.81485e-05	0.000574494	fungal cellulose binding domain-containing protein		NCU01468	eif2B-delta	-2.12047	7.37108e-09	1.1562e-07	translation initiation factor eIF-2B subunit delta
									NCU05081		5.63501	1.53372e-05	0.000121473	hypothetical protein		NCU16537		-2.11599	1.91865e-11	4.25719e-10	hypothetical protein
									NCU09281	gh31-1	5.60352	0	0	Alpha-glucosidase		NCU09971		-2.10035	9.94368e-05	0.000637247	hypothetical protein
									NCU04482		5.5705	2.20496e-20	1.16599e-18	hypothetical protein		NCU07851	cha-3	-2.09784	2.6437e-08	3.76556e-07	superoxide dismutase 1 copper chaperone
									NCU01209		5.52794	3.20895e-05	0.000237937	hypothetical protein		NCU08990	crp-78	-2.08609	1.54803e-10	3.1283e-09	60S ribosomal protein L39
									NCU16917		5.50871	3.24001e-09	5.34813e-08	hypothetical protein		NCU03854		-2.08032	7.98947e-10	1.43696e-08	D-tyrosyl-tRNA(Tyr) deacylase
									NCU07718		5.50005	3.16209e-35	4.89902e-33	hypothetical protein		NCU01811		-2.07867	2.37542e-10	4.63075e-09	hypothetical protein
									NCU01829		5.49163	1.20006e-21	6.58242e-20	hypothetical protein		NCU02660		-2.07845	5.20151e-05	0.000361689	DUF962 domain-containing protein
									NCU09406	cuo-1	5.46785	8.44528e-18	3.60291e-16	Copper amine oxidase		NCU09129		-2.07653	2.45825e-10	4.77117e-09	hypothetical protein
									NCU03512	crp-55	5.46661	6.71342e-05	0.000452221	hypothetical protein		NCU07953	aod-1	-2.06306	2.36848e-07	2.76302e-06	alternative oxidase
									NCU04533	app	5.46528	1.25428e-14	4.04253e-13	DUF1881 domain-containing protein		NCU00575	gki-2	-2.05859	6.15085e-06	5.39942e-05	glucokinase-2
									NCU05923	cdh-2	5.46462	4.2009e-06	3.82455e-05	cellobiose dehydrogenase-2		NCU07807	fba	-2.04766	5.93015e-05	0.00040502	Fructose-bisphosphate aldolase
									NCU04850	gh55-1	5.45475	1.9248e-10	3.83699e-09	exo-beta-1,3-glucanase		NCU01499		-2.04727	2.92528e-05	0.000219297	hypothetical protein
									NCU17261		5.44163	6.04492e-23	3.86831e-21	hypothetical protein		NCU07436		-2.04668	8.07143e-09	1.2505e-07	hypothetical protein
									NCU09904	gh16-12	5.43777	9.24388e-23	5.70858e-21	glucan 1,3-beta-glucosidase		NCU04156	erg-2	-2.04168	2.82835e-07	3.24747e-06	C-8 sterol isomerase, putative
									NCU01861		5.42925	1.35357e-16	5.06498e-15	short chain dehydrogenase/reductase family protein		NCU03696		-2.03828	9.7602e-05	0.000628224	nitroreductase
									NCU07948		5.41497	9.8e-45	2.773e-42	hypothetical protein		NCU06783	acu-19	-2.03199	1.42132e-08	2.12022e-07	acetate utilization-19
									NCU10595		5.41277	7.78736e-14	2.26964e-12	hypothetical protein		NCU05421	lia-3	-2.02884	3.9113e-13	1.04669e-11	lipoyltransferase and lipoate-protein ligase
									NCU05585	mfs-12	5.3924	5.507e-42	1.35082e-39	MFS quinate transporter		NCU00843	ad-9	-2.02754	1.02218e-09	1.80537e-08	Phosphoribosylglycinamide formyltransferase
									NCU09777		5.39145	2.74918e-16	1.00661e-14	UPF0075 domain-containing protein		NCU05804	crp-52	-2.01779	2.70303e-08	3.84387e-07	60S ribosomal protein L19
									NCU02735		5.39022	4.62819e-08	6.25904e-07	hypothetical protein		NCU11041		-2.01704	0.00012054	0.00075549	hypothetical protein
									NCU05888		5.36949	4.50128e-25	3.4268e-23	dibenzothiophene desulfurization enzyme A		NCU01610		-2.01201	4.87291e-05	0.000340718	hypothetical protein
									NCU07966	trm-1	5.3603	8.47127e-11	1.74789e-09	calcium-transporting ATPase 3		NCU05410	arg-5	-2.00745	5.57728e-05	0.00038359	Acetylornithine aminotransferase
									NCU09494		5.3519	3.10217e-10	5.9555e-09	hypothetical protein		NCU06924	nic-3	-2.00284	5.13951e-06	4.56151e-05	kynurenine 3-monooxygenase
									NCU05499		5.34449	1.67525e-28	1.76121e-26	homogentisate 1,2-dioxygenase
									NCU02190	osb-4	5.34262	1.06334e-07	1.35112e-06	oxysterol-binding protein-4
									NCU08670		5.33939	6.87804e-23	4.33857e-21	hypothetical protein
									NCU06159		5.31905	3.04826e-08	4.30018e-07	MFS transporter
									NCU07934		5.31478	1.49e-42	3.75844e-40	hypothetical protein
									NCU06412		5.31138	8.79973e-22	4.91838e-20	hypothetical protein
									NCU00128		5.30683	1.56025e-35	2.59973e-33	hypothetical protein
									NCU04994	lap-2	5.30509	3.57236e-28	3.58495e-26	leucine aminopeptidase-2
									NCU08325	pho-5	5.30491	3.73924e-26	3.05752e-24	inorganic phosphate transporter PHO84
									NCU05414		5.30244	1.12948e-21	6.23404e-20	hypothetical protein
									NCU05932		5.29681	7.24535e-12	1.68378e-10	hypothetical protein
									NCU04861		5.28492	4.856e-20	2.4788e-18	hypothetical protein
									NCU07532		5.23792	3.0652e-15	1.04111e-13	hypothetical protein
									NCU04030		5.23717	6.09095e-07	6.67359e-06	hypothetical protein
									NCU00818		5.1766	1.07535e-05	8.89034e-05	hypothetical protein
									NCU05855		5.16786	1.80243e-05	0.00014111	O-methyltransferase
									NCU04168	gh16-2	5.16077	9.42983e-22	5.23741e-20	hypothetical protein
									NCU10641		5.15162	3.32479e-24	2.3489e-22	hypothetical protein
									NCU02097		5.13994	2.36801e-29	2.64708e-27	Short chain dehydrogenase
									NCU06255		5.12539	1.62875e-29	1.89256e-27	hypothetical protein
									NCU09511		5.11698	5.06482e-08	6.80782e-07	hypothetical protein
									NCU02128	adh-10	5.10166	5.97842e-30	7.23225e-28	alcohol dehydrogenase-10
									NCU06384	sut-11	5.10088	5.46727e-08	7.2713e-07	sugar transporter-11
									NCU03210		5.09596	1.82988e-18	8.32973e-17	hypothetical protein
									NCU07200	mpr-8	5.08065	2.8e-45	8.27e-43	metalloprotease-8
									NCU09964		5.07334	9.77391e-10	1.73669e-08	hypothetical protein
									NCU06010	gh71-2	5.05765	0	0	mutanase
									NCU05626		5.03737	5.35628e-18	2.3533e-16	hypothetical protein
									NCU01056		5.0352	1.02979e-20	5.51154e-19	hypothetical protein
									NCU04952	gh3-4	5.03099	3.25205e-08	4.55855e-07	beta-D-glucoside glucohydrolase
									NCU09635		5.01674	2.6328e-38	5.05441e-36	hypothetical protein
									NCU07036		5.01532	2.55356e-10	4.92368e-09	hypothetical protein
									NCU01108		4.98907	1.01202e-11	2.29747e-10	hypothetical protein
									NCU05079	mfs-9	4.98565	1.263e-42	3.2802e-40	MFS peptide transporter
									NCU09630		4.93801	7.31711e-24	4.89526e-22	hypothetical protein
									NCU05980	spr-13	4.93443	2.44706e-08	3.51382e-07	serine protease-13
									NCU05908	mpr-4	4.92415	2.25775e-29	2.55618e-27	hypothetical protein
									NCU09358	sut-20	4.87323	2.04963e-19	1.00002e-17	sugar transporter-20
									NCU05534		4.86707	2.58262e-20	1.35757e-18	hypothetical protein
									NCU04467		4.84504	1.02932e-24	7.63861e-23	hypothetical protein
									NCU05040		4.83468	1.18439e-14	3.83128e-13	hypothetical protein
									NCU07536	mpr-14	4.82489	1.20618e-23	7.9999e-22	metalloprotease-14
									NCU05883	mox-9	4.79886	3.60768e-08	4.97803e-07	xenobiotic compound monooxygenase
									NCU02884		4.78915	1.3157e-09	2.2649e-08	hypothetical protein
									NCU07269	gh92-2	4.78379	1.01425e-36	1.82792e-34	alpha-1,2-mannosidase
									NCU06005	glk-1	4.76031	3.11334e-28	3.16022e-26	glycerol kinase-1
									NCU08056	abc-1	4.75694	2.87425e-16	1.04455e-14	ABC drug exporter AtrF
									NCU02196	tdo-3	4.75461	7.74122e-15	2.55085e-13	taurine dioxygenase-3
									NCU02071		4.75432	1.99247e-19	9.77527e-18	hypothetical protein
									NCU01094	iao-2	4.7268	1.36925e-17	5.70369e-16	isoamyl alcohol oxidase-2
									NCU04674	gh31-3	4.71808	0	0	Alpha-glucosidase
									NCU05964		4.70999	3.19309e-11	6.9283e-10	developmental regulator VosA
									NCU07231		4.70691	3.52775e-25	2.73277e-23	hypothetical protein
									NCU08052	aqp	4.65045	7.59256e-11	1.5851e-09	aquaporin
									NCU09525		4.64263	2.98663e-22	1.72385e-20	Bacterial-type extracellular deoxyribonuclease
									NCU08881		4.63654	4.52218e-10	8.46088e-09	hypothetical protein
									NCU05625		4.63399	1.13963e-19	5.65396e-18	hypothetical protein
									NCU05188	fdo-1	4.59505	9.72215e-10	1.73097e-08	flavin dinucleotide oxygenase-1
									NCU07748		4.5922	5.29014e-05	0.000366986	hypothetical protein
									NCU10039		4.58228	3.5126e-20	1.83549e-18	hypothetical protein
									NCU08655		4.57706	5.26862e-14	1.55609e-12	hypothetical protein
									NCU06040		4.5761	3.79893e-07	4.27913e-06	hypothetical protein
									NCU01958	matA-1	4.55552	1.0275e-19	5.12645e-18	mating-type protein A-1
									NCU00129		4.54348	1.24308e-26	1.04549e-24	AMP-binding domain-containing protein
									NCU16905		4.54038	5.77762e-06	5.09204e-05	hypothetical protein
									NCU00937	gh79-1	4.51586	1.60278e-22	9.56362e-21	beta-glucuronidase
									NCU08726	fl	4.51387	1.94382e-21	1.05312e-19	C6 zinc finger regulator fluffy
									NCU07923		4.4898	2.61457e-35	4.16671e-33	hypothetical protein
									NCU09390	tnr-1	4.48556	3.39181e-30	4.16015e-28	Tetrahydroxynaphthalene reductase
									NCU07068	trm-6	4.48452	7.53471e-19	3.52058e-17	K(+)/H(+) antiporter 1
									NCU06971	xlr-1	4.48238	8.78789e-17	3.3889e-15	transcriptional activator xlnR
									NCU01064		4.47625	1.11447e-09	1.95276e-08	Con-6 domain-containing protein
									NCU09568		4.45204	1.95222e-07	2.32033e-06	hypothetical protein
									NCU07434		4.44143	5.72682e-19	2.70447e-17	short-chain dehydrogenase/reductase SDR
									NCU04478	pla-6	4.43565	4.00737e-09	6.51732e-08	phospholipase-6
									NCU01611	car-1	4.4211	0	0	carnitine-1
									NCU02321		4.37797	1.3331e-16	5.01838e-15	hypothetical protein
									NCU02126		4.3529	4.74854e-25	3.58413e-23	Isovaleryl-CoA dehydrogenase
									NCU03604		4.34869	5.34907e-12	1.25967e-10	hypothetical protein
									NCU04939		4.34619	1.35808e-06	1.37853e-05	hypothetical protein
									NCU08432		4.34029	7.98976e-15	2.62296e-13	hypothetical protein
									NCU00282	tah-5	4.3378	1.123e-41	2.60993e-39	hypothetical protein
									NCU17244		4.33363	7.16243e-08	9.30167e-07	hypothetical protein
									NCU02213		4.29369	1.19157e-10	2.44716e-09	hypothetical protein
									NCU04623	gh35-2	4.28171	3.6695e-12	8.80579e-11	Beta-galactosidase
									NCU01494	sut-3	4.24868	1.57856e-17	6.54474e-16	MFS sugar transporter
									NCU04231		4.22914	1.65374e-14	5.27228e-13	hypothetical protein
									NCU06977		4.21592	4.39864e-09	7.08839e-08	hypothetical protein
									NCU05751	ce3-2	4.20843	4.10931e-06	3.74503e-05	cellulose-binding protein
									NCU07065		4.20431	2.07894e-30	2.58579e-28	hypothetical protein
									NCU08487		4.19255	5.97732e-07	6.55724e-06	hypothetical protein, variant 1
									NCU07736	pep5	4.18589	7.23263e-13	1.87857e-11	Pep5 homolog
									NCU09430		4.18517	2.5472e-18	1.15355e-16	hypothetical protein
									NCU06041	ars-1	4.16851	1.68877e-08	2.48558e-07	Arylsulfatase
									NCU06861	gh43-3	4.1522	3.46174e-10	6.5603e-09	glycosyl hydrolase family 43 protein
									NCU05005		4.13725	1.04202e-08	1.58657e-07	HHE domain-containing protein
									NCU04728	emp-8	4.13699	1.78232e-28	1.85172e-26	hexokinase-1
									NCU01281		4.13022	4.68298e-05	0.000329788	hypothetical protein
									NCU08557		4.11854	9.90797e-13	2.51429e-11	hypothetical protein
									NCU03918	msp-26	4.11361	6.84283e-16	2.3998e-14	hypothetical protein
									NCU06043		4.11114	6.94282e-23	4.34837e-21	GPR/FUN34 family protein
									NCU11291		4.10081	1.21878e-06	1.24429e-05	hypothetical protein
									NCU09958		4.09113	7.73581e-26	6.1545e-24	hypothetical protein
									NCU05663		4.08845	1.13588e-13	3.21506e-12	hypothetical protein
									NCU05770	cat-2	4.0792	5.08019e-11	1.07844e-09	peroxidase/catalase 2
									NCU00732	cyp450-1	4.07781	3.71722e-07	4.20856e-06	trichothecene C-15 hydroxylase
									NCU09830	mig-12	4.07772	2.81821e-24	2.00707e-22	ABC multidrug transporter
									NCU08190		4.07605	1.05924e-34	1.55902e-32	hypothetical protein
									NCU04797	fbp-1	4.07248	3.7691e-28	3.73988e-26	Fructose-1,6-bisphosphatase
									NCU03121		4.07234	1.13894e-09	1.99168e-08	hypothetical protein
									NCU06128		4.05833	2.3385e-12	5.72057e-11	hypothetical protein
									NCU06803	gdc-2	4.05353	6.84804e-16	2.3998e-14	glutamate decarboxylase-2
									NCU01979	cdo-2	4.04264	1.66268e-20	8.84525e-19	catechol dioxygenase-2
									NCU00246		4.02726	1.22636e-10	2.51277e-09	hypothetical protein
									NCU04751		4.00905	1.43856e-05	0.000115385	hypothetical protein
									NCU08851		4.00018	1.21389e-23	7.9999e-22	hypothetical protein
									NCU06575		3.96515	8.77712e-08	1.12825e-06	hypothetical protein
									NCU16341		3.96099	1.1141e-08	1.68759e-07	hypothetical protein
									NCU09788	nuc-14	3.95082	3.72194e-22	2.13431e-20	nuclease-14
									NCU12107	#N/A	3.94144	5.88552e-08	7.79235e-07	#N/A
									NCU08364	chol-16	3.93208	2.09795e-14	6.64051e-13	choline-16
									NCU09520		3.92512	4.90002e-14	1.46189e-12	Putative histidine kinase, two-component system
									NCU02704		3.9193	7.64843e-14	2.23653e-12	branched-chain alpha-keto acid dehydrogenase E2 component
									NCU16489		3.91894	5.39002e-08	7.20109e-07	hypothetical protein
									NCU15830		3.90736	1.44839e-22	8.70118e-21	hypothetical protein
									NCU08412	gh5-7	3.90711	1.03663e-08	1.58108e-07	endo-beta-1,4-mannanase
									NCU05236		3.90474	1.19416e-07	1.49583e-06	hypothetical protein
									NCU07511	het-14	3.90034	1.44188e-05	0.000115547	hypothetical protein
									NCU01417	prp-1	3.88827	5.20082e-29	5.67018e-27	propionate-CoA ligase
									NCU10436		3.87487	4.13279e-11	8.81561e-10	soluble Cell Wall protein
									NCU01608		3.87236	1.91925e-12	4.76126e-11	hypothetical protein
									NCU01055	trm-50	3.85881	6.17894e-13	1.61438e-11	chromate ion transporter
									NCU10007	acu-9	3.85607	3.97334e-39	7.97468e-37	malate synthase, variant 1
									NCU03648	gne-1	3.85577	8.50267e-07	9.04664e-06	glutaminase-1
									NCU05169	cat-4	3.8486	8.02676e-18	3.47472e-16	catalase 2
									NCU00790	hak-1	3.84608	2.61224e-09	4.35259e-08	potassium transporter hak-1
									NCU16942		3.84575	1.4737e-06	1.48226e-05	hypothetical protein
									NCU10015	mox-7	3.84276	4.44608e-16	1.58961e-14	monooxygenase-7
									NCU05766		3.84028	4.42901e-08	6.00808e-07	hypothetical protein
									NCU03049	mox-3	3.82884	3.55428e-08	4.91203e-07	monooxygenase-3
									NCU07898	gh61-13	3.79903	2.41441e-12	5.88996e-11	endoglucanase IV
									NCU05951		3.79638	3.28797e-27	2.90361e-25	hypothetical protein
									NCU07668	mdr-12	3.78593	3.02381e-11	6.62612e-10	multi-drug resistance-12
									NCU03295	cou-2	3.78274	4.31743e-19	2.08346e-17	coumarate-2
									NCU07805	nit-15	3.77898	2.05239e-08	2.9664e-07	hypothetical protein
									NCU01212		3.77024	2.21385e-06	2.13201e-05	hypothetical protein
									NCU04078	adh-11	3.7479	6.86898e-29	7.39756e-27	alcohol dehydrogenase-11
									NCU05652		3.745	4.02215e-08	5.51546e-07	hypothetical protein
									NCU05977	dps-1	3.73144	2.00429e-17	8.23251e-16	dihydropicolinate synthase-1
									NCU09209	gao-1	3.72931	1.44059e-12	3.61416e-11	galactose oxidase-1
									NCU05148		3.72138	6.97531e-13	1.81708e-11	hypothetical protein
									NCU07976		3.72123	9.13124e-05	0.000593363	hypothetical protein
									NCU07523	cgl-1	3.71126	1.10319e-14	3.58173e-13	Conidia beta-glucanase gene 1
									NCU07619		3.70025	1.12512e-06	1.16074e-05	FAD binding domain-containing protein
									NCU08850	mus-18	3.69148	3.22411e-17	1.31208e-15	UV-endonuclease UVE-1
									NCU07463		3.6872	3.54434e-05	0.000259325	hypothetical protein
									NCU02329		3.68525	1.36435e-06	1.38172e-05	hypothetical protein
									NCU10291		3.67225	2.68431e-09	4.46425e-08	hypothetical protein
									NCU10895	msh4	3.65673	2.75616e-05	0.000207853	mutS ortholog 4 protein
									NCU08640		3.63261	2.37971e-05	0.000181166	hypothetical protein
									NCU06597	mkr-4	3.62286	2.31768e-09	3.88376e-08	hypothetical protein
									NCU05627	sut-7	3.61864	7.17631e-12	1.67656e-10	sugar transporter-7
									NCU00638		3.57138	1.02847e-07	1.30871e-06	hypothetical protein
									NCU03643	far-2	3.55917	7.7299e-17	2.99398e-15	Quinic acid-responsive cutinase transcription factor 1 beta
									NCU04435	aap-22	3.53907	6.188e-09	9.81082e-08	general amino acid permease AGP3
									NCU06058		3.53841	2.4771e-10	4.7867e-09	amidohydrolase 2
									NCU04167		3.53809	2.62123e-14	8.06553e-13	hypothetical protein
									NCU09441		3.52418	2.79812e-05	0.000210299	hypothetical protein
									NCU06328		3.52202	3.93505e-09	6.41152e-08	hypothetical protein
									NCU10038	gdp-1	3.51779	4.08647e-20	2.09812e-18	glycerophosphoryl diester phosphodiesterase-1
									NCU12051		3.48599	5.42418e-06	4.79129e-05	hypothetical protein
									NCU08232	gt32-1	3.48477	2.60582e-05	0.000197189	alpha-1,6-mannosyltransferase Och1
									NCU07927	mic-28	3.48413	1.02078e-09	1.80537e-08	mitochondrial carrier protein
									NCU05018		3.4809	1.3014e-09	2.25346e-08	hypothetical protein
									NCU07860	gh13-5	3.47242	2.49722e-15	8.58091e-14	Alpha-glucosidase
									NCU02322	man-2	3.46575	6.05058e-13	1.58554e-11	mannose-6-phosphate isomerase
									NCU09652	gh43-5	3.44273	1.33083e-10	2.7205e-09	Beta-xylosidase
									NCU10507		3.44101	6.26774e-24	4.25772e-22	hypothetical protein
									NCU07273		3.43723	2.45756e-07	2.85938e-06	hypothetical protein
									NCU04931		3.43157	3.14062e-05	0.000233654	hypothetical protein
									NCU10572		3.42892	1.31472e-09	2.2649e-08	short chain oxidoreductase
									NCU06614		3.42651	2.20812e-06	2.12881e-05	hypothetical protein
									NCU07008	cao-1	3.41415	1.96984e-07	2.33813e-06	carotenoid oxygenase 1
									NCU02583	gla-2	3.41232	6.99279e-27	5.99547e-25	alpha-glucosidase, variant 1
									NCU09230	cys-16	3.40892	2.92405e-18	1.31746e-16	Cystathionine gamma-lyase
									NCU09186		3.40883	3.17669e-07	3.62915e-06	hypothetical protein
									NCU05885	mox-5	3.40428	1.51499e-10	3.06856e-09	monooxygenase-5
									NCU07531	trm-49	3.39736	7.78599e-12	1.79995e-10	copper-transporting ATPase
									NCU01063		3.38933	6.00416e-20	3.02987e-18	hypothetical protein
									NCU04395	neg-1	3.38107	3.9734e-14	1.20581e-12	endo-1,6-beta-D-glucanase
									NCU04538		3.37965	1.20948e-11	2.7109e-10	hypothetical protein
									NCU05006	cyp450-8	3.37434	3.39508e-19	1.64736e-17	Cytochrome P450
									NCU04525		3.37311	2.77887e-22	1.61448e-20	hypothetical protein
									NCU06326	ply-1	3.37003	2.35726e-10	4.60552e-09	pectate lyase 1
									NCU07906		3.3674	1.87805e-05	0.000145995	Methyltransferase
									NCU07454		3.36404	9.83729e-08	1.25358e-06	MAC1 interacting protein 1
									NCU07553		3.3451	3.55146e-23	2.3061e-21	hypothetical protein
									NCU09906		3.33579	1.36228e-12	3.42744e-11	hypothetical protein
									NCU06613	tam-3	3.33223	3.15106e-08	4.43105e-07	ammonium transporter
									NCU01424		3.32788	3.90912e-17	1.56915e-15	DUF636 domain-containing protein
									NCU05078		3.30605	2.12377e-07	2.50067e-06	protein-beta-aspartate methyltransferase
									NCU01790		3.29852	1.73251e-13	4.79616e-12	hypothetical protein
									NCU03318		3.28502	8.34447e-11	1.72576e-09	hypothetical protein
									NCU08747		3.28142	3.94001e-11	8.45033e-10	monooxygenase
									NCU06062	sit-9	3.26848	6.17921e-17	2.41454e-15	siderophore transport-9
									NCU01112		3.26278	9.65964e-08	1.2345e-06	lipid binding protein
									NCU02086		3.25775	9.25004e-18	3.90847e-16	hypothetical protein
									NCU04959	gh16-4	3.25751	1.34804e-22	8.21002e-21	secreted glucosidase
									NCU06890		3.25345	8.17676e-15	2.67441e-13	hypothetical protein
									NCU12040		3.24909	1.89394e-07	2.25714e-06	hypothetical protein
									NCU09210		3.24722	2.8525e-08	4.03692e-07	dyp-type peroxidase
									NCU07288		3.22699	2.08983e-28	2.14597e-26	hypothetical protein
									NCU09532		3.22518	3.12904e-11	6.82284e-10	L-threo-3-deoxy-hexulosonate aldolase
									NCU09470		3.22434	4.13615e-05	0.000297688	hypothetical protein
									NCU04208		3.22058	1.15222e-09	2.01092e-08	hypothetical protein
									NCU04866	ada-6	3.22028	1.33635e-09	2.29598e-08	All development-altered regulator ADA-6
									NCU07337		3.21889	3.76608e-14	1.14684e-12	hypothetical protein
									NCU09524		3.21215	8.78803e-07	9.3054e-06	hypothetical protein
									NCU00985	gh2-4	3.19738	2.40984e-05	0.000183302	hydrolase
									NCU04480		3.19176	2.27362e-06	2.17533e-05	hypothetical protein
									NCU11405	gh71-3	3.18713	7.38109e-07	7.94908e-06	alpha-1,3-glucanase/mutanase
									NCU06327	cyp450-29	3.18249	1.54177e-06	1.53846e-05	benzoate 4-monooxygenase cytochrome P450
									NCU00175	tpd-1	3.17995	4.43315e-05	0.000315719	terpenoid-1
									NCU01678		3.17962	4.07463e-15	1.363e-13	amine oxidase, variant 1
									NCU10276	aap-11	3.17492	8.33723e-23	5.18493e-21	hypothetical protein
									NCU00250		3.17306	1.44645e-08	2.14985e-07	hypothetical protein
									NCU08076		3.16765	1.35569e-11	3.03092e-10	TPR domain-containing protein
									NCU09403	nmr-3	3.16728	1.83811e-09	3.09778e-08	nitrogen metabolite regulation-3
									NCU05501		3.16266	2.08286e-07	2.45905e-06	hypothetical protein
									NCU07664		3.16237	3.34197e-08	4.66977e-07	hypothetical protein
									NCU09978		3.15639	6.94941e-12	1.62786e-10	hypothetical protein
									NCU01230		3.14844	6.40533e-15	2.13455e-13	serum paraoxonase/arylesterase
									NCU06864		3.13885	2.02607e-13	5.5566e-12	cAMP-independent regulatory protein pac2
									NCU09992	spr-9	3.13417	5.32946e-19	2.53035e-17	serine protease-9
									NCU00821	sut-15	3.12459	1.71185e-22	1.01459e-20	sugar transporter-15
									NCU03617		3.12011	3.15638e-09	5.21984e-08	haloacid dehalogenase
									NCU03506		3.12011	3.11418e-11	6.80726e-10	hypothetical protein
									NCU00721	aap-24	3.11597	3.57119e-06	3.31622e-05	proline-specific permease
									NCU00859		3.11375	8.28733e-18	3.56409e-16	hypothetical protein
									NCU07607	sut-16	3.11064	8.03753e-14	2.33485e-12	sugar transporter-16
									NCU01970		3.10672	2.75846e-16	1.00661e-14	DUF718 domain-containing protein
									NCU06009		3.10561	5.88357e-14	1.72617e-12	oxidoreductase
									NCU08721		3.10491	8.75254e-13	2.24691e-11	hypothetical protein
									NCU03416	tbf1	3.10286	8.31393e-18	3.56409e-16	telomeric repeat binding factor 1
									NCU05209		3.0952	1.28567e-07	1.58571e-06	hypothetical protein
									NCU07340	cbh-1	3.08789	1.88358e-08	2.74941e-07	exoglucanase 1
									NCU07326	gh43-6	3.08634	2.01153e-13	5.5339e-12	hypothetical protein
									NCU05068		3.08289	7.12825e-09	1.1201e-07	hypothetical protein
									NCU02916	gh61-3	3.07846	5.68456e-22	3.19747e-20	endoglucanase II
									NCU03374		3.06731	1.27769e-07	1.58029e-06	hypothetical protein
									NCU07074		3.06483	5.10502e-06	4.54002e-05	hypothetical protein
									NCU03821		3.06468	1.56751e-05	0.000124038	hypothetical protein
									NCU02239		3.06248	2.47652e-10	4.7867e-09	hypothetical protein
									NCU02879	trm-38	3.05961	8.36872e-07	8.92562e-06	zinc/iron transporter
									NCU05159	ce5-2	3.05829	1.04357e-16	4.00686e-15	acetylxylan esterase
									NCU06583	stk-44	3.04971	1.79874e-06	1.77681e-05	serine/threonine protein kinase-44
									NCU08333		3.04365	6.82846e-15	2.267e-13	bleomycin hydrolase
									NCU06334		3.02771	1.29364e-09	2.24443e-08	hypothetical protein
									NCU04862		3.01804	2.06822e-10	4.08601e-09	hypothetical protein
									NCU07064		3.01299	1.5287e-05	0.000121185	L-galactonate dehydratase
									NCU01074		3.01256	2.70046e-11	5.93229e-10	hypothetical protein
									NCU00591	mcc-1	3.00423	2.27344e-24	1.64563e-22	methylcrotonyl carboxylase-1
									NCU09459		3.00234	3.13139e-05	0.000233164	hypothetical protein
									NCU05820		2.99465	5.30606e-11	1.121e-09	hypothetical protein
									NCU04430		2.99325	5.4111e-08	7.20746e-07	leupeptin-inactivating enzyme 1
									NCU02127	mcc-2	2.98052	5.65541e-14	1.66476e-12	methylcrotonyl carboxylase-2
									NCU00461	gdh-1	2.9788	1.32162e-22	8.10502e-21	NAD-specific glutamate dehydrogenase
									NCU02877		2.97759	1.3884e-08	2.07461e-07	hypothetical protein
									NCU00836	gh61-7	2.96928	4.26777e-08	5.80146e-07	glycosylhydrolase family 61-7 protein
									NCU08949		2.96235	4.48919e-12	1.06857e-10	hypothetical protein
									NCU05629		2.95937	3.62397e-07	4.10825e-06	hypothetical protein
									NCU00875		2.95834	3.07148e-05	0.00022909	hypothetical protein
									NCU08271	gtp-15	2.9567	2.07823e-10	4.09662e-09	guanine triphosphate binding-15
									NCU00097	bek-1	2.95579	1.56895e-07	1.90393e-06	BEAK-1
									NCU06603		2.95395	7.64741e-09	1.1953e-07	ThiJ/PfpI family protein
									NCU00331		2.93992	8.55184e-09	1.3203e-07	hypothetical protein
									NCU01427	al-3	2.93938	1.21208e-24	8.9199e-23	geranylgeranyl pyrophosphate synthetase
									NCU04521		2.93178	5.63613e-11	1.18506e-09	hypothetical protein
									NCU09761		2.93055	3.84494e-05	0.000279232	hypothetical protein
									NCU07723		2.92616	3.78774e-07	4.27197e-06	norsolorinic acid reductase
									NCU07363		2.92395	4.86297e-17	1.93446e-15	hypothetical protein
									NCU07474		2.92101	1.47674e-08	2.18443e-07	ergot alkaloid biosynthetic protein A
									NCU05909		2.92072	3.9424e-11	8.45033e-10	hypothetical protein
									NCU00873		2.91544	5.77723e-09	9.17602e-08	hypothetical protein
									NCU12050		2.91375	1.27379e-07	1.57768e-06	hypothetical protein
									NCU05784		2.91024	4.20907e-06	3.82804e-05	hypothetical protein
									NCU07358		2.90973	3.01116e-05	0.000225161	hypothetical protein
									NCU04298	aro-10	2.88969	3.14232e-08	4.42581e-07	Pentafunctional arom polypeptide
									NCU00876	fer-3	2.88036	8.19243e-07	8.74817e-06	ferric reductase-3
									NCU11211		2.87023	0.000166381	0.000998173	hypothetical protein
									NCU08857		2.86704	6.75726e-12	1.58706e-10	hypothetical protein, variant 1
									NCU07338	gt32-2	2.85169	2.48131e-08	3.55721e-07	alpha-1,6-mannosyltransferase Och1
									NCU07335		2.84468	7.56217e-06	6.46304e-05	hypothetical protein
									NCU03372	fam-8	2.81741	1.75924e-07	2.10799e-06	nonspecific lipid-transfer protein
									NCU03693		2.81525	1.78878e-17	7.38166e-16	oxidoreductase
									NCU10546	cou-1	2.81291	3.42519e-07	3.89792e-06	coumarate-1
									NCU09425	ndvB	2.80882	3.45991e-08	4.81173e-07	cellobionic acid phosphorylase
									NCU06358	sut-8	2.80626	1.65698e-10	3.33321e-09	sugar transporter-8
									NCU00855		2.80345	8.73593e-06	7.38249e-05	hypothetical protein
									NCU02338		2.80185	5.10459e-08	6.85086e-07	secreted protein
									NCU00765	aap-2	2.80128	1.45035e-05	0.000116015	amino acid permease 2
									NCU01275		2.79704	1.02859e-13	2.93016e-12	oxidoreductase
									NCU03569		2.79303	1.58744e-06	1.58225e-05	hypothetical protein
									NCU04230	acu-3	2.78905	1.13027e-08	1.70915e-07	isocitrate lyase
									NCU08127	gh76-3	2.77944	3.29149e-05	0.000243648	glycosylhydrolase family 76-3 protein
									NCU04880		2.76911	1.9954e-12	4.92217e-11	hypothetical protein
									NCU04881		2.7664	8.00324e-12	1.83576e-10	hypothetical protein
									NCU04491		2.7604	3.16653e-05	0.000235384	hypothetical protein
									NCU08880	aap-18	2.75219	3.77302e-10	7.13481e-09	neutral amino acid permease
									NCU06061		2.752	5.16001e-17	2.04341e-15	oxidoreductase
									NCU00911	cps-1	2.74941	1.51905e-14	4.87809e-13	polysaccharide synthase Cps1p
									NCU09805	gh13-2	2.73983	2.68278e-06	2.54202e-05	Alpha-amylase
									NCU16710		2.73133	6.96582e-08	9.08637e-07	hypothetical protein
									NCU00803		2.73011	3.3431e-11	7.23602e-10	MFS transporter
									NCU04626	gpr-2	2.72239	3.13802e-10	6.0054e-09	G-protein coupled receptor
									NCU04884	gh31-4	2.7197	1.35555e-10	2.76464e-09	alpha/beta hydrolase fold protein
									NCU06860	mdr-15	2.71836	9.61928e-13	2.44806e-11	multi-drug resistance-15
									NCU02512		2.71773	3.34821e-10	6.38619e-09	hypothetical protein
									NCU07385		2.70715	1.13717e-06	1.17181e-05	hypothetical protein
									NCU06125		2.70595	5.43605e-17	2.14311e-15	hypothetical protein
									NCU09031		2.70041	4.07125e-08	5.57297e-07	hypothetical protein
									NCU02939		2.69397	0.000100455	0.000643307	hypothetical protein
									NCU02787	sah-12	2.69263	1.8252e-18	8.32973e-17	hypothetical protein
									NCU05381		2.68983	1.32061e-07	1.62654e-06	hypothetical protein
									NCU02080		2.67843	4.80137e-18	2.1307e-16	hypothetical protein
									NCU09800	tdo-5	2.67314	5.99929e-10	1.09012e-08	taurine dioxygenase-5
									NCU06341		2.67017	4.03502e-13	1.07329e-11	MFS transporter, variant 1
									NCU05681		2.66836	9.43861e-12	2.14826e-10	hypothetical protein
									NCU07327		2.6567	1.70209e-14	5.40688e-13	hypothetical protein
									NCU08530		2.65127	4.37172e-05	0.000311847	hypothetical protein
									NCU16678		2.6508	2.40739e-08	3.46248e-07	hypothetical protein
									NCU05060		2.64283	1.03922e-11	2.34714e-10	hypothetical protein
									NCU00825		2.63903	1.90706e-09	3.20786e-08	hypothetical protein
									NCU05154	nca-3	2.63875	7.72561e-05	0.000515293	calcium P-type ATPase
									NCU00801	cdt-1	2.62957	9.45411e-05	0.000610302	MFS lactose permease
									NCU09937	gh76-5	2.62571	1.6063e-07	1.94319e-06	Putative cell wall glycosyl hydrolase
									NCU02700		2.62554	1.19931e-05	9.79748e-05	hypothetical protein
									NCU01517	gla-1	2.61603	1.8228e-09	3.07785e-08	Glucoamylase
									NCU09197		2.60381	1.13802e-05	9.36612e-05	hypothetical protein
									NCU10030	ghx-1	2.60296	6.3078e-10	1.14382e-08	glycosyl hydrolase unclassified family-1
									NCU09169	trg-4	2.60144	6.21904e-05	0.000423115	transcriptional regulator-4
									NCU17055		2.59833	1.69445e-10	3.39546e-09	hypothetical protein
									NCU07102		2.59279	9.89519e-07	1.03414e-05	hypothetical protein
									NCU07597		2.5917	5.28714e-07	5.87305e-06	hypothetical protein
									NCU10063		2.58954	4.07671e-08	5.57297e-07	sugar isomerase
									NCU16861		2.5833	1.0187e-06	1.06257e-05	hypothetical protein
									NCU00766		2.57411	1.58578e-09	2.70871e-08	hypothetical protein
									NCU08516	aep-1	2.57171	7.90927e-08	1.02115e-06	aldose epimerase-1
									NCU08968		2.54909	2.23992e-12	5.49465e-11	dimethyladenosine transferase
									NCU04953	apr-7	2.54738	9.59482e-10	1.71175e-08	penicillopepsin
									NCU00509		2.53504	6.16854e-06	5.40957e-05	hypothetical protein
									NCU04930	cea-6	2.53136	4.55457e-05	0.000322539	hypothetical protein
									NCU06265	ham-13	2.53084	0.000101048	0.000646633	Hyphal anastamosis-13 protein
									NCU00835		2.52972	2.53606e-05	0.000192075	hypothetical protein
									NCU05973	nst-6	2.5227	8.57722e-07	9.11498e-06	NAD-dependent deacetylase sirtuin-5
									NCU04537	sut-22	2.51988	3.2803e-05	0.000243023	sugar transporter-22
									NCU09057		2.51842	8.25303e-05	0.000544305	hypothetical protein
									NCU00832		2.50745	6.4931e-08	8.53282e-07	hypothetical protein
									NCU09356		2.5033	7.84562e-07	8.40834e-06	hypothetical protein
									NCU04941		2.49168	3.71189e-06	3.41812e-05	hypothetical protein
									NCU01900	gh43-2	2.48922	3.17434e-05	0.000235766	xylosidase/arabinosidase
									NCU07967		2.487	1.50916e-16	5.62339e-15	hypothetical protein
									NCU08418	tpp-2	2.48598	2.29722e-09	3.85679e-08	tripeptidyl-peptidase
									NCU09680	gh6-2	2.47438	2.2153e-10	4.33776e-09	exoglucanase 2
									NCU01162	gel-1	2.47343	1.72328e-09	2.92097e-08	glycolipid-anchored surface protein 5
									NCU07917		2.47147	1.01343e-05	8.44306e-05	hypothetical protein
									NCU01651		2.47113	1.2631e-07	1.56728e-06	hypothetical protein
									NCU02946		2.47025	4.73396e-08	6.38254e-07	mitochondrial carrier domain-containing protein
									NCU02596		2.46761	3.11125e-06	2.91362e-05	hypothetical protein
									NCU04908		2.46639	6.83809e-06	5.91451e-05	hypothetical protein
									NCU09259		2.4598	7.90899e-12	1.82361e-10	hypothetical protein
									NCU09407	lpl-4	2.45955	1.09064e-17	4.56467e-16	patatin family phospholipase
									NCU06312	gpr-4	2.45877	6.27809e-17	2.44237e-15	G-protein-coupled receptor 4 protein
									NCU06079		2.4554	4.65363e-10	8.67009e-09	hypothetical protein
									NCU06618	mpr-7	2.45507	4.80015e-12	1.13952e-10	metalloprotease-7
									NCU16589		2.45457	6.42637e-10	1.16294e-08	hypothetical protein
									NCU09335		2.4497	7.93264e-06	6.74886e-05	hypothetical protein
									NCU00831	scp	2.44404	7.60877e-15	2.51659e-13	extracellular serine carboxypeptidase
									NCU02130		2.43733	1.68133e-15	5.84559e-14	hypothetical protein
									NCU02989		2.43153	7.20704e-12	1.6793e-10	hypothetical protein
									NCU04436		2.42792	7.33542e-06	6.30147e-05	hypothetical protein
									NCU03066	rbg-33	2.41289	6.90254e-09	1.09045e-07	GTP-binding protein
									NCU06932		2.40956	6.52455e-06	5.68228e-05	F-box domain-containing protein
									NCU08921		2.40591	6.92448e-08	9.04587e-07	hypothetical protein
									NCU04787	bfr1	2.4017	1.87185e-05	0.000145642	bfr-2
									NCU05035	vad-12	2.3939	3.26807e-07	3.72391e-06	hypothetical protein
									NCU07255		2.39288	2.09218e-10	4.11492e-09	hypothetical protein, variant 1
									NCU07267	bli-3	2.38918	6.48662e-05	0.000438953	bli-3
									NCU09758		2.38779	2.78738e-13	7.57395e-12	Ras guanine-nucleotide exchange protein
									NCU08518		2.38137	2.56553e-09	4.28284e-08	hypothetical protein
									NCU00276	mip-1	2.37707	1.94646e-10	3.87145e-09	DNA polymerase gamma
									NCU09062		2.363	6.14831e-05	0.000418625	hypothetical protein
									NCU05151	phk-1	2.35863	1.18991e-05	9.73871e-05	phosphoketolase-1
									NCU08490	trm-20	2.35641	8.53833e-05	0.000559777	hypothetical protein
									NCU02361	fma-1	2.34779	3.77306e-12	9.00769e-11	formamidase-1
									NCU03172		2.33827	2.15481e-05	0.00016504	hypothetical protein
									NCU02521		2.33682	4.73137e-05	0.00033293	hypothetical protein
									NCU06650	spp-3	2.32657	8.06737e-05	0.000533655	secretory phospholipase A2
									NCU00608		2.32466	2.83156e-07	3.24747e-06	AMP-binding enzyme
									NCU08413		2.32063	0.000110823	0.000701059	hypothetical protein
									NCU00722		2.31607	1.1841e-06	1.21449e-05	amidohydrolase
									NCU06933		2.31289	7.35e-07	7.92525e-06	hypothetical protein
									NCU04273		2.31127	7.93584e-08	1.02309e-06	RNA-binding protein
									NCU01750		2.3104	2.85195e-12	6.91911e-11	hypothetical protein
									NCU01266	plc-2	2.30554	6.08807e-08	8.01248e-07	phospholipase C-2
									NCU09267	cuo-2	2.30527	3.66957e-06	3.40399e-05	copper radical oxidase
									NCU03753	ccg-1	2.30468	1.40947e-06	1.42577e-05	clock controlled protein CCG-1
									NCU00695		2.30364	2.66612e-22	1.55924e-20	hypothetical protein
									NCU08556		2.30173	1.41554e-06	1.43028e-05	hypothetical protein
									NCU01357		2.29946	1.44428e-07	1.76654e-06	hypothetical protein
									NCU07956	rrm-10	2.29513	7.96355e-11	1.65863e-09	rRNA maturation-10
									NCU04455		2.29144	6.47625e-10	1.16957e-08	hypothetical protein
									NCU01607		2.28119	9.28913e-10	1.66057e-08	hypothetical protein
									NCU02327		2.27693	4.83414e-05	0.000338543	hypothetical protein
									NCU07804		2.26992	1.10126e-07	1.3953e-06	hypothetical protein
									NCU01154	sub-1	2.26907	3.54913e-08	4.91203e-07	submerged protoperithecia-1
									NCU01022	utp25	2.26621	4.49894e-05	0.000319496	DUF1253 domain-containing protein
									NCU00329	vad-1	2.26358	1.21191e-07	1.51378e-06	VAD-1
									NCU08821		2.26319	2.13686e-12	5.25645e-11	hypothetical protein
									NCU02679	cea-1	2.26065	1.98846e-07	2.35706e-06	carboxylesterase
									NCU04823	adh-12	2.25541	4.03927e-05	0.000291428	alcohol dehydrogenase-12
									NCU11306	cyp450-32	2.24679	1.93254e-06	1.89836e-05	cytochrome P450 2C30
									NCU02179	ldh-3	2.24063	1.2048e-07	1.50702e-06	D-lactate dehydrogenase
									NCU04295	tcf-7	2.22946	8.78474e-05	0.000573802	transcription factor-7
									NCU02948	ncw-4	2.22347	4.61072e-14	1.38494e-12	non-anchored cell wall protein 4
									NCU07157		2.22281	4.07893e-09	6.60937e-08	hypothetical protein
									NCU02343	gh51-1	2.21351	2.73704e-05	0.000206588	alpha-L-arabinofuranosidase 2
									NCU02850	adh-4	2.20526	5.2769e-05	0.000366355	alcohol dehydrogenase-4
									NCU02031	cyp450-5	2.20375	0.000160725	0.000969894	hypothetical protein
									NCU02990		2.20271	9.91419e-06	8.30666e-05	hypothetical protein
									NCU03383		2.20001	1.46481e-05	0.00011696	hypothetical protein
									NCU09419	cyp450-25	2.19966	1.93906e-12	4.7966e-11	cytochrome P450 3A4
									NCU04416		2.19566	7.81766e-09	1.2176e-07	hypothetical protein
									NCU07941	aat-2	2.19536	2.51418e-14	7.77957e-13	aspartate aminotransferase
									NCU00586	ncw-6	2.19237	3.09077e-05	0.000230334	non-anchored cell wall protein 6
									NCU06173	sgr-21	2.1916	5.4307e-10	9.97058e-09	hypothetical protein, variant 1
									NCU08042	clr-2	2.19138	1.23136e-07	1.53373e-06	Cellulose degradation regulator 2
									NCU09843	rbg-6	2.18251	1.56954e-07	1.90393e-06	WD repeat containing protein 57
									NCU04486		2.18198	1.21012e-06	1.2383e-05	hypothetical protein
									NCU07342		2.17904	6.38551e-05	0.000433439	hypothetical protein
									NCU02852	cyp450-31	2.17889	4.25664e-06	3.86512e-05	Cytochrome P450
									NCU05700	gt55-1	2.17877	8.83935e-09	1.35757e-07	mannosyl-3-phosphoglycerate synthase
									NCU01595	rrm-11	2.17705	4.57313e-10	8.53812e-09	rRNA maturation-11
									NCU09820		2.1753	4.78879e-07	5.34637e-06	hypothetical protein
									NCU10597	fgr-1	2.17385	1.77067e-05	0.000138747	hypothetical protein
									NCU03805		2.17287	1.06284e-05	8.80483e-05	hypothetical protein
									NCU03032	bet-6	2.15165	2.35807e-07	2.75451e-06	betaine-6
									NCU08274		2.15104	9.21854e-05	0.000597277	hypothetical protein
									NCU06747		2.1479	2.07166e-05	0.000159224	hypothetical protein
									NCU07247	gsl-13	2.14629	2.61602e-08	3.73216e-07	DUF6 domain-containing protein
									NCU00263	spr-10	2.14601	0.000128398	0.000798507	serine protease-10
									NCU05920		2.14567	1.1797e-07	1.47991e-06	hypothetical protein
									NCU07210		2.14155	5.34256e-10	9.8292e-09	hypothetical protein
									NCU03764	ytm1	2.13381	2.76096e-06	2.60675e-05	microtubule associated protein, variant 1
									NCU08842		2.13176	1.34933e-05	0.000108921	hypothetical protein
									NCU04942	aap-7	2.12491	1.74648e-08	2.55774e-07	methionine permease
									NCU04456		2.11327	4.80018e-09	7.67942e-08	hypothetical protein
									NCU05024	ff-11	2.11061	3.18509e-07	3.63405e-06	hypothetical protein
									NCU04496		2.10854	1.04933e-05	8.71741e-05	hypothetical protein
									NCU09199	ty-6	2.10807	3.86027e-09	6.3013e-08	tyrosinase-6
									NCU03043	acon-4	2.09918	1.0254e-05	8.5347e-05	C2H2 finger domain-containing protein FlbC
									NCU00919	drh-16	2.09368	1.70051e-05	0.000133724	ATP-dependent RNA helicase rok-1
									NCU09444	mdr-16	2.09132	0.000133919	0.0008276	multi-drug resistance-16
									NCU02913	dnr-17	2.0898	2.77099e-05	0.000208794	DNA repair-17
									NCU09427	gpr-3	2.08936	3.14177e-10	6.0054e-09	G-protein coupled receptor
									NCU00299		2.0872	5.00044e-12	1.18388e-10	peroxisomal D3,D2-enoyl-CoA isomerase
									NCU08356	aam-1	2.08475	7.43916e-05	0.000496563	acetamidase-1
									NCU08541		2.08003	5.33163e-05	0.000369283	hypothetical protein
									NCU01989		2.07402	3.66541e-05	0.000267073	hypothetical protein
									NCU07798		2.06483	1.89311e-05	0.000146907	hypothetical protein
									NCU02328		2.06455	3.89873e-05	0.000282442	O-methyltransferase
									NCU16555		2.04733	8.31911e-05	0.000547182	hypothetical protein
									NCU00846		2.04256	0.000127082	0.000791441	hypothetical protein
									NCU03294		2.03711	6.87318e-05	0.000462278	hypothetical protein
									NCU07353		2.03398	1.98367e-05	0.000153459	UPF0499 protein
									NCU04287		2.03208	1.20842e-12	3.04902e-11	hypothetical protein
									NCU09437	rbg-1	2.03088	9.13554e-08	1.16922e-06	hypothetical protein
									NCU02259		2.03057	4.62554e-13	1.223e-11	hypothetical protein
									NCU01182		2.02998	2.55835e-09	4.27894e-08	hypothetical protein
									NCU09679		2.02951	4.01607e-05	0.000289991	hypothetical protein
									NCU08559		2.02542	2.05495e-05	0.000158215	hypothetical protein
									NCU09839		2.02243	8.77293e-09	1.34972e-07	hypothetical protein
									NCU00677		2.01401	6.04149e-06	5.31398e-05	phenylacetyl-CoA ligase
									NCU08231		2.01154	3.47231e-05	0.000254896	acyltransferase
									NCU09489	emp-11	2.01136	8.85748e-07	9.35651e-06	Phosphoglycerate mutase
									NCU06118	nop9	2.01014	1.52689e-06	1.52706e-05	hypothetical protein
									NCU00501		2.00974	1.40179e-05	0.000112949	nucleolar complex protein 4
									NCU07788	col-26	2.00715	3.93022e-13	1.04857e-11	fungal specific transcription factor
									NCU09579	adh-13	2.00493	4.18755e-08	5.70683e-07	retinol dehydrogenase 12
									NCU06520	drh-5	2.00139	3.53439e-06	3.28549e-05	ATP-dependent RNA helicase dbp-7

## Sheet: 3. DEGs WT_CON_Light
									Up- and Downregulated DEGs in the WT strain by asexual develoment (conidiation) exposed to 30 min light Comparison between M (mycelium grown in the flask for 24h) and A15 Light (aerial hyphae developed for 14.5h in dark and then exposed to 30 min light) (1038 genes)
									DEGs upregulated (730 genes)							DEGs downregulated (308 genes)
									Gene ID	Feature	FC Log2	P-value	FDR	Description		Gene ID	Feature	FC Log2	P-value	FDR	Description
									NCU05567		12.3613	2.09111e-37	5.13077e-35	hypothetical protein		NCU01038		-9.40932	5.83378e-08	6.92244e-07	hypothetical protein
									NCU07067	gh47-5	11.9931	6.56252e-25	7.15638e-23	mannosyl-oligosaccharide alpha-1,2-mannosidase		NCU09498		-9.27969	3.81581e-10	6.85062e-09	hypothetical protein
									NCU07748		10.8261	2.59284e-11	5.32617e-10	hypothetical protein		NCU00798		-7.927	8.16525e-11	1.5782e-09	hypothetical protein
									NCU08128	cyp450-19	10.6549	1.63355e-29	2.15361e-27	cytochrome-P450-like-19		NCU03476		-7.24864	5.76092e-06	4.61344e-05	hypothetical protein
									NCU05767	znf-10	10.4492	5.70318e-19	3.62419e-17	zinc finger transcription factor-10		NCU16673		-7.04389	9.35286e-24	9.38794e-22	hypothetical protein
									NCU02188	lat-1	10.4324	1.25355e-20	9.46379e-19	arabinose-proton symporter		NCU02798		-6.32186	4.50522e-11	9.02371e-10	hypothetical protein
									NCU08769	con-6	10.3684	0	0	conidiation-specific protein 6		NCU04697	cnh-1	-6.3187	4.14652e-05	0.000269905	cyanide hydratase
									NCU07894	opt-3	10.294	2.95211e-39	8.4116e-37	oligopeptide transporter-3		NCU04276		-5.7595	1.70483e-31	2.68906e-29	hypothetical protein
									NCU07449	mkr-5	10.282	4.51241e-34	8.30378e-32	hypothetical protein		NCU01546	ppy-5	-5.70728	5.95403e-27	7.30443e-25	porphyrin-5
									NCU05639		10.2646	3.81695e-16	1.66084e-14	hypothetical protein		NCU00149		-5.69834	6.77182e-21	5.38878e-19	hypothetical protein
									NCU06505	gh64-2	10.2267	2.33461e-18	1.36567e-16	glucanase B		NCU09165		-5.57067	3.59778e-07	3.68241e-06	hypothetical protein
									NCU09638	pks-5	10.1753	2.37154e-05	0.000164296	polyketide synthase 5		NCU06940		-5.43295	5.9202e-14	1.9155e-12	hypothetical protein
									NCU00852	gh43-1	10.0723	6.42879e-18	3.57141e-16	endo-arabinase		NCU08228	gld-2	-5.3886	1.88297e-23	1.84803e-21	glucose dehydrogenase-2
									NCU05510		10.0639	1.97371e-18	1.16225e-16	hypothetical protein		NCU10014		-5.2973	0	0	hypothetical protein
									NCU08037		10.0403	7.28733e-19	4.59778e-17	hypothetical protein		NCU05338		-5.26157	4.67182e-24	4.79839e-22	hypothetical protein
									NCU08699	bli-4	9.99673	7.36403e-33	1.27542e-30	bli-4 protein		NCU02193	cfp	-4.99655	7.18263e-22	6.34441e-20	Pyruvate decarboxylase
									NCU00607		9.95463	1.68656e-17	8.71191e-16	hypothetical protein		NCU08269	pdx-4	-4.94632	4.37873e-10	7.73547e-09	pyridoxamine 5'-phosphate oxidase
									NCU08770		9.95043	0	0	hypothetical protein		NCU11295		-4.9347	3.24539e-07	3.3489e-06	hypothetical protein
									NCU09055		9.79431	4.98379e-14	1.63044e-12	hypothetical protein		NCU00754	mdr-2	-4.92037	5.13615e-09	7.42515e-08	multidrug resistant protein
									NCU07609		9.70257	2.58997e-17	1.29984e-15	MFS transporter		NCU10051	fhb-2	-4.76044	1.24315e-30	1.80013e-28	Flavohemoglobin
									NCU03991	soa-2	9.62076	1.28365e-16	5.78496e-15	sterol O-acyltransferase-2		NCU01754	adh-1	-4.73377	2.91579e-12	7.09508e-11	alcohol dehydrogenase I
									NCU06895	cyp450-15	9.54318	2.45262e-30	3.385e-28	cytochrome P450 4A5		NCU07352		-4.6945	7.17817e-14	2.30563e-12	hypothetical protein, variant 1
									NCU05858	fam-2	9.50605	2.52715e-32	4.21176e-30	fatty acid oxygenase		NCU06120		-4.54708	1.03237e-08	1.40075e-07	hypothetical protein
									NCU07918		9.48269	6.53355e-16	2.77456e-14	hypothetical protein		NCU01289		-4.53792	1.28837e-08	1.73184e-07	hypothetical protein
									NCU04883	gh18-4	9.4081	0	0	chitinase 1		NCU08226	gt2-4	-4.51369	2.26868e-17	1.1451e-15	hypothetical protein
									NCU08095		9.39575	3.16116e-31	4.81424e-29	hypothetical protein		NCU09345	nmt-1	-4.43597	6.86183e-11	1.34094e-09	thiamine biosynthesis protein NMT-1
									NCU07325	con-10	9.36408	0	0	conidiation-specific protein con-10		NCU07853	use-1	-4.3788	3.81512e-23	3.54726e-21	uricase-1
									NCU05189	gpr-21	9.34498	1.25301e-15	5.12401e-14	hypothetical protein		NCU00878		-4.34355	1.77135e-06	1.59983e-05	hypothetical protein
									NCU09831		9.30105	1.38198e-15	5.62535e-14	hypothetical protein		NCU03208		-4.23382	1.9661e-05	0.000138379	hypothetical protein
									NCU07324	con-13	9.29129	0	0	conidiation-specific protein 13		NCU06137	cyp450-13	-4.16725	6.68369e-06	5.26177e-05	cytochrome P450-like-13
									NCU08457	eas	9.24608	8.2515e-41	2.80329e-38	rodlet protein		NCU07351	gh67-1	-4.16302	1.89198e-09	2.9631e-08	Alpha-glucuronidase
									NCU09698		9.05506	0	0	hypothetical protein		NCU01871	sre-2	-4.15901	7.17819e-12	1.61747e-10	Sterol regulatory element binding protein sre-2, putative
									NCU08469		9.04861	1.30417e-11	2.81656e-10	hypothetical protein		NCU02252	emp-6	-4.13913	3.14377e-15	1.21262e-13	Phosphoglycerate mutase
									NCU09734		9.01254	0	0	hypothetical protein		NCU01483		-4.13795	7.42545e-11	1.44469e-09	hypothetical protein
									NCU05819	gh125-3	8.89712	4.366e-42	1.60709e-39	DUF1237 domain-containing protein		NCU00992		-4.03181	6.41168e-12	1.47102e-10	hypothetical protein, variant 1
									NCU00850		8.81581	2.16773e-12	5.39369e-11	hypothetical protein		NCU05134		-3.96762	5.31432e-17	2.52373e-15	hypothetical protein
									NCU09859	mpr-9	8.7667	2.74387e-40	8.9765e-38	metalloprotease-9		NCU02096	fhb-1	-3.94069	4.925e-12	1.15698e-10	Flavohemoglobin
									NCU00776	T	8.74013	4.03879e-13	1.13614e-11	Tyrosinase		NCU06110	thi4	-3.89375	1.1797e-07	1.3207e-06	thiazole biosynthetic enzyme
									NCU04533	app	8.64192	1.5859e-15	6.42579e-14	DUF1881 domain-containing protein		NCU06042	fxr-5	-3.89314	2.35669e-08	2.99951e-07	FAD-dependent oxidoreductase-5
									NCU12033	gh18-11	8.52463	4.24833e-12	1.01695e-10	class III chitinase		NCU06301		-3.86616	3.87118e-07	3.94396e-06	hypothetical protein
									NCU02238	mfs-18	8.50324	1.32253e-11	2.84924e-10	pantothenate transporter liz1		NCU07257		-3.85112	4.19032e-06	3.4918e-05	F-box domain-containing protein
									NCU06143	gh115-1	8.50127	1.88394e-09	2.95575e-08	hypothetical protein		NCU01381		-3.82862	5.39344e-10	9.34123e-09	hypothetical protein
									NCU08052	aqp	8.45511	3.33731e-22	3.03901e-20	aquaporin		NCU01873		-3.80978	7.26386e-07	7.10539e-06	hypothetical protein
									NCU01092	cem-5	8.42952	1.43693e-11	3.06579e-10	condensing enzyme (mitochondrial)-5		NCU11356		-3.80845	6.92004e-09	9.77181e-08	phenazine biosynthesis PhzC/PhzF protein
									NCU05859		8.42769	1.35305e-21	1.16034e-19	hypothetical protein		NCU08280	erg-1	-3.79036	5.10314e-10	8.89074e-09	squalene monooxygenase, putative
									NCU09636		8.36927	7.83228e-11	1.51716e-09	hypothetical protein		NCU02194		-3.77848	7.41987e-10	1.25315e-08	hypothetical protein
									NCU00552	al-1	8.36857	0	5.9e-44	phytoene desaturase		NCU09020		-3.7485	1.16015e-06	1.0867e-05	hypothetical protein
									NCU08724		8.31692	1.00066e-10	1.91316e-09	hypothetical protein		NCU06207	erg-3	-3.74245	1.45571e-06	1.3394e-05	C-5 sterol desaturase
									NCU05619		8.30499	6.18925e-32	9.93994e-30	hypothetical protein		NCU09174		-3.67507	3.17523e-08	3.96701e-07	hypothetical protein
									NCU07819	suc-2	8.28976	8.83609e-18	4.81785e-16	succinate-2		NCU16005	rms5	-3.66061	0.000158543	0.000863492	mitochondrial ribosomal protein S5
									NCU08491		8.26796	1.71324e-09	2.70716e-08	hypothetical protein		NCU05561	cmt	-3.61864	1.48266e-38	3.96859e-36	copper metallothionein
									NCU05596		8.23959	1.04148e-10	1.97411e-09	hypothetical protein		NCU06911		-3.61321	3.07892e-14	1.03802e-12	hypothetical protein
									NCU08785	faeD-3.544	8.14481	1.08615e-09	1.7867e-08	fungal cellulose binding domain-containing protein		NCU10042	emp-7	-3.61113	2.59118e-08	3.28378e-07	enolase
									NCU08152	sut-6	8.09308	2.31147e-16	1.01578e-14	sugar transporter-6		NCU11365	egt-2	-3.58339	1.95157e-08	2.52021e-07	aminotransferase
									NCU01861		8.08729	1.22782e-35	2.58222e-33	short chain dehydrogenase/reductase family protein		NCU07405		-3.56584	9.25229e-07	8.86394e-06	hypothetical protein
									NCU00292	cea-3	8.05385	4.51614e-10	7.94642e-09	cholinesterase		NCU04039	nat-3	-3.54376	1.22447e-09	1.99185e-08	N-acetyltransferase-3
									NCU17271		8.05153	5.30131e-09	7.62646e-08	hypothetical protein		NCU01633	sut-5	-3.5305	1.02902e-07	1.1653e-06	sugar transporter-5
									NCU10016		8.02181	1.50626e-32	2.55861e-30	thermophilic desulfurizing enzyme family protein		NCU02623	mhr-1	-3.51495	5.292e-20	3.73954e-18	mitochondrial hypoxia responsive domain-containing protein
									NCU02190	osb-4	8.00062	4.24905e-21	3.44329e-19	oxysterol-binding protein-4		NCU03634		-3.50837	9.99968e-07	9.50777e-06	hypothetical protein
									NCU04471		7.98842	6.15154e-10	1.05919e-08	hypothetical protein		NCU01977	urt-2	-3.46119	2.6984e-12	6.58424e-11	urea transporter, variant 1
									NCU08428		7.9694	6.77834e-10	1.15585e-08	MFS transporter		NCU08390		-3.43864	4.48604e-12	1.06807e-10	hypothetical protein
									NCU06153		7.96522	2.8e-45	1.099e-42	monooxygenase		NCU17064		-3.43709	8.70331e-06	6.67329e-05	5-nitroimidazole antibiotic resistance protein
									NCU05853	sut-12	7.94846	8.56797e-10	1.43335e-08	sugar transporter-12		NCU01428	pur-2	-3.39892	1.1906e-13	3.70301e-12	purine-2
									NCU07821	dam-2	7.94086	2.5471e-18	1.48017e-16	dimethylaniline monooxygenase-2		NCU10775	nox-2	-3.38137	3.21602e-17	1.58699e-15	NADPH oxidase 2
									NCU05953		7.9288	1.38076e-09	2.21311e-08	hypothetical protein		NCU00144		-3.37454	2.27287e-10	4.16679e-09	hypothetical protein
									NCU05822		7.91517	9.00031e-09	1.24413e-07	hypothetical protein		NCU05185	cyp450-9	-3.35667	6.39159e-13	1.7425e-11	bifunctional P-450:NADPH-P450 reductase
									NCU08533		7.91305	3.06429e-07	3.17687e-06	hypothetical protein		NCU08718	gpr-35	-3.33131	8.20919e-05	0.000487966	hypothetical protein
									NCU09049		7.88516	0	0	hypothetical protein		NCU07442	bet-3	-3.33041	6.93396e-12	1.57449e-10	betaine-3
									NCU07820	mfs-29	7.87274	3.13475e-10	5.66242e-09	pantothenate transporter		NCU09354		-3.31448	3.87526e-09	5.7599e-08	hypothetical protein, variant 1
									NCU07517		7.87018	4.10309e-33	7.24851e-31	hypothetical protein		NCU16971		-3.31178	1.29095e-06	1.20031e-05	hypothetical protein
									NCU07130	gh10-4	7.85267	2.39514e-09	3.69865e-08	endo-beta-1,4-D-xylanase		NCU04583		-3.30894	1.01252e-06	9.60642e-06	acetyltransferase
									NCU05126		7.84753	4.7318e-14	1.55955e-12	hypothetical protein		NCU01652	met-21	-3.30755	1.44209e-07	1.59026e-06	methionine-21
									NCU05000		7.83223	2.35374e-11	4.88041e-10	hypothetical protein		NCU00867		-3.30005	1.32364e-08	1.76611e-07	hypothetical protein
									NCU04568	mfs-17	7.76264	4.76818e-35	9.15594e-33	pantothenate transporter liz1		NCU08648	nuc-8	-3.28985	7.99414e-24	8.11635e-22	nuclease-8
									NCU07767		7.75997	4.68567e-08	5.7009e-07	hypothetical protein		NCU11338		-3.28784	6.32355e-06	5.014e-05	hypothetical protein
									NCU02195	aap-23	7.71738	4.22905e-07	4.27405e-06	high affinity methionine permease		NCU00248		-3.27581	2.63034e-06	2.28905e-05	hypothetical protein
[truncated: 654 more rows]

## Sheet: 4. DEGs ∆ve-1_CON_Dark
									Up- and Downregulated DEGs in the ∆ve-1 strain by asexual develoment (conidiation) in dark. Comparison between M (mycelium grown in the flask for 24h) and A15 Dark (aerial hyphae developed for 15h in dark) (1170 genes)
[truncated: 773 more rows]

[truncated: 3 more sheets: 5. DEGs ∆ve-1_CON_Light, 6. DEGs CON, 7. TF regulated by conidiation]
