# Supplementary material for: Transcriptional Regulation by the Velvet Protein VE-1 during Asexual Development in the Fungus Neurospora crassa
Source: mBio. 2022 Aug 1;13(4):e01505-22. doi: 10.1128/mbio.01505-22 (PMC9426599; doi:10.1128/mbio.01505-22)
Supplement: DATA SET S4 [file mbio.01505-22-s0009.xlsx]

## Sheet: SCREENING
List of N. crassa mutants screened for ve-1 phenotype
Gene ID	Gene Name or Symbol	Product Description	velvety phenotype	Computed GO Component IDs	Computed GO Components	Computed GO Function IDs	Computed GO Functions	Computed GO Process IDs	Computed GO Processes	Curated GO Component IDs	Curated GO Components	Curated GO Function IDs	Curated GO Functions	Curated GO Process IDs	Curated GO Processes	EC numbers	EC numbers from OrthoMCL
NCU00017		hypothetical protein	N/A	GO:0042025;GO:0005634	host cell nucleus;nucleus	GO:0000981;GO:0008270	DNA-binding transcription factor activity, RNA polymerase II-specific;zinc ion binding	GO:0006355	regulation of transcription, DNA-templated	N/A	N/A	N/A	N/A	N/A	N/A	N/A	N/A
NCU00175	tpd-1	terpenoid-1	N/A	N/A	N/A	N/A	N/A	N/A	N/A	N/A	N/A	N/A	N/A	GO:0034599	cellular response to oxidative stress	N/A	N/A
NCU00176		hypothetical protein	N/A	N/A	N/A	N/A	N/A	N/A	N/A	N/A	N/A	N/A	N/A	N/A	N/A	N/A	N/A
NCU00195		MFS transporter	N/A	GO:0016021	integral component of membrane	GO:0022857	transmembrane transporter activity	GO:0051181;GO:0055085	obsolete cofactor transport;transmembrane transport	GO:0031224;GO:0005886	intrinsic component of membrane;plasma membrane	GO:0022857	transmembrane transporter activity	GO:0034599	cellular response to oxidative stress	N/A	N/A
NCU00250		hypothetical protein	N/A	GO:0016021	integral component of membrane	N/A	N/A	N/A	N/A	N/A	N/A	N/A	N/A	N/A	N/A	N/A	N/A
NCU00263	spr-10	serine protease-10	N/A	GO:0005618;GO:0016020	cell wall;membrane	GO:0004252;GO:0008236	serine-type endopeptidase activity;serine-type peptidase activity	GO:0030163;GO:0006508	protein catabolic process;proteolysis	N/A	N/A	GO:0004252	serine-type endopeptidase activity	GO:0009416	response to light stimulus	N/A	3.4.21.- (Serine endopeptidases.);3.4.21.62 (Subtilisin);3.4.21.63 (Oryzin)
NCU00282	tah-5	hypothetical protein	N/A	GO:0042025;GO:0005634	host cell nucleus;nucleus	GO:0000981;GO:0008270	DNA-binding transcription factor activity, RNA polymerase II-specific;zinc ion binding	GO:0006355	regulation of transcription, DNA-templated	N/A	N/A	N/A	N/A	N/A	N/A	N/A	N/A
NCU00355	cat-3	catalase-3	N/A	N/A	N/A	GO:0004096;GO:0020037;GO:0046872	catalase activity;heme binding;metal ion binding	GO:0055114;GO:0006979;GO:0006950	oxidation-reduction process;response to oxidative stress;response to stress	GO:0005829;GO:0030446	cytosol;hyphal cell wall	GO:0004096;GO:0020037	catalase activity;heme binding	GO:0030436;GO:0016119;GO:0034599;GO:0048315;GO:0042744;GO:0030448;GO:0018158;GO:0042542;GO:0006979	asexual sporulation;carotene metabolic process;cellular response to oxidative stress;conidium formation;hydrogen peroxide catabolic process;hyphal growth;protein oxidation;response to hydrogen peroxide;response to oxidative stress	1.11.1.6 (Catalase)	1.11.1.6 (Catalase)
NCU00399		cell wall protein PhiA	N/A	N/A	N/A	N/A	N/A	N/A	N/A	N/A	N/A	N/A	N/A	GO:0034599	cellular response to oxidative stress	N/A	N/A
NCU00496		hypothetical protein	N/A	N/A	N/A	GO:0003676	nucleic acid binding	N/A	N/A	GO:0005737;GO:0005634;GO:0071014;GO:1990904	cytoplasm;nucleus;post-mRNA release spliceosomal complex;ribonucleoprotein complex	GO:0003729	mRNA binding	GO:0071028;GO:0016973;GO:2000815	nuclear mRNA surveillance;poly(A)+ mRNA export from nucleus;regulation of mRNA stability involved in response to oxidative stress	N/A	N/A
NCU00716	ncw-5	non-anchored cell wall protein 5	N/A	N/A	N/A	N/A	N/A	N/A	N/A	GO:0030446	hyphal cell wall	N/A	N/A	N/A	N/A	N/A	N/A
NCU00732	cyp450-1	trichothecene C-15 hydroxylase	N/A	GO:0016021	integral component of membrane	GO:0020037;GO:0005506;GO:0004497;GO:0016705	heme binding;iron ion binding;monooxygenase activity;oxidoreductase activity, acting on paired donors, with incorporation or reduction of molecular oxygen	GO:0017000;GO:0055114	antibiotic biosynthetic process;oxidation-reduction process	N/A	N/A	N/A	N/A	N/A	N/A	N/A	1.14.-.- (Acting on paired donors, with incorporation or reduction of molecular oxygen. The oxygen incorporated need not be derived from O(2).);1.14.13.- (With NADH or NADPH as one donor, and incorporation of one atom of oxygen.);1.14.14.1 (Unspecific monooxygenase);1.14.14.158 (Carotene epsilon-hyd
NCU00757		hypothetical protein	N/A	N/A	N/A	N/A	N/A	N/A	N/A	N/A	N/A	N/A	N/A	N/A	N/A	N/A	N/A
NCU00782	mfs-16	pantothenate transporter liz1	N/A	GO:0016021	integral component of membrane	GO:0022857	transmembrane transporter activity	GO:0015720;GO:0055085	allantoin transport;transmembrane transport	GO:0009514;GO:0031224	glyoxysome;intrinsic component of membrane	GO:0022857	transmembrane transporter activity	N/A	N/A	N/A	N/A
NCU00826		hypothetical protein	N/A	GO:0016021	integral component of membrane	N/A	N/A	N/A	N/A	N/A	N/A	N/A	N/A	N/A	N/A	N/A	N/A
NCU00855		hypothetical protein	N/A	N/A	N/A	N/A	N/A	N/A	N/A	N/A	N/A	N/A	N/A	GO:0034599	cellular response to oxidative stress	N/A	N/A
NCU00859		hypothetical protein	N/A	N/A	N/A	N/A	N/A	N/A	N/A	N/A	N/A	N/A	N/A	N/A	N/A	N/A	N/A
NCU00876	fer-3	ferric reductase-3	N/A	GO:0016021	integral component of membrane	GO:0016491	oxidoreductase activity	GO:0006875;GO:0055114	cellular metal ion homeostasis;oxidation-reduction process	GO:0005886	plasma membrane	GO:0000293	ferric-chelate reductase activity	GO:0055114;GO:0033215	oxidation-reduction process;reductive iron assimilation	N/A	N/A
NCU00878		hypothetical protein	N/A	N/A	N/A	N/A	N/A	N/A	N/A	N/A	N/A	N/A	N/A	N/A	N/A	N/A	N/A
NCU00911	cps-1	polysaccharide synthase Cps1p	N/A	GO:0016021	integral component of membrane	N/A	N/A	GO:0000272	polysaccharide catabolic process	N/A	N/A	N/A	N/A	GO:0048315;GO:0009272;GO:0030448;GO:0120166;GO:0009416	conidium formation;fungal-type cell wall biogenesis;hyphal growth;protoperithecium formation;response to light stimulus	N/A	2.4.1.- (Hexosyltransferases.);2.4.1.80 (Ceramide glucosyltransferase)
NCU00988	mfs-11	MFS quinate transporter	N/A	GO:0016021;GO:0016020	integral component of membrane;membrane	GO:0022857	transmembrane transporter activity	GO:0008643;GO:0055085	carbohydrate transport;transmembrane transport	N/A	N/A	GO:0005351	carbohydrate:proton symporter activity	GO:0046323	glucose import	N/A	N/A
NCU01009		hypothetical protein	N/A	N/A	N/A	N/A	N/A	N/A	N/A	GO:0000329;GO:0005887	fungal-type vacuole membrane;integral component of plasma membrane	GO:0042910	xenobiotic transmembrane transporter activity	GO:0006855	drug transmembrane transport	N/A	N/A
NCU01014		acyltransferase	N/A	GO:0016021	integral component of membrane	GO:0016747	transferase activity, transferring acyl groups other than amino-acyl groups	N/A	N/A	GO:0016020	membrane	N/A	N/A	GO:0033692	cellular polysaccharide biosynthetic process	N/A	N/A
NCU01056		hypothetical protein	N/A	GO:0016021	integral component of membrane	N/A	N/A	N/A	N/A	N/A	N/A	N/A	N/A	N/A	N/A	N/A	N/A
NCU01066	lao	L-amino acid oxidase	N/A	N/A	N/A	GO:0016491	oxidoreductase activity	GO:0006520;GO:0055114	cellular amino acid metabolic process;oxidation-reduction process	N/A	N/A	GO:0001716;GO:0016491;GO:0046592	L-amino-acid oxidase activity;oxidoreductase activity;polyamine oxidase activity	GO:0009063	cellular amino acid catabolic process	1.4.3.2 (L-amino-acid oxidase)	1.4.3.- (With oxygen as acceptor.);1.4.3.2 (L-amino-acid oxidase);1.5.3.17 (Non-specific polyamine oxidase)
NCU01074		hypothetical protein	N/A	N/A	N/A	GO:0003700	DNA-binding transcription factor activity	GO:0006355	regulation of transcription, DNA-templated	N/A	N/A	N/A	N/A	N/A	N/A	N/A	N/A
NCU01092	cem-5	condensing enzyme (mitochondrial)-5	N/A	N/A	N/A	GO:0016491	oxidoreductase activity	GO:0019664	mixed acid fermentation	N/A	N/A	N/A	N/A	N/A	N/A	N/A	1.1.1.- (With NAD(+) or NADP(+) as acceptor.);1.1.1.16 (Galactitol 2-dehydrogenase);1.1.1.304 (Diacetyl reductase ((S)-acetoin forming))
NCU01095	mdr-7	multi-drug resistance-7	N/A	N/A	N/A	GO:0022857	transmembrane transporter activity	GO:0055085	transmembrane transport	GO:0000329;GO:0016021	fungal-type vacuole membrane;integral component of membrane	GO:0015174;GO:0022857	basic amino acid transmembrane transporter activity;transmembrane transporter activity	GO:0015802;GO:0034599;GO:0055085	basic amino acid transport;cellular response to oxidative stress;transmembrane transport	N/A	N/A
NCU01140	nic-11	nicotinic acid-11	N/A	GO:0016021	integral component of membrane	GO:0008746;GO:0016491	NAD(P)+ transhydrogenase activity;oxidoreductase activity	GO:0055114;GO:1902600	oxidation-reduction process;proton transmembrane transport	GO:0005739	mitochondrion	GO:0051287;GO:0008746;GO:0050661	NAD binding;NAD(P)+ transhydrogenase activity;NADP binding	GO:0006740;GO:0034599	NADPH regeneration;cellular response to oxidative stress	1.4.1.1 (Alanine dehydrogenase);7.1.1.1 (Proton-translocating NAD(P)(+) transhydrogenase)	1.4.1.1 (Alanine dehydrogenase);1.6.1.1 (NAD(P)(+) transhydrogenase (Si-specific));1.6.1.2 (NAD(P)(+) transhydrogenase (Re/Si-specific));7.1.1.1 (Proton-translocating NAD(P)(+) transhydrogenase)
NCU01348	put-3	putrescine-3	N/A	N/A	N/A	GO:0016813;GO:0046872	hydrolase activity, acting on carbon-nitrogen (but not peptide) bonds, in linear amidines;metal ion binding	N/A	N/A	GO:0005783	endoplasmic reticulum	GO:0008783	agmatinase activity	GO:0034599;GO:0033554;GO:0033389	cellular response to oxidative stress;cellular response to stress;putrescine biosynthetic process from arginine, using agmatinase	N/A	3.5.3.1 (Arginase);3.5.3.10 (D-arginase);3.5.3.11 (Agmatinase);3.5.3.17 (Guanidinopropionase);3.5.3.7 (Guanidinobutyrase);3.5.3.8 (Formimidoylglutamase)
NCU01353	gh16-1	mixed-linked glucanase	N/A	N/A	N/A	GO:0004553	hydrolase activity, hydrolyzing O-glycosyl compounds	GO:0005975	carbohydrate metabolic process	GO:0030446	hyphal cell wall	N/A	N/A	GO:0034599;GO:0009251	cellular response to oxidative stress;glucan catabolic process	N/A	3.2.1.- (Glycosidases, i.e. enzymes hydrolyzing O- and S-glycosyl compounds.);3.2.1.6 (Endo-1,3(4)-beta-glucanase)
NCU01424		DUF636 domain-containing protein	N/A	N/A	N/A	GO:0016846;GO:0046872	carbon-sulfur lyase activity;metal ion binding	N/A	N/A	N/A	N/A	N/A	N/A	N/A	N/A	4.4.1.22 (S-(hydroxymethyl)glutathione synthase)	4.4.1.22 (S-(hydroxymethyl)glutathione synthase)
NCU01652	met-21	methionine-21	N/A	N/A	N/A	GO:0003824;GO:0030170;GO:0016765	catalytic activity;pyridoxal phosphate binding;transferase activity, transferring alkyl or aryl (other than methyl) groups	GO:0006520;GO:0019346	cellular amino acid metabolic process;transsulfuration	GO:0005737	cytoplasm	GO:0003961;GO:0004124	O-acetylhomoserine aminocarboxypropyltransferase activity;cysteine synthase activity	GO:0034599;GO:0019344;GO:0006555	cellular response to oxidative stress;cysteine biosynthetic process;methionine metabolic process	N/A	2.5.1.47 (Cysteine synthase);2.5.1.49 (O-acetylhomoserine aminocarboxypropyltransferase);4.2.99.10 (Transferred entry: 2.5.1.49)
NCU01678		amine oxidase, variant 1	N/A	N/A	N/A	GO:0016491	oxidoreductase activity	GO:0055114	oxidation-reduction process	N/A	N/A	GO:0016491	oxidoreductase activity	N/A	N/A	N/A	N/A
NCU01720		hypothetical protein	N/A	N/A	N/A	N/A	N/A	N/A	N/A	GO:0009277	fungal-type cell wall	N/A	N/A	GO:0071966	fungal-type cell wall polysaccharide metabolic process	N/A	N/A
NCU01853	bet-1	choline dehydrogenase	N/A	N/A	N/A	GO:0050660;GO:0016614	flavin adenine dinucleotide binding;oxidoreductase activity, acting on CH-OH group of donors	GO:0055114	oxidation-reduction process	N/A	N/A	N/A	N/A	N/A	N/A	N/A	1.1.3.13 (Alcohol oxidase);1.1.5.9 (Glucose 1-dehydrogenase (FAD, quinone))
NCU01898		hypothetical protein	N/A	N/A	N/A	N/A	N/A	N/A	N/A	N/A	N/A	N/A	N/A	N/A	N/A	N/A	N/A
NCU01970		DUF718 domain-containing protein	N/A	N/A	N/A	GO:0016857	racemase and epimerase activity, acting on carbohydrates and derivatives	N/A	N/A	N/A	N/A	N/A	N/A	GO:0034599	cellular response to oxidative stress	N/A	N/A
NCU01972		hypothetical protein	N/A	N/A	N/A	N/A	N/A	N/A	N/A	GO:0005737;GO:0005634;GO:0071014;GO:1990904	cytoplasm;nucleus;post-mRNA release spliceosomal complex;ribonucleoprotein complex	GO:0003729	mRNA binding	GO:0071028;GO:0016973;GO:2000815	nuclear mRNA surveillance;poly(A)+ mRNA export from nucleus;regulation of mRNA stability involved in response to oxidative stress	N/A	N/A
NCU02051		hypothetical protein	N/A	GO:0016021	integral component of membrane	GO:0005524;GO:0016887;GO:0042626	ATP binding;ATPase activity;ATPase-coupled transmembrane transporter activity	GO:0006950;GO:0055085	response to stress;transmembrane transport	GO:0000324;GO:0016020	fungal-type vacuole;membrane	GO:0015440;GO:0042626	ATPase-coupled peptide transmembrane transporter activity;ATPase-coupled transmembrane transporter activity	GO:0055085	transmembrane transport	N/A	1.3.1.74 (2-alkenal reductase (NAD(P)(+)))
NCU02092		hypothetical protein	N/A	N/A	N/A	N/A	N/A	N/A	N/A	N/A	N/A	N/A	N/A	N/A	N/A	N/A	N/A
NCU02190	osb-4	oxysterol-binding protein-4	N/A	N/A	N/A	N/A	N/A	GO:0006629	lipid metabolic process	GO:0005829;GO:0043231;GO:0016020	cytosol;intracellular membrane-bounded organelle;membrane	GO:0008289;GO:0008142;GO:0032934;GO:0015248	lipid binding;oxysterol binding;sterol binding;sterol transporter activity	GO:0009416	response to light stimulus	N/A	N/A
NCU02196	tdo-3	taurine dioxygenase-3	N/A	N/A	N/A	GO:0051213;GO:0016491	dioxygenase activity;oxidoreductase activity	GO:0055114	oxidation-reduction process	N/A	N/A	N/A	N/A	N/A	N/A	N/A	N/A
NCU02327		hypothetical protein	N/A	GO:0016021	integral component of membrane	N/A	N/A	N/A	N/A	N/A	N/A	N/A	N/A	N/A	N/A	N/A	N/A
NCU02329		hypothetical protein	N/A	N/A	N/A	N/A	N/A	N/A	N/A	N/A	N/A	N/A	N/A	N/A	N/A	N/A	N/A
NCU02344	gh61-12	fungal cellulose binding domain-containing protein	N/A	GO:0005576	extracellular region	N/A	N/A	GO:0000272	polysaccharide catabolic process	N/A	N/A	N/A	N/A	GO:0034599	cellular response to oxidative stress	3.2.1.4 (Cellulase)	3.1.1.47 (1-alkyl-2-acetylglycerophosphocholine esterase);3.1.1.5 (Lysophospholipase);3.2.1.4 (Cellulase)
NCU02363		RTA1 domain-containing protein	N/A	GO:0016021	integral component of membrane	N/A	N/A	N/A	N/A	GO:0000324;GO:0005886	fungal-type vacuole;plasma membrane	N/A	N/A	N/A	N/A	N/A	N/A
NCU02476	adh-2	alcohol dehydrogenase III	N/A	N/A	N/A	GO:0016491;GO:0008270	oxidoreductase activity;zinc ion binding	GO:0055114	oxidation-reduction process	GO:0005737	cytoplasm	GO:0004022	alcohol dehydrogenase (NAD+) activity	N/A	N/A	N/A	1.1.1.1 (Alcohol dehydrogenase);1.1.1.17 (Mannitol-1-phosphate 5-dehydrogenase);1.1.1.183 (Geraniol dehydrogenase (NADP(+)));1.1.1.195 (Cinnamyl-alcohol dehydrogenase);1.1.1.255 (Mannitol dehydrogenase);1.1.1.324 (8-hydroxygeraniol dehydrogenase);4.1.1.1 (Pyruvate decarboxylase)
NCU02500	ccg-4	clock-controlled pheromone ccg-4	N/A	N/A	N/A	N/A	N/A	GO:0019236;GO:0048511	response to pheromone;rhythmic process	GO:0090443;GO:0005737;GO:0005576;GO:0005634	FAR/SIN/STRIPAK complex;cytoplasm;extracellular region;nucleus	GO:0000772;GO:0005515	mating pheromone activity;protein binding	GO:0120166;GO:0019236;GO:0019953	protoperithecium formation;response to pheromone;sexual reproduction	N/A	N/A
NCU02512		hypothetical protein	N/A	N/A	N/A	N/A	N/A	N/A	N/A	N/A	N/A	N/A	N/A	GO:0009416	response to light stimulus	N/A	N/A
NCU02877		hypothetical protein	N/A	N/A	N/A	N/A	N/A	N/A	N/A	N/A	N/A	N/A	N/A	N/A	N/A	N/A	N/A
NCU02879	trm-38	zinc/iron transporter	N/A	GO:0016021;GO:0016020	integral component of membrane;membrane	GO:0046873	metal ion transmembrane transporter activity	GO:0030001;GO:0055085	metal ion transport;transmembrane transport	GO:0016020;GO:0005886	membrane;plasma membrane	GO:0005385	zinc ion transmembrane transporter activity	GO:0071577	zinc ion transmembrane transport	N/A	N/A
NCU02880		hypothetical protein	N/A	N/A	N/A	N/A	N/A	N/A	N/A	N/A	N/A	N/A	N/A	N/A	N/A	N/A	N/A
NCU02903	gpr-16	Integral membrane protein	N/A	GO:0016021	integral component of membrane	N/A	N/A	GO:0035556	intracellular signal transduction	N/A	N/A	N/A	N/A	N/A	N/A	N/A	N/A
NCU02913	dnr-17	DNA repair-17	N/A	GO:0005634	nucleus	GO:0005524;GO:0003677;GO:0016787	ATP binding;DNA binding;hydrolase activity	GO:0006355	regulation of transcription, DNA-templated	N/A	N/A	N/A	N/A	N/A	N/A	N/A	3.6.4.- (Acting on ATP; involved in cellular and subcellular movement.);3.6.4.12 (DNA helicase);3.6.4.13 (RNA helicase)
NCU03240		hypothetical protein	N/A	GO:0016021	integral component of membrane	N/A	N/A	N/A	N/A	N/A	N/A	N/A	N/A	N/A	N/A	N/A	N/A
NCU03293		hypothetical protein	N/A	N/A	N/A	N/A	N/A	N/A	N/A	N/A	N/A	N/A	N/A	GO:0034599	cellular response to oxidative stress	N/A	N/A
NCU03373		hypothetical protein	N/A	N/A	N/A	N/A	N/A	N/A	N/A	N/A	N/A	N/A	N/A	N/A	N/A	N/A	N/A
NCU03494	pin-c	heterokaryon incompatibility protein	N/A	N/A	N/A	N/A	N/A	N/A	N/A	N/A	N/A	N/A	N/A	N/A	N/A	N/A	N/A
NCU03533	het-6	heterokaryon incompatibility protein 6	N/A	N/A	N/A	N/A	N/A	GO:0019236	response to pheromone	N/A	N/A	N/A	N/A	N/A	N/A	N/A	N/A
NCU03639	tgl-1	lipase	N/A	N/A	N/A	N/A	N/A	GO:0006629	lipid metabolic process	N/A	N/A	N/A	N/A	GO:0034599	cellular response to oxidative stress	N/A	3.1.1.- (Carboxylic ester hydrolases.);3.1.1.3 (Triacylglycerol lipase);3.1.1.73 (Feruloyl esterase)
NCU03643	far-2	Quinic acid-responsive cutinase transcription factor 1 beta	N/A	GO:0042025;GO:0005634	host cell nucleus;nucleus	GO:0003677;GO:0000981;GO:0008270	DNA binding;DNA-binding transcription factor activity, RNA polymerase II-specific;zinc ion binding	GO:0006355;GO:0006351	regulation of transcription, DNA-templated;transcription, DNA-templated	N/A	N/A	N/A	N/A	GO:0034599;GO:0009416;GO:0042594	cellular response to oxidative stress;response to light stimulus;response to starvation	N/A	N/A
NCU03725	vib-1	VIB-1	YES	N/A	N/A	GO:0003677;GO:0003700	DNA binding;DNA-binding transcription factor activity	GO:0006355	regulation of transcription, DNA-templated	GO:0005634	nucleus	N/A	N/A	N/A	N/A	N/A	3.1.3.2 (Acid phosphatase)
NCU03843		hypothetical protein	N/A	N/A	N/A	N/A	N/A	N/A	N/A	N/A	N/A	N/A	N/A	N/A	N/A	N/A	N/A
NCU04025		hypothetical protein	N/A	N/A	N/A	N/A	N/A	N/A	N/A	N/A	N/A	N/A	N/A	N/A	N/A	N/A	N/A
NCU04034		hypothetical protein	N/A	GO:0016021	integral component of membrane	N/A	N/A	N/A	N/A	N/A	N/A	N/A	N/A	N/A	N/A	N/A	N/A
NCU04046		hypothetical protein	N/A	GO:0016021	integral component of membrane	N/A	N/A	N/A	N/A	N/A	N/A	N/A	N/A	GO:0034599	cellular response to oxidative stress	N/A	N/A
NCU04148		hypothetical protein	N/A	N/A	N/A	N/A	N/A	N/A	N/A	N/A	N/A	N/A	N/A	N/A	N/A	N/A	N/A
NCU04167		hypothetical protein	N/A	GO:0016021	integral component of membrane	N/A	N/A	N/A	N/A	N/A	N/A	N/A	N/A	N/A	N/A	N/A	N/A
NCU04276		hypothetical protein	N/A	N/A	N/A	N/A	N/A	N/A	N/A	N/A	N/A	N/A	N/A	N/A	N/A	N/A	N/A
NCU04285		hypothetical protein	N/A	N/A	N/A	N/A	N/A	N/A	N/A	N/A	N/A	N/A	N/A	N/A	N/A	N/A	N/A
NCU04295	tcf-7	transcription factor-7	N/A	GO:0042025;GO:0005634	host cell nucleus;nucleus	GO:0003677;GO:0000981;GO:0008270	DNA binding;DNA-binding transcription factor activity, RNA polymerase II-specific;zinc ion binding	GO:0006355;GO:0006351	regulation of transcription, DNA-templated;transcription, DNA-templated	N/A	N/A	N/A	N/A	GO:0009416	response to light stimulus	N/A	N/A
NCU04314		hypothetical protein	N/A	N/A	N/A	N/A	N/A	N/A	N/A	N/A	N/A	N/A	N/A	GO:0034599	cellular response to oxidative stress	N/A	N/A
NCU04342		hypothetical protein	N/A	N/A	N/A	N/A	N/A	N/A	N/A	N/A	N/A	N/A	N/A	GO:0034599;GO:0009416	cellular response to oxidative stress;response to light stimulus	N/A	N/A
NCU04395	neg-1	endo-1,6-beta-D-glucanase	N/A	GO:0005576	extracellular region	GO:0046557;GO:0004348	glucan endo-1,6-beta-glucosidase activity;glucosylceramidase activity	GO:0005975;GO:0006665	carbohydrate metabolic process;sphingolipid metabolic process	GO:0009277	fungal-type cell wall	GO:0046557;GO:0004348;GO:0016787	glucan endo-1,6-beta-glucosidase activity;glucosylceramidase activity;hydrolase activity	GO:0006680	glucosylceramide catabolic process	3.2.1.75 (Glucan endo-1,6-beta-glucosidase)	2.4.1.- (Hexosyltransferases.);3.2.1.104 (Steryl-beta-glucosidase);3.2.1.45 (Glucosylceramidase);3.2.1.75 (Glucan endo-1,6-beta-glucosidase)
NCU04398		hypothetical protein	N/A	N/A	N/A	N/A	N/A	N/A	N/A	N/A	N/A	N/A	N/A	N/A	N/A	N/A	1.3.1.- (With NAD(+) or NADP(+) as acceptor.);1.6.5.2 (NAD(P)H dehydrogenase (quinone))
NCU04403	ubi-2	ubiquitin-2	N/A	N/A	N/A	GO:0005515	protein binding	N/A	N/A	N/A	N/A	N/A	N/A	N/A	N/A	N/A	N/A
NCU04436		hypothetical protein	N/A	N/A	N/A	N/A	N/A	N/A	N/A	N/A	N/A	N/A	N/A	GO:0043331	response to dsRNA	N/A	N/A
NCU04446		hypothetical protein	N/A	N/A	N/A	GO:0022857	transmembrane transporter activity	GO:0055085	transmembrane transport	GO:0071627;GO:0016021	integral component of fungal-type vacuolar membrane;integral component of membrane	N/A	N/A	N/A	N/A	N/A	2.8.2.11 (Galactosylceramide sulfotransferase);4.2.1.96 (4a-hydroxytetrahydrobiopterin dehydratase)
NCU04482		hypothetical protein	N/A	N/A	N/A	N/A	N/A	N/A	N/A	N/A	N/A	N/A	N/A	N/A	N/A	N/A	N/A
NCU04487		hypothetical protein	N/A	GO:0016021	integral component of membrane	N/A	N/A	N/A	N/A	N/A	N/A	N/A	N/A	GO:0034599;GO:0043331	cellular response to oxidative stress;response to dsRNA	N/A	N/A
NCU04491		hypothetical protein	N/A	GO:0016021	integral component of membrane	N/A	N/A	N/A	N/A	N/A	N/A	N/A	N/A	GO:0043331	response to dsRNA	N/A	N/A
NCU04528	lacc	laccase	N/A	GO:0005576	extracellular region	GO:0005507;GO:0052716;GO:0016491	copper ion binding;hydroquinone:oxygen oxidoreductase activity;oxidoreductase activity	GO:0019439;GO:0046274;GO:0055114	aromatic compound catabolic process;lignin catabolic process;oxidation-reduction process	N/A	N/A	GO:0005507;GO:0008471;GO:0016491	copper ion binding;obsolete laccase activity;oxidoreductase activity	N/A	N/A	1.10.3.2 (Laccase)	1.10.3.2 (Laccase);1.10.3.3 (L-ascorbate oxidase);1.16.3.1 (Ferroxidase);1.7.2.1 (Nitrite reductase (NO-forming));2.7.-.- (Transferring phosphorus-containing groups.);3.2.1.- (Glycosidases, i.e. enzymes hydrolyzing O- and S-glycosyl compounds.);3.2.1.3 (Glucan 1,4-alpha-glucosidase);3.2.1.97 (Endo-a
NCU04533	app	DUF1881 domain-containing protein	N/A	GO:0016020	membrane	N/A	N/A	GO:0098609	cell-cell adhesion	N/A	N/A	N/A	N/A	GO:0034599;GO:0009416	cellular response to oxidative stress;response to light stimulus	N/A	N/A
NCU04542		hypothetical protein	N/A	N/A	N/A	N/A	N/A	N/A	N/A	N/A	N/A	N/A	N/A	N/A	N/A	N/A	N/A
NCU04557		hypothetical protein	YES	N/A	N/A	N/A	N/A	N/A	N/A	N/A	N/A	N/A	N/A	N/A	N/A	N/A	N/A
NCU04560		hypothetical protein	N/A	N/A	N/A	N/A	N/A	N/A	N/A	N/A	N/A	N/A	N/A	N/A	N/A	N/A	N/A
NCU04630		hypothetical protein	N/A	N/A	N/A	GO:0003700	DNA-binding transcription factor activity	N/A	N/A	N/A	N/A	N/A	N/A	N/A	N/A	N/A	N/A
NCU04674	gh31-3	Alpha-glucosidase	N/A	N/A	N/A	GO:0008422;GO:0030246;GO:0003824;GO:0004553;GO:0032450;GO:0102483	beta-glucosidase activity;carbohydrate binding;catalytic activity;hydrolase activity, hydrolyzing O-glycosyl compounds;maltose alpha-glucosidase activity;scopolin beta-glucosidase activity	GO:0005975	carbohydrate metabolic process	N/A	N/A	N/A	N/A	GO:0009416	response to light stimulus	3.2.1.20 (Alpha-glucosidase);3.2.1.21 (Beta-glucosidase)	3.2.1.20 (Alpha-glucosidase);3.2.1.21 (Beta-glucosidase);3.2.1.3 (Glucan 1,4-alpha-glucosidase)
NCU04697	cnh-1	cyanide hydratase	N/A	N/A	N/A	GO:0030196;GO:0016810	cyanide hydratase activity;hydrolase activity, acting on carbon-nitrogen (but not peptide) bonds	GO:0044270;GO:0019500;GO:0006807	cellular nitrogen compound catabolic process;cyanide catabolic process;nitrogen compound metabolic process	N/A	N/A	GO:0030196	cyanide hydratase activity	GO:0034599	cellular response to oxidative stress	4.2.1.66 (Cyanide hydratase)	4.2.1.66 (Cyanide hydratase)
NCU04720	nit-6	nitrite reductase	N/A	N/A	N/A	GO:0051537;GO:0051539;GO:0050661;GO:0050660;GO:0020037;GO:0051536;GO:0046872;GO:0008942;GO:0016491	2 iron, 2 sulfur cluster binding;4 iron, 4 sulfur cluster binding;NADP binding;flavin adenine dinucleotide binding;heme binding;iron-sulfur cluster binding;metal ion binding;nitrite reductase [NAD(P)H] activity;oxidoreductase activity	GO:0042128;GO:0055114	nitrate assimilation;oxidation-reduction process	N/A	N/A	GO:0008942	nitrite reductase [NAD(P)H] activity	GO:0042128	nitrate assimilation	1.7.1.4 (Nitrite reductase (NAD(P)H));1.8.1.2 (Assimilatory sulfite reductase (NADPH))	1.7.1.15 (Nitrite reductase (NADH));1.7.1.4 (Nitrite reductase (NAD(P)H));1.8.1.2 (Assimilatory sulfite reductase (NADPH))
NCU04816		hypothetical protein	N/A	N/A	N/A	N/A	N/A	N/A	N/A	N/A	N/A	N/A	N/A	N/A	N/A	N/A	N/A
NCU04862		hypothetical protein	N/A	N/A	N/A	N/A	N/A	N/A	N/A	N/A	N/A	N/A	N/A	GO:0019748	secondary metabolic process	N/A	N/A
NCU04866	ada-6	All development-altered regulator ADA-6	N/A	GO:0042025;GO:0005634	host cell nucleus;nucleus	GO:0003677;GO:0000981;GO:0016563;GO:0008270	DNA binding;DNA-binding transcription factor activity, RNA polymerase II-specific;obsolete transcription activator activity;zinc ion binding	GO:0043609;GO:0006355;GO:0006351	regulation of carbon utilization;regulation of transcription, DNA-templated;transcription, DNA-templated	N/A	N/A	N/A	N/A	GO:0030448;GO:0000909	hyphal growth;sporocarp development involved in sexual reproduction	N/A	N/A
NCU04910		hypothetical protein	N/A	N/A	N/A	N/A	N/A	N/A	N/A	N/A	N/A	GO:0008168	methyltransferase activity	GO:0034599;GO:0006744	cellular response to oxidative stress;ubiquinone biosynthetic process	N/A	2.1.1.103 (Phosphoethanolamine N-methyltransferase);2.1.1.163 (Demethylmenaquinone methyltransferase);2.1.1.223 (tRNA(1)(Val) (adenine(37)-N(6))-methyltransferase);3.5.1.23 (Ceramidase)
NCU04928		hypothetical protein	N/A	GO:0016021	integral component of membrane	N/A	N/A	GO:0043386	mycotoxin biosynthetic process	N/A	N/A	N/A	N/A	GO:0034599	cellular response to oxidative stress	N/A	N/A
NCU04931		hypothetical protein	N/A	GO:0016021	integral component of membrane	N/A	N/A	N/A	N/A	N/A	N/A	N/A	N/A	N/A	N/A	N/A	N/A
NCU04939		hypothetical protein	N/A	GO:0016021	integral component of membrane	N/A	N/A	N/A	N/A	N/A	N/A	N/A	N/A	N/A	N/A	N/A	N/A
NCU04963	sut-9	sugar transporter-9	N/A	GO:0016021;GO:0016020	integral component of membrane;membrane	GO:0022857	transmembrane transporter activity	GO:0008643;GO:0009594;GO:0043609;GO:0055085	carbohydrate transport;detection of nutrient;regulation of carbon utilization;transmembrane transport	N/A	N/A	GO:0005351	carbohydrate:proton symporter activity	GO:0015753;GO:0046323;GO:0009416	D-xylose transmembrane transport;glucose import;response to light stimulus	N/A	1.3.1.2 (Dihydropyrimidine dehydrogenase (NADP(+)));1.3.1.74 (2-alkenal reductase (NAD(P)(+)))
NCU04997	gh10-3	xylanase	N/A	GO:0005576	extracellular region	GO:0030248;GO:0031176;GO:0004553	cellulose binding;endo-1,4-beta-xylanase activity;hydrolase activity, hydrolyzing O-glycosyl compounds	GO:0005975;GO:0045493	carbohydrate metabolic process;xylan catabolic process	N/A	N/A	N/A	N/A	GO:0034599	cellular response to oxidative stress	3.2.1.8 (Endo-1,4-beta-xylanase)	3.2.1.155 (Xyloglucan-specific endo-processive beta-1,4-glucanase);3.2.1.4 (Cellulase);3.2.1.8 (Endo-1,4-beta-xylanase);3.2.1.91 (Cellulose 1,4-beta-cellobiosidase (non-reducing end))
NCU05018		hypothetical protein	N/A	N/A	N/A	N/A	N/A	N/A	N/A	N/A	N/A	N/A	N/A	N/A	N/A	N/A	N/A
NCU05035	vad-12	hypothetical protein	N/A	N/A	N/A	N/A	N/A	N/A	N/A	N/A	N/A	N/A	N/A	GO:0034599	cellular response to oxidative stress	N/A	N/A
NCU05078		protein-beta-aspartate methyltransferase	N/A	N/A	N/A	GO:0004719	protein-L-isoaspartate (D-aspartate) O-methyltransferase activity	GO:0006464	cellular protein modification process	GO:0005737	cytoplasm	GO:0004719	protein-L-isoaspartate (D-aspartate) O-methyltransferase activity	N/A	N/A	N/A	2.1.1.77 (Protein-L-isoaspartate(D-aspartate) O-methyltransferase)
NCU05089	mfs-2	MFS monocarboxylate transporter	YES	N/A	N/A	GO:0022857	transmembrane transporter activity	GO:0008643;GO:0055085	carbohydrate transport;transmembrane transport	GO:0071627;GO:0016021	integral component of fungal-type vacuolar membrane;integral component of membrane	N/A	N/A	N/A	N/A	N/A	2.8.2.11 (Galactosylceramide sulfotransferase);4.2.1.96 (4a-hydroxytetrahydrobiopterin dehydratase)
NCU05126		hypothetical protein	N/A	GO:0016021	integral component of membrane	GO:0016765	transferase activity, transferring alkyl or aryl (other than methyl) groups	N/A	N/A	GO:0031305;GO:0005739	integral component of mitochondrial inner membrane;mitochondrion	GO:0008412;GO:0016765	4-hydroxybenzoate octaprenyltransferase activity;transferase activity, transferring alkyl or aryl (other than methyl) groups	GO:0006744	ubiquinone biosynthetic process	2.5.1.39 (4-hydroxybenzoate polyprenyltransferase)	2.5.1.39 (4-hydroxybenzoate polyprenyltransferase)
NCU05134		hypothetical protein	N/A	N/A	N/A	N/A	N/A	N/A	N/A	N/A	N/A	N/A	N/A	GO:0034599	cellular response to oxidative stress	N/A	N/A
NCU05142		hypothetical protein	N/A	N/A	N/A	N/A	N/A	N/A	N/A	N/A	N/A	N/A	N/A	N/A	N/A	N/A	N/A
NCU05170		hypothetical protein	N/A	N/A	N/A	N/A	N/A	N/A	N/A	N/A	N/A	N/A	N/A	N/A	N/A	N/A	N/A
NCU05185	cyp450-9	bifunctional P-450:NADPH-P450 reductase	N/A	N/A	N/A	GO:0010181;GO:0003958;GO:0070330;GO:0020037;GO:0005506;GO:0016491;GO:0016705	FMN binding;NADPH-hemoprotein reductase activity;aromatase activity;heme binding;iron ion binding;oxidoreductase activity;oxidoreductase activity, acting on paired donors, with incorporation or reduction of molecular oxygen	GO:0017000;GO:0005975;GO:0019395;GO:0055114	antibiotic biosynthetic process;carbohydrate metabolic process;fatty acid oxidation;oxidation-reduction process	GO:0005829	cytosol	GO:0010181;GO:0003958;GO:0050660;GO:0016491;GO:0016709	FMN binding;NADPH-hemoprotein reductase activity;flavin adenine dinucleotide binding;oxidoreductase activity;oxidoreductase activity, acting on paired donors, with incorporation or reduction of molecular oxygen, NAD(P)H as one donor, and incorporation of one atom of oxygen	N/A	N/A	1.14.14.1 (Unspecific monooxygenase);1.6.2.4 (NADPH--hemoprotein reductase)	1.14.14.1 (Unspecific monooxygenase);1.6.2.4 (NADPH--hemoprotein reductase)
NCU05189	gpr-21	hypothetical protein	N/A	GO:0016021	integral component of membrane	N/A	N/A	N/A	N/A	N/A	N/A	N/A	N/A	N/A	N/A	N/A	N/A
NCU05230		hypothetical protein	N/A	GO:0016021;GO:0016020	integral component of membrane;membrane	N/A	N/A	N/A	N/A	GO:0032126;GO:0045121;GO:0005886	eisosome;membrane raft;plasma membrane	N/A	N/A	GO:0070941;GO:0072659	eisosome assembly;protein localization to plasma membrane	N/A	N/A
NCU05256		hypothetical protein	N/A	GO:0016021	integral component of membrane	N/A	N/A	N/A	N/A	N/A	N/A	N/A	N/A	N/A	N/A	N/A	N/A
NCU05277		hypothetical protein	N/A	N/A	N/A	N/A	N/A	N/A	N/A	N/A	N/A	N/A	N/A	N/A	N/A	N/A	N/A
NCU05354		hypothetical protein	N/A	N/A	N/A	N/A	N/A	N/A	N/A	N/A	N/A	N/A	N/A	N/A	N/A	N/A	N/A
NCU05510		hypothetical protein	N/A	N/A	N/A	N/A	N/A	N/A	N/A	N/A	N/A	N/A	N/A	N/A	N/A	N/A	N/A
NCU05567		hypothetical protein	N/A	GO:0016021	integral component of membrane	N/A	N/A	N/A	N/A	N/A	N/A	N/A	N/A	N/A	N/A	N/A	N/A
NCU05598	asd-1	rhamnogalacturonase B	N/A	GO:0005576	extracellular region	GO:0030246;GO:0016837;GO:0003824;GO:0102210	carbohydrate binding;carbon-oxygen lyase activity, acting on polysaccharides;catalytic activity;rhamnogalacturonan endolyase activity	GO:0005975;GO:0071555	carbohydrate metabolic process;cell wall organization	N/A	N/A	GO:0016837	carbon-oxygen lyase activity, acting on polysaccharides	GO:0034599;GO:0045490;GO:0000909	cellular response to oxidative stress;pectin catabolic process;sporocarp development involved in sexual reproduction	4.2.2.23 (Rhamnogalacturonan endolyase)	4.2.2.23 (Rhamnogalacturonan endolyase)
NCU05625		hypothetical protein	N/A	N/A	N/A	N/A	N/A	N/A	N/A	N/A	N/A	N/A	N/A	N/A	N/A	N/A	N/A
NCU05626		hypothetical protein	N/A	N/A	N/A	N/A	N/A	N/A	N/A	N/A	N/A	N/A	N/A	N/A	N/A	N/A	N/A
NCU05628		hypothetical protein	N/A	N/A	N/A	N/A	N/A	N/A	N/A	N/A	N/A	N/A	N/A	GO:0043331	response to dsRNA	N/A	N/A
NCU05663		hypothetical protein	N/A	N/A	N/A	N/A	N/A	N/A	N/A	N/A	N/A	N/A	N/A	N/A	N/A	N/A	N/A
NCU05693		interferon-induced GTP-binding protein Mx2	N/A	N/A	N/A	GO:0005525;GO:0003924	GTP binding;GTPase activity	N/A	N/A	GO:0005737;GO:0016020;GO:0031966;GO:0005777	cytoplasm;membrane;mitochondrial membrane;peroxisome	GO:0003924;GO:0008017	GTPase activity;microtubule binding	GO:0003374;GO:0061025;GO:0000266;GO:0048285;GO:0016559;GO:0043331	dynamin family protein polymerization involved in mitochondrial fission;membrane fusion;mitochondrial fission;organelle fission;peroxisome fission;response to dsRNA	N/A	N/A
NCU05712	rcd-1	regulator of cell death	N/A	N/A	N/A	N/A	N/A	N/A	N/A	N/A	N/A	N/A	N/A	GO:0034599;GO:0043067	cellular response to oxidative stress;regulation of programmed cell death	N/A	N/A
NCU05755		hypothetical protein	N/A	N/A	N/A	N/A	N/A	N/A	N/A	N/A	N/A	N/A	N/A	N/A	N/A	N/A	N/A
NCU05788		hypothetical protein	N/A	N/A	N/A	N/A	N/A	N/A	N/A	N/A	N/A	N/A	N/A	GO:0034599	cellular response to oxidative stress	N/A	N/A
NCU05819	gh125-3	DUF1237 domain-containing protein	N/A	N/A	N/A	GO:0003824	catalytic activity	N/A	N/A	N/A	N/A	N/A	N/A	N/A	N/A	N/A	N/A
NCU05832		hypothetical protein	N/A	N/A	N/A	N/A	N/A	N/A	N/A	N/A	N/A	GO:0008168	methyltransferase activity	GO:0006744	ubiquinone biosynthetic process	N/A	2.1.1.163 (Demethylmenaquinone methyltransferase);2.1.1.223 (tRNA(1)(Val) (adenine(37)-N(6))-methyltransferase)
NCU05835		hypothetical protein	N/A	GO:0016021	integral component of membrane	N/A	N/A	N/A	N/A	N/A	N/A	N/A	N/A	N/A	N/A	N/A	N/A
NCU05841		UMTA	N/A	N/A	N/A	N/A	N/A	N/A	N/A	N/A	N/A	GO:0008168	methyltransferase activity	GO:0006744	ubiquinone biosynthetic process	N/A	2.1.1.163 (Demethylmenaquinone methyltransferase);2.1.1.223 (tRNA(1)(Val) (adenine(37)-N(6))-methyltransferase)
NCU05853	sut-12	sugar transporter-12	N/A	GO:0016021	integral component of membrane	GO:0022857	transmembrane transporter activity	GO:0008643;GO:0055085	carbohydrate transport;transmembrane transport	N/A	N/A	GO:0005351	carbohydrate:proton symporter activity	GO:0046323	glucose import	N/A	N/A
NCU05859		hypothetical protein	N/A	N/A	N/A	N/A	N/A	N/A	N/A	N/A	N/A	N/A	N/A	N/A	N/A	N/A	N/A
NCU05886		DUF895 domain membrane protein	N/A	GO:0016021	integral component of membrane	N/A	N/A	N/A	N/A	N/A	N/A	N/A	N/A	N/A	N/A	N/A	N/A
NCU05899		flotillin domain-containing protein	N/A	GO:0016020	membrane	N/A	N/A	N/A	N/A	N/A	N/A	N/A	N/A	GO:0034599	cellular response to oxidative stress	N/A	N/A
NCU05908	mpr-4	hypothetical protein	N/A	N/A	N/A	GO:0046872;GO:0004222;GO:0008237	metal ion binding;metalloendopeptidase activity;metallopeptidase activity	GO:0030163;GO:0006508	protein catabolic process;proteolysis	N/A	N/A	N/A	N/A	N/A	N/A	3.4.24.39 (Deuterolysin)	3.4.24.39 (Deuterolysin)
NCU05909		hypothetical protein	N/A	N/A	N/A	N/A	N/A	N/A	N/A	GO:0005634	nucleus	GO:0003677;GO:0003700	DNA binding;DNA-binding transcription factor activity	GO:0006355	regulation of transcription, DNA-templated	N/A	N/A
NCU05929		hypothetical protein	N/A	GO:0016021	integral component of membrane	GO:0005525	GTP binding	N/A	N/A	N/A	N/A	N/A	N/A	N/A	N/A	N/A	N/A
NCU05964		developmental regulator VosA	N/A	GO:0005634	nucleus	N/A	N/A	GO:0019236;GO:0030435	response to pheromone;sporulation resulting in formation of a cellular spore	N/A	N/A	N/A	N/A	GO:0009416	response to light stimulus	N/A	N/A
NCU06009		oxidoreductase	N/A	N/A	N/A	N/A	N/A	N/A	N/A	N/A	N/A	N/A	N/A	GO:0009416	response to light stimulus	N/A	1.1.1.- (With NAD(+) or NADP(+) as acceptor.)
NCU06060		hypothetical protein	N/A	N/A	N/A	N/A	N/A	N/A	N/A	N/A	N/A	N/A	N/A	N/A	N/A	N/A	N/A
NCU06081		hypothetical protein	N/A	N/A	N/A	N/A	N/A	N/A	N/A	N/A	N/A	N/A	N/A	N/A	N/A	N/A	N/A
NCU06110	thi4	thiazole biosynthetic enzyme	N/A	GO:0005829;GO:0005634	cytosol;nucleus	GO:0008198;GO:0016763	ferrous iron binding;transferase activity, transferring pentosyl groups	GO:0000002;GO:0009228;GO:0052837	mitochondrial genome maintenance;thiamine biosynthetic process;thiazole biosynthetic process	GO:0005829	cytosol	N/A	N/A	GO:0009228	thiamine biosynthetic process	2.4.2.60 (Cysteine-dependent adenosine diphosphate thiazole synthase)	2.4.2.59 (Sulfide-dependent adenosine diphosphate thiazole synthase);2.4.2.60 (Cysteine-dependent adenosine diphosphate thiazole synthase)
NCU06137	cyp450-13	cytochrome P450-like-13	N/A	N/A	N/A	GO:0020037;GO:0005506;GO:0016705	heme binding;iron ion binding;oxidoreductase activity, acting on paired donors, with incorporation or reduction of molecular oxygen	GO:0017000;GO:0055114;GO:1902600	antibiotic biosynthetic process;oxidation-reduction process;proton transmembrane transport	N/A	N/A	GO:0036199;GO:0008395	cholest-4-en-3-one 26-monooxygenase activity;steroid hydroxylase activity	GO:0034599;GO:0006707	cellular response to oxidative stress;cholesterol catabolic process	N/A	1.11.1.7 (Peroxidase);1.14.14.- (With reduced flavin or flavoprotein as one donor, and incorporation of one atom of oxygen.);1.14.14.1 (Unspecific monooxygenase);1.14.14.46 (Pimeloyl-[acyl-carrier protein] synthase);1.14.15.14 (Methyl-branched lipid omega-hydroxylase);1.14.15.29 (Cholest-4-en-3-one
NCU06153		monooxygenase	N/A	GO:0016021	integral component of membrane	GO:0004499;GO:0050661;GO:0050660	N,N-dimethylaniline monooxygenase activity;NADP binding;flavin adenine dinucleotide binding	GO:0055114	oxidation-reduction process	N/A	N/A	N/A	N/A	N/A	N/A	N/A	1.14.13.84 (4-hydroxyacetophenone monooxygenase);4.2.1.120 (4-hydroxybutanoyl-CoA dehydratase)
NCU06265	ham-13	Hyphal anastamosis-13 protein	N/A	N/A	N/A	N/A	N/A	N/A	N/A	N/A	N/A	N/A	N/A	GO:0009416	response to light stimulus	N/A	N/A
NCU06326	ply-1	pectate lyase 1	N/A	GO:0005576	extracellular region	GO:0016829	lyase activity	GO:0000272	polysaccharide catabolic process	N/A	N/A	N/A	N/A	GO:0034599	cellular response to oxidative stress	N/A	4.2.2.10 (Pectin lyase);4.2.2.2 (Pectate lyase);4.2.2.22 (Pectate trisaccharide-lyase)
NCU06327	cyp450-29	benzoate 4-monooxygenase cytochrome P450	N/A	GO:0016021	integral component of membrane	GO:0020037;GO:0005506;GO:0004497;GO:0016705	heme binding;iron ion binding;monooxygenase activity;oxidoreductase activity, acting on paired donors, with incorporation or reduction of molecular oxygen	GO:0017000;GO:0055114	antibiotic biosynthetic process;oxidation-reduction process	N/A	N/A	N/A	N/A	GO:0034599	cellular response to oxidative stress	N/A	1.14.-.- (Acting on paired donors, with incorporation or reduction of molecular oxygen. The oxygen incorporated need not be derived from O(2).)
NCU06328		hypothetical protein	N/A	GO:0016021	integral component of membrane	N/A	N/A	N/A	N/A	N/A	N/A	N/A	N/A	N/A	N/A	N/A	N/A
NCU06412		hypothetical protein	N/A	N/A	N/A	N/A	N/A	N/A	N/A	N/A	N/A	N/A	N/A	N/A	N/A	N/A	N/A
NCU06416	uc-3	thymine dioxygenase	N/A	N/A	N/A	GO:0051213;GO:0046872;GO:0016491	dioxygenase activity;metal ion binding;oxidoreductase activity	GO:0055114;GO:0019748	oxidation-reduction process;secondary metabolic process	N/A	N/A	GO:0050341	thymine dioxygenase activity	GO:0009416	response to light stimulus	N/A	1.13.12.19 (2-oxuglutarate dioxygenase (ethene-forming));1.14.11.- (With 2-oxoglutarate as one donor, and incorporation of one atom each of oxygen into both donors.);1.14.11.11 (Hyoscyamine (6S)-dioxygenase);1.14.11.23 (Transferred entry: 1.14.20.6);1.14.11.9 (Flavanone 3-dioxygenase);1.14.17.4 (Ami
NCU06504	gh16-8	hypothetical protein	N/A	N/A	N/A	GO:0004553	hydrolase activity, hydrolyzing O-glycosyl compounds	GO:0005975	carbohydrate metabolic process	N/A	N/A	N/A	N/A	N/A	N/A	N/A	N/A
NCU06583	stk-44	serine/threonine protein kinase-44	N/A	N/A	N/A	GO:0005524;GO:0004672	ATP binding;protein kinase activity	GO:0006468;GO:0019236	protein phosphorylation;response to pheromone	N/A	N/A	GO:0004674	protein serine/threonine kinase activity	GO:0018105;GO:0018107	peptidyl-serine phosphorylation;peptidyl-threonine phosphorylation	N/A	N/A
NCU06607		hypothetical protein	N/A	N/A	N/A	N/A	N/A	N/A	N/A	N/A	N/A	N/A	N/A	N/A	N/A	N/A	N/A
NCU06614		hypothetical protein	N/A	GO:0042025;GO:0005634	host cell nucleus;nucleus	GO:0000981;GO:0008270	DNA-binding transcription factor activity, RNA polymerase II-specific;zinc ion binding	GO:0006355	regulation of transcription, DNA-templated	N/A	N/A	N/A	N/A	N/A	N/A	N/A	N/A
NCU06689		hypothetical protein	N/A	N/A	N/A	N/A	N/A	N/A	N/A	N/A	N/A	N/A	N/A	N/A	N/A	N/A	3.1.-.- (Acting on ester bonds.)
NCU06803	gdc-2	glutamate decarboxylase-2	N/A	N/A	N/A	GO:0016831;GO:0003824;GO:0004351;GO:0030170	carboxy-lyase activity;catalytic activity;glutamate decarboxylase activity;pyridoxal phosphate binding	GO:0019752;GO:0006536	carboxylic acid metabolic process;glutamate metabolic process	GO:0005829	cytosol	GO:0004351	glutamate decarboxylase activity	GO:0006538	glutamate catabolic process	4.1.1.15 (Glutamate decarboxylase)	4.1.1.15 (Glutamate decarboxylase)
NCU06809	hle-1	hormone-sensitive lipase	N/A	N/A	N/A	GO:0016787	hydrolase activity	GO:0006629	lipid metabolic process	N/A	N/A	N/A	N/A	N/A	N/A	N/A	3.1.1.- (Carboxylic ester hydrolases.)
NCU06824		hypothetical protein	N/A	GO:0016021	integral component of membrane	N/A	N/A	N/A	N/A	N/A	N/A	N/A	N/A	N/A	N/A	N/A	N/A
NCU06861	gh43-3	glycosyl hydrolase family 43 protein	N/A	N/A	N/A	GO:0004553	hydrolase activity, hydrolyzing O-glycosyl compounds	GO:0005975	carbohydrate metabolic process	N/A	N/A	N/A	N/A	N/A	N/A	N/A	3.2.1.145 (Galactan 1,3-beta-galactosidase)
NCU06911		hypothetical protein	N/A	N/A	N/A	N/A	N/A	N/A	N/A	N/A	N/A	N/A	N/A	GO:0034599	cellular response to oxidative stress	N/A	N/A
NCU06912		hypothetical protein	N/A	N/A	N/A	N/A	N/A	N/A	N/A	N/A	N/A	N/A	N/A	GO:0034599	cellular response to oxidative stress	N/A	N/A
NCU06940		hypothetical protein	N/A	N/A	N/A	N/A	N/A	N/A	N/A	N/A	N/A	N/A	N/A	N/A	N/A	N/A	N/A
NCU06965		hypothetical protein	N/A	N/A	N/A	GO:0003700;GO:0005515	DNA-binding transcription factor activity;protein binding	GO:0006355	regulation of transcription, DNA-templated	N/A	N/A	N/A	N/A	N/A	N/A	N/A	N/A
NCU07053	ahd-4	alhehyde dehydrogenase-4	N/A	N/A	N/A	GO:0051287;GO:0016491;GO:0016620	NAD binding;oxidoreductase activity;oxidoreductase activity, acting on the aldehyde or oxo group of donors, NAD or NADP as acceptor	GO:0045333;GO:0043458;GO:0006629;GO:0007005;GO:0030636;GO:0006732;GO:0019795;GO:0016054;GO:0055114;GO:0006598;GO:1902600;GO:0006950	cellular respiration;ethanol biosynthetic process involved in glucose fermentation to ethanol;lipid metabolic process;mitochondrion organization;obsolete acetate derivative biosynthetic process;obsolete coenzyme metabolic process;obsolete nonprotein amino acid biosynthetic process;organic acid catab	N/A	N/A	GO:0004029	aldehyde dehydrogenase (NAD+) activity	N/A	N/A	N/A	1.2.1.- (With NAD(+) or NADP(+) as acceptor.);1.2.1.3 (Aldehyde dehydrogenase (NAD(+)));1.2.1.36 (Retinal dehydrogenase)
NCU07107		hypothetical protein	N/A	N/A	N/A	N/A	N/A	N/A	N/A	N/A	N/A	GO:0008168	methyltransferase activity	GO:0006744	ubiquinone biosynthetic process	N/A	2.1.1.103 (Phosphoethanolamine N-methyltransferase);2.1.1.163 (Demethylmenaquinone methyltransferase);2.1.1.223 (tRNA(1)(Val) (adenine(37)-N(6))-methyltransferase);3.5.1.23 (Ceramidase)
NCU07129	aap-8	amino-acid permease inda1	N/A	GO:0016021;GO:0016020	integral component of membrane;membrane	N/A	N/A	GO:0006865;GO:0055085	amino acid transport;transmembrane transport	GO:0016021	integral component of membrane	GO:0015171	amino acid transmembrane transporter activity	GO:0003333	amino acid transmembrane transport	N/A	N/A
NCU07140	mfs-21	allantoate transporter	N/A	GO:0016021	integral component of membrane	GO:0022857	transmembrane transporter activity	GO:0055085	transmembrane transport	GO:0031224	intrinsic component of membrane	GO:0022857	transmembrane transporter activity	N/A	N/A	N/A	N/A
NCU07159	spr-7	proteinase T	N/A	N/A	N/A	GO:0004252;GO:0008236	serine-type endopeptidase activity;serine-type peptidase activity	GO:0030163;GO:0006508	protein catabolic process;proteolysis	GO:0005615	extracellular space	GO:0004252	serine-type endopeptidase activity	GO:0010646;GO:0009416	regulation of cell communication;response to light stimulus	N/A	3.4.21.111 (Aqualysin 1);3.4.21.14 (Transferred entry: 3.4.21.62, 3.4.21.63, 3.4.21.64, 3.4.21.65 and3.4.21.67);3.4.21.25 (Cucumisin);3.4.21.48 (Cerevisin);3.4.21.62 (Subtilisin);3.4.21.63 (Oryzin);3.4.21.64 (Peptidase K)
NCU07222		hypothetical protein	N/A	N/A	N/A	N/A	N/A	N/A	N/A	GO:0031429	box H/ACA snoRNP complex	GO:0034513	box H/ACA snoRNA binding	GO:0000454	snoRNA guided rRNA pseudouridine synthesis	N/A	N/A
NCU07230		hypothetical protein	N/A	N/A	N/A	N/A	N/A	N/A	N/A	N/A	N/A	N/A	N/A	N/A	N/A	N/A	N/A
NCU07231		hypothetical protein	N/A	GO:0016021	integral component of membrane	GO:0016491	oxidoreductase activity	N/A	N/A	GO:0005886	plasma membrane	N/A	N/A	N/A	N/A	N/A	N/A
NCU07267	bli-3	bli-3	N/A	N/A	N/A	N/A	N/A	N/A	N/A	N/A	N/A	N/A	N/A	GO:0071470;GO:0009416;GO:0009651	cellular response to osmotic stress;response to light stimulus;response to salt stress	N/A	N/A
NCU07335		hypothetical protein	N/A	N/A	N/A	N/A	N/A	GO:0019236	response to pheromone	N/A	N/A	N/A	N/A	N/A	N/A	N/A	N/A
NCU07338	gt32-2	alpha-1,6-mannosyltransferase Och1	N/A	N/A	N/A	GO:0000009	alpha-1,6-mannosyltransferase activity	GO:0005975;GO:0006464	carbohydrate metabolic process;cellular protein modification process	GO:0000136	mannan polymerase complex	GO:0000009	alpha-1,6-mannosyltransferase activity	GO:0006491;GO:0009416	N-glycan processing;response to light stimulus	N/A	2.4.-.- (Glycosyltransferases.)
NCU07353		UPF0499 protein	N/A	GO:0005576	extracellular region	N/A	N/A	N/A	N/A	N/A	N/A	N/A	N/A	N/A	N/A	N/A	N/A
NCU07449	mkr-5	hypothetical protein	N/A	N/A	N/A	N/A	N/A	N/A	N/A	N/A	N/A	N/A	N/A	N/A	N/A	N/A	N/A
NCU07454		MAC1 interacting protein 1	N/A	GO:0031225	anchored component of membrane	N/A	N/A	N/A	N/A	GO:0005576;GO:0009277	extracellular region;fungal-type cell wall	GO:0020037	heme binding	GO:0006879	cellular iron ion homeostasis	N/A	N/A
NCU07532		hypothetical protein	N/A	N/A	N/A	N/A	N/A	N/A	N/A	N/A	N/A	N/A	N/A	N/A	N/A	N/A	N/A
NCU07536	mpr-14	metalloprotease-14	N/A	GO:0005576	extracellular region	GO:0004181;GO:0008270	metallocarboxypeptidase activity;zinc ion binding	GO:0030163;GO:0006508	protein catabolic process;proteolysis	GO:0005615	extracellular space	GO:0004181	metallocarboxypeptidase activity	GO:0006508	proteolysis	N/A	3.4.17.1 (Carboxypeptidase A);3.4.17.15 (Carboxypeptidase A2);3.4.17.2 (Carboxypeptidase B);3.4.17.20 (Carboxypeptidase U)
NCU07596		hypothetical protein	N/A	N/A	N/A	N/A	N/A	N/A	N/A	N/A	N/A	N/A	N/A	N/A	N/A	N/A	N/A
NCU07718		hypothetical protein	N/A	N/A	N/A	GO:0008080	N-acetyltransferase activity	N/A	N/A	N/A	N/A	N/A	N/A	N/A	N/A	N/A	N/A
NCU07736	pep5	Pep5 homolog	N/A	N/A	N/A	N/A	N/A	GO:0015893;GO:0046903	drug transport;secretion	GO:0016021;GO:0005887	integral component of membrane;integral component of plasma membrane	GO:0022857	transmembrane transporter activity	GO:0055085	transmembrane transport	N/A	N/A
NCU07740		hypothetical protein	N/A	N/A	N/A	GO:0022857	transmembrane transporter activity	GO:0015893;GO:0046903;GO:0055085	drug transport;secretion;transmembrane transport	GO:0005887	integral component of plasma membrane	GO:0042910	xenobiotic transmembrane transporter activity	GO:0006855	drug transmembrane transport	N/A	N/A
NCU07748		hypothetical protein	N/A	N/A	N/A	N/A	N/A	N/A	N/A	N/A	N/A	N/A	N/A	N/A	N/A	N/A	N/A
NCU07787	ccg-14	clock controlled protein CCG-14	N/A	GO:0005576	extracellular region	N/A	N/A	N/A	N/A	N/A	N/A	N/A	N/A	GO:0034599	cellular response to oxidative stress	N/A	3.4.21.- (Serine endopeptidases.)
NCU07797		hypothetical protein	N/A	N/A	N/A	N/A	N/A	N/A	N/A	N/A	N/A	N/A	N/A	N/A	N/A	N/A	N/A
NCU07798		hypothetical protein	N/A	GO:0016021	integral component of membrane	N/A	N/A	N/A	N/A	N/A	N/A	N/A	N/A	N/A	N/A	N/A	N/A
NCU07802		hypothetical protein	N/A	GO:0016021	integral component of membrane	N/A	N/A	N/A	N/A	N/A	N/A	N/A	N/A	N/A	N/A	N/A	N/A
NCU07820	mfs-29	pantothenate transporter	N/A	GO:0016021	integral component of membrane	GO:0022857	transmembrane transporter activity	GO:0008643;GO:0055085	carbohydrate transport;transmembrane transport	GO:0031224	intrinsic component of membrane	GO:0022857	transmembrane transporter activity	N/A	N/A	N/A	N/A
NCU07898	gh61-13	endoglucanase IV	N/A	GO:0005576	extracellular region	GO:0046872	metal ion binding	GO:0000272	polysaccharide catabolic process	N/A	N/A	GO:0005507	copper ion binding	N/A	N/A	3.2.1.4 (Cellulase)	3.2.1.4 (Cellulase)
NCU07928		hypothetical protein	N/A	N/A	N/A	N/A	N/A	N/A	N/A	N/A	N/A	N/A	N/A	N/A	N/A	N/A	N/A
NCU07966	trm-1	calcium-transporting ATPase 3	N/A	GO:0016021	integral component of membrane	GO:0005524;GO:0019829;GO:0042626;GO:0000166	ATP binding;ATPase-coupled cation transmembrane transporter activity;ATPase-coupled transmembrane transporter activity;nucleotide binding	GO:0006812;GO:0006875	cation transport;cellular metal ion homeostasis	GO:0005886	plasma membrane	GO:0016887;GO:0008553	ATPase activity;proton-exporting ATPase activity, phosphorylative mechanism	N/A	N/A	N/A	3.6.1.- (In phosphorus-containing anhydrides.);3.6.3.10 (Transferred entry: 7.2.2.19);3.6.3.7 (Transferred entry: 7.2.2.3);3.6.3.8 (Transferred entry: 7.2.2.10);7.2.2.10 (P-type Ca(2+) transporter);7.2.2.3 (P-type Na(+) transporter)
NCU07967		hypothetical protein	N/A	N/A	N/A	N/A	N/A	N/A	N/A	N/A	N/A	N/A	N/A	N/A	N/A	N/A	N/A
NCU07976		hypothetical protein	N/A	N/A	N/A	N/A	N/A	N/A	N/A	N/A	N/A	N/A	N/A	N/A	N/A	N/A	N/A
NCU08094	fol-1	folate-1	N/A	N/A	N/A	N/A	N/A	N/A	N/A	GO:0005737;GO:0005634	cytoplasm;nucleus	N/A	N/A	N/A	N/A	N/A	1.5.1.3 (Dihydrofolate reductase);3.1.-.- (Acting on ester bonds.)
NCU08147	ph7	Na or K P-type ATPase	N/A	GO:0000324;GO:0016021	fungal-type vacuole;integral component of membrane	GO:0005524;GO:0019829;GO:0005388;GO:0000166;GO:0008556	ATP binding;ATPase-coupled cation transmembrane transporter activity;calcium transmembrane transporter activity, phosphorylative mechanism;nucleotide binding;potassium transmembrane transporter activity, phosphorylative mechanism	GO:0006812;GO:0097623;GO:0051208	cation transport;potassium ion export across plasma membrane;sequestering of calcium ion	GO:0005886	plasma membrane	GO:0016887;GO:0008553	ATPase activity;proton-exporting ATPase activity, phosphorylative mechanism	N/A	N/A	N/A	3.6.1.- (In phosphorus-containing anhydrides.);3.6.3.10 (Transferred entry: 7.2.2.19);3.6.3.7 (Transferred entry: 7.2.2.3);3.6.3.8 (Transferred entry: 7.2.2.10);7.2.2.10 (P-type Ca(2+) transporter);7.2.2.3 (P-type Na(+) transporter)
NCU08170		hypothetical protein	N/A	N/A	N/A	N/A	N/A	N/A	N/A	N/A	N/A	N/A	N/A	N/A	N/A	N/A	N/A
NCU08183		hypothetical protein	N/A	N/A	N/A	GO:0008168	methyltransferase activity	N/A	N/A	N/A	N/A	N/A	N/A	GO:0034599	cellular response to oxidative stress	N/A	N/A
NCU08184	sgr-28	hypothetical protein	N/A	N/A	N/A	GO:0046983	protein dimerization activity	N/A	N/A	N/A	N/A	N/A	N/A	GO:0034599	cellular response to oxidative stress	N/A	N/A
NCU08186		hypothetical protein	N/A	N/A	N/A	N/A	N/A	N/A	N/A	N/A	N/A	N/A	N/A	N/A	N/A	N/A	N/A
NCU08191		hypothetical protein	N/A	N/A	N/A	N/A	N/A	N/A	N/A	N/A	N/A	N/A	N/A	N/A	N/A	N/A	N/A
NCU08225	trm-34	high affinity nickel transporter nic1	N/A	GO:0005887	integral component of plasma membrane	GO:0015099	nickel cation transmembrane transporter activity	GO:0006875;GO:0035444	cellular metal ion homeostasis;nickel cation transmembrane transport	GO:0005783;GO:0005887;GO:0005886	endoplasmic reticulum;integral component of plasma membrane;plasma membrane	GO:0015099	nickel cation transmembrane transporter activity	GO:0035444;GO:0015675;GO:0034254;GO:0010045	nickel cation transmembrane transport;nickel cation transport;regulation of urea catabolic process;response to nickel cation	N/A	N/A
NCU08230		hypothetical protein	N/A	N/A	N/A	N/A	N/A	N/A	N/A	N/A	N/A	N/A	N/A	N/A	N/A	N/A	N/A
NCU08231		acyltransferase	N/A	GO:0016021	integral component of membrane	GO:0016747	transferase activity, transferring acyl groups other than amino-acyl groups	GO:0048315	conidium formation	GO:0016020	membrane	N/A	N/A	GO:0033692	cellular polysaccharide biosynthetic process	N/A	N/A
NCU08232	gt32-1	alpha-1,6-mannosyltransferase Och1	N/A	N/A	N/A	GO:0000009	alpha-1,6-mannosyltransferase activity	GO:0005975;GO:0006486	carbohydrate metabolic process;protein glycosylation	GO:0000136	mannan polymerase complex	GO:0000009	alpha-1,6-mannosyltransferase activity	GO:0006491	N-glycan processing	N/A	2.4.-.- (Glycosyltransferases.)
NCU08274		hypothetical protein	N/A	N/A	N/A	N/A	N/A	N/A	N/A	N/A	N/A	N/A	N/A	N/A	N/A	N/A	N/A
NCU08325	pho-5	inorganic phosphate transporter PHO84	N/A	GO:0016021;GO:0005886	integral component of membrane;plasma membrane	GO:0005315;GO:0015293;GO:0022857	inorganic phosphate transmembrane transporter activity;symporter activity;transmembrane transporter activity	GO:0030643;GO:0006817;GO:0055085	cellular phosphate ion homeostasis;phosphate ion transport;transmembrane transport	N/A	N/A	GO:0015317	phosphate:proton symporter activity	N/A	N/A	N/A	N/A
NCU08333		bleomycin hydrolase	N/A	GO:0005739	mitochondrion	GO:0003677;GO:0004197	DNA binding;cysteine-type endopeptidase activity	GO:0006508	proteolysis	GO:0005737	cytoplasm	GO:0008234	cysteine-type peptidase activity	GO:0043418;GO:0009636	homocysteine catabolic process;response to toxic substance	3.4.22.40 (Bleomycin hydrolase)	3.4.22.40 (Bleomycin hydrolase)
NCU08432		hypothetical protein	N/A	N/A	N/A	N/A	N/A	GO:0009313	oligosaccharide catabolic process	N/A	N/A	N/A	N/A	N/A	N/A	N/A	N/A
NCU08455		hypothetical protein	N/A	N/A	N/A	N/A	N/A	N/A	N/A	N/A	N/A	N/A	N/A	GO:0034599;GO:0009416	cellular response to oxidative stress;response to light stimulus	N/A	N/A
NCU08457	eas	rodlet protein	N/A	GO:0005576;GO:0009277	extracellular region;fungal-type cell wall	GO:0005199	structural constituent of cell wall	GO:0071555	cell wall organization	N/A	N/A	N/A	N/A	GO:0006995;GO:0032922;GO:0010034;GO:0009416	cellular response to nitrogen starvation;circadian regulation of gene expression;response to acetate;response to light stimulus	N/A	N/A
NCU08516	aep-1	aldose epimerase-1	N/A	N/A	N/A	GO:0030246;GO:0003824;GO:0016853	carbohydrate binding;catalytic activity;isomerase activity	GO:0005975	carbohydrate metabolic process	N/A	N/A	GO:0004034	aldose 1-epimerase activity	GO:0033499;GO:0006006	galactose catabolic process via UDP-galactose;glucose metabolic process	N/A	5.1.3.3 (Aldose 1-epimerase)
NCU08541		hypothetical protein	N/A	N/A	N/A	N/A	N/A	N/A	N/A	N/A	N/A	N/A	N/A	N/A	N/A	N/A	N/A
NCU08622		hypothetical protein	N/A	N/A	N/A	N/A	N/A	N/A	N/A	N/A	N/A	N/A	N/A	N/A	N/A	N/A	N/A
NCU08655		hypothetical protein	N/A	N/A	N/A	N/A	N/A	N/A	N/A	N/A	N/A	N/A	N/A	N/A	N/A	N/A	N/A
NCU08746		starch binding domain-containing protein	N/A	N/A	N/A	GO:0030246;GO:2001070	carbohydrate binding;starch binding	GO:0000272	polysaccharide catabolic process	GO:0016020	membrane	N/A	N/A	N/A	N/A	3.2.1.3 (Glucan 1,4-alpha-glucosidase)	3.2.1.3 (Glucan 1,4-alpha-glucosidase)
NCU08747		monooxygenase	N/A	N/A	N/A	GO:0004497	monooxygenase activity	N/A	N/A	N/A	N/A	N/A	N/A	N/A	N/A	N/A	1.14.13.84 (4-hydroxyacetophenone monooxygenase)
NCU08809	bdp-1	bromodomain protein-1	N/A	N/A	N/A	GO:0005515	protein binding	GO:0043085;GO:0006468	positive regulation of catalytic activity;protein phosphorylation	N/A	N/A	N/A	N/A	GO:0034599	cellular response to oxidative stress	N/A	N/A
NCU08816		hypothetical protein	N/A	N/A	N/A	N/A	N/A	N/A	N/A	N/A	N/A	N/A	N/A	N/A	N/A	N/A	N/A
NCU08881		hypothetical protein	N/A	N/A	N/A	N/A	N/A	N/A	N/A	N/A	N/A	N/A	N/A	N/A	N/A	N/A	N/A
NCU08905		hypothetical protein	N/A	GO:0016021	integral component of membrane	N/A	N/A	N/A	N/A	N/A	N/A	N/A	N/A	N/A	N/A	N/A	N/A
NCU09046		hypothetical protein	N/A	N/A	N/A	N/A	N/A	N/A	N/A	N/A	N/A	N/A	N/A	N/A	N/A	N/A	N/A
NCU09055		hypothetical protein	N/A	GO:0031225;GO:0005618	anchored component of membrane;cell wall	N/A	N/A	N/A	N/A	N/A	N/A	N/A	N/A	N/A	N/A	N/A	N/A
NCU09165		hypothetical protein	N/A	N/A	N/A	GO:0071949;GO:0050660;GO:0016491	FAD binding;flavin adenine dinucleotide binding;oxidoreductase activity	GO:0005975;GO:0055114;GO:0019748	carbohydrate metabolic process;oxidation-reduction process;secondary metabolic process	N/A	N/A	N/A	N/A	N/A	N/A	N/A	1.2.3.- (With oxygen as acceptor.);1.5.3.- (With oxygen as acceptor.);1.5.3.6 ((R)-6-hydroxynicotine oxidase)
NCU09169	trg-4	transcriptional regulator-4	N/A	N/A	N/A	N/A	N/A	N/A	N/A	N/A	N/A	N/A	N/A	N/A	N/A	N/A	N/A
NCU09188		hypothetical protein	N/A	GO:0016021	integral component of membrane	N/A	N/A	N/A	N/A	N/A	N/A	N/A	N/A	N/A	N/A	N/A	N/A
NCU09197		hypothetical protein	N/A	N/A	N/A	N/A	N/A	GO:0006355	regulation of transcription, DNA-templated	GO:0005634	nucleus	GO:0003700;GO:0043565;GO:0003712;GO:0000976	DNA-binding transcription factor activity;sequence-specific DNA binding;transcription coregulator activity;transcription regulatory region sequence-specific DNA binding	GO:0006355	regulation of transcription, DNA-templated	N/A	N/A
NCU09209	gao-1	galactose oxidase-1	N/A	GO:0005576	extracellular region	GO:0005515	protein binding	GO:0005975	carbohydrate metabolic process	N/A	N/A	N/A	N/A	GO:0034599;GO:0009416	cellular response to oxidative stress;response to light stimulus	N/A	1.1.3.9 (Galactose oxidase)
NCU09245	plp-2	patatin-like phospholipase domain-containing protein	N/A	N/A	N/A	N/A	N/A	GO:0016042;GO:0006629	lipid catabolic process;lipid metabolic process	GO:0071944;GO:0016020	cell periphery;membrane	GO:0047499;GO:0004620;GO:0005515	calcium-independent phospholipase A2 activity;phospholipase activity;protein binding	GO:0019369;GO:0006631	arachidonic acid metabolic process;fatty acid metabolic process	N/A	3.1.1.4 (Phospholipase A(2))
NCU09271		hypothetical protein	N/A	GO:0016021	integral component of membrane	N/A	N/A	N/A	N/A	N/A	N/A	N/A	N/A	N/A	N/A	N/A	N/A
NCU09278		oxidoreductase	N/A	N/A	N/A	N/A	N/A	GO:0005975	carbohydrate metabolic process	N/A	N/A	N/A	N/A	N/A	N/A	N/A	1.1.1.- (With NAD(+) or NADP(+) as acceptor.);1.1.1.100 (3-oxoacyl-[acyl-carrier-protein] reductase);1.1.1.184 (Carbonyl reductase (NADPH));1.1.99.- (With other acceptors.);1.18.1.- (With NAD(+) or NADP(+) as acceptor.);1.3.1.33 (Protochlorophyllide reductase);1.3.1.77 (Anthocyanidin reductase ((2R,
NCU09356		hypothetical protein	N/A	N/A	N/A	N/A	N/A	N/A	N/A	N/A	N/A	N/A	N/A	N/A	N/A	N/A	N/A
NCU09357		stage V sporulation protein K	N/A	N/A	N/A	GO:0005524	ATP binding	N/A	N/A	GO:0005737;GO:0000784;GO:0005634	cytoplasm;nuclear chromosome, telomeric region;nucleus	GO:0017108;GO:0003723	5'-flap endonuclease activity;RNA binding	GO:0034599;GO:0071932	cellular response to oxidative stress;replication fork reversal	N/A	N/A
NCU09406	cuo-1	Copper amine oxidase	N/A	N/A	N/A	GO:0005507;GO:0008131;GO:0048038	copper ion binding;primary amine oxidase activity;quinone binding	GO:0009308;GO:0055114	amine metabolic process;oxidation-reduction process	GO:0005886	plasma membrane	GO:0005507;GO:0008131	copper ion binding;primary amine oxidase activity	GO:0009308	amine metabolic process	1.4.3.- (With oxygen as acceptor.)	1.4.3.21 (Primary-amine oxidase);1.4.3.22 (Diamine oxidase)
NCU09420	hsp20	hsp20-like protein	N/A	N/A	N/A	N/A	N/A	N/A	N/A	N/A	N/A	N/A	N/A	N/A	N/A	N/A	N/A
NCU09428		hypothetical protein	N/A	GO:0016021	integral component of membrane	N/A	N/A	N/A	N/A	N/A	N/A	N/A	N/A	GO:0034599	cellular response to oxidative stress	N/A	N/A
NCU09464		hypothetical protein	N/A	N/A	N/A	N/A	N/A	N/A	N/A	N/A	N/A	N/A	N/A	N/A	N/A	N/A	N/A
NCU09498		hypothetical protein	N/A	N/A	N/A	N/A	N/A	N/A	N/A	N/A	N/A	N/A	N/A	GO:0034599	cellular response to oxidative stress	N/A	N/A
NCU09506		hypothetical protein	N/A	N/A	N/A	N/A	N/A	N/A	N/A	N/A	N/A	N/A	N/A	N/A	N/A	N/A	N/A
NCU09525		Bacterial-type extracellular deoxyribonuclease	N/A	N/A	N/A	N/A	N/A	N/A	N/A	N/A	N/A	N/A	N/A	GO:0034599	cellular response to oxidative stress	N/A	N/A
NCU09532		L-threo-3-deoxy-hexulosonate aldolase	N/A	N/A	N/A	GO:0003824;GO:0016829	catalytic activity;lyase activity	GO:0009085;GO:0000050	lysine biosynthetic process;urea cycle	N/A	N/A	N/A	N/A	GO:0009416	response to light stimulus	N/A	4.1.2.54 (L-threo-3-deoxy-hexylosonate aldolase);4.2.1.52 (Transferred entry: 4.3.3.7)
NCU09604		hypothetical protein	N/A	N/A	N/A	N/A	N/A	N/A	N/A	N/A	N/A	N/A	N/A	GO:0034599	cellular response to oxidative stress	N/A	N/A
NCU09620		hypothetical protein	N/A	N/A	N/A	N/A	N/A	N/A	N/A	N/A	N/A	N/A	N/A	N/A	N/A	N/A	N/A
NCU09650		hypothetical protein	N/A	N/A	N/A	N/A	N/A	N/A	N/A	N/A	N/A	N/A	N/A	GO:0043331	response to dsRNA	N/A	N/A
NCU09685		hypothetical protein	N/A	GO:0016021	integral component of membrane	N/A	N/A	N/A	N/A	N/A	N/A	N/A	N/A	N/A	N/A	N/A	N/A
NCU09761		hypothetical protein	N/A	N/A	N/A	N/A	N/A	N/A	N/A	N/A	N/A	N/A	N/A	N/A	N/A	N/A	N/A
NCU09762		hypothetical protein	N/A	GO:0016021	integral component of membrane	N/A	N/A	N/A	N/A	N/A	N/A	N/A	N/A	N/A	N/A	N/A	N/A
NCU09767		membrane transporter	N/A	N/A	N/A	GO:0022857	transmembrane transporter activity	GO:0055085	transmembrane transport	GO:0016021	integral component of membrane	N/A	N/A	N/A	N/A	N/A	N/A
NCU09810	suc-4	succinyl-CoA synthetase subunit alpha	N/A	N/A	N/A	GO:0003824	catalytic activity	N/A	N/A	GO:0005739;GO:0009361	mitochondrion;succinate-CoA ligase complex (ADP-forming)	GO:0004775;GO:0004776	succinate-CoA ligase (ADP-forming) activity;succinate-CoA ligase (GDP-forming) activity	GO:0006099	tricarboxylic acid cycle	6.2.1.5 (Succinate--CoA ligase (ADP-forming))	2.7.1.25 (Adenylyl-sulfate kinase);6.2.1.5 (Succinate--CoA ligase (ADP-forming))
NCU09855	nic-9	nicotinic acid-9	N/A	N/A	N/A	GO:0030410	nicotianamine synthase activity	GO:0030418;GO:0006596	nicotianamine biosynthetic process;polyamine biosynthetic process	N/A	N/A	GO:0030410	nicotianamine synthase activity	N/A	N/A	N/A	2.5.1.- (Transferring alkyl or aryl groups, other than methyl groups.)
NCU09856		hypothetical protein	N/A	N/A	N/A	GO:0005524	ATP binding	N/A	N/A	N/A	N/A	N/A	N/A	N/A	N/A	N/A	N/A
NCU09937	gh76-5	Putative cell wall glycosyl hydrolase	N/A	N/A	N/A	GO:0003824;GO:0008496	catalytic activity;mannan endo-1,6-alpha-mannosidase activity	GO:0016052	carbohydrate catabolic process	N/A	N/A	N/A	N/A	GO:0009272;GO:0009416	fungal-type cell wall biogenesis;response to light stimulus	3.2.1.101 (Mannan endo-1,6-alpha-mannosidase)	3.2.1.101 (Mannan endo-1,6-alpha-mannosidase)
NCU09964		hypothetical protein	N/A	N/A	N/A	N/A	N/A	N/A	N/A	N/A	N/A	N/A	N/A	N/A	N/A	N/A	N/A
NCU09971		hypothetical protein	N/A	N/A	N/A	N/A	N/A	N/A	N/A	N/A	N/A	N/A	N/A	N/A	N/A	N/A	N/A
NCU09976	ce12-1	rhamnogalacturonan acetylesterase	N/A	N/A	N/A	N/A	N/A	GO:0005975	carbohydrate metabolic process	N/A	N/A	GO:0052689;GO:0030599	carboxylic ester hydrolase activity;pectinesterase activity	GO:0045490	pectin catabolic process	N/A	3.1.1.- (Carboxylic ester hydrolases.);3.1.1.86 (Rhamnogalacturonan acetylesterase)
NCU09990		hypothetical protein	N/A	GO:0016021	integral component of membrane	N/A	N/A	N/A	N/A	N/A	N/A	N/A	N/A	N/A	N/A	N/A	N/A
NCU10015	mox-7	monooxygenase-7	N/A	N/A	N/A	GO:0004497;GO:0016705	monooxygenase activity;oxidoreductase activity, acting on paired donors, with incorporation or reduction of molecular oxygen	GO:0055114	oxidation-reduction process	N/A	N/A	N/A	N/A	N/A	N/A	N/A	1.14.14.35 (Dimethylsulfone monooxygenase)
NCU10016		thermophilic desulfurizing enzyme family protein	N/A	N/A	N/A	GO:0050660;GO:0016627	flavin adenine dinucleotide binding;oxidoreductase activity, acting on the CH-CH group of donors	GO:0006807;GO:0055114	nitrogen compound metabolic process;oxidation-reduction process	N/A	N/A	GO:0008470	isovaleryl-CoA dehydrogenase activity	N/A	N/A	N/A	N/A
NCU10039		hypothetical protein	N/A	N/A	N/A	GO:0005515	protein binding	N/A	N/A	GO:0005634	nucleus	GO:0018024	histone-lysine N-methyltransferase activity	GO:0034968	histone lysine methylation	N/A	N/A
NCU10040		hypothetical protein	N/A	N/A	N/A	N/A	N/A	N/A	N/A	N/A	N/A	N/A	N/A	GO:0034599	cellular response to oxidative stress	N/A	N/A
NCU10285	cyp450-33	cytochrome-P450-like-33	N/A	N/A	N/A	GO:0020037;GO:0005506;GO:0004497;GO:0016705	heme binding;iron ion binding;monooxygenase activity;oxidoreductase activity, acting on paired donors, with incorporation or reduction of molecular oxygen	GO:0017000;GO:0055114	antibiotic biosynthetic process;oxidation-reduction process	N/A	N/A	N/A	N/A	N/A	N/A	N/A	1.14.13.79 (Transferred entry: 1.14.14.107);1.14.14.1 (Unspecific monooxygenase)
NCU10572		short chain oxidoreductase	N/A	N/A	N/A	N/A	N/A	N/A	N/A	N/A	N/A	N/A	N/A	GO:0034599	cellular response to oxidative stress	N/A	N/A
NCU10621		hypothetical protein	N/A	N/A	N/A	N/A	N/A	N/A	N/A	N/A	N/A	N/A	N/A	N/A	N/A	N/A	N/A
NCU10761		Methyltransferase	N/A	N/A	N/A	GO:0008168	methyltransferase activity	GO:0032259	methylation	N/A	N/A	N/A	N/A	N/A	N/A	N/A	2.1.1.163 (Demethylmenaquinone methyltransferase)
NCU10865		hypothetical protein	N/A	N/A	N/A	GO:0016491	oxidoreductase activity	N/A	N/A	N/A	N/A	N/A	N/A	N/A	N/A	N/A	1.14.18.- (With another compound as one donor, and incorporation of one atom of oxygen.);5.3.3.12 (L-dopachrome isomerase)
NCU11054		hypothetical protein	N/A	N/A	N/A	N/A	N/A	N/A	N/A	N/A	N/A	N/A	N/A	N/A	N/A	N/A	N/A
NCU11172		hypothetical protein	N/A	GO:0016021	integral component of membrane	N/A	N/A	N/A	N/A	N/A	N/A	N/A	N/A	N/A	N/A	N/A	N/A
NCU11292		hypothetical protein, variant 1	N/A	N/A	N/A	N/A	N/A	N/A	N/A	N/A	N/A	N/A	N/A	N/A	N/A	N/A	N/A
NCU11405	gh71-3	alpha-1,3-glucanase/mutanase	N/A	GO:0016021	integral component of membrane	GO:0016787	hydrolase activity	GO:0000272	polysaccharide catabolic process	N/A	N/A	GO:0051118	glucan endo-1,3-alpha-glucosidase activity	GO:1904541	fungal-type cell wall disassembly involved in conjugation with cellular fusion	N/A	N/A
